# Supplementary material for: Transcriptional Analysis of Nuclear-Encoded Mitochondrial Genes in Eight Neurodegenerative Disorders: The Analysis of Seven Diseases in Reference to Friedreich’s Ataxia
Source: Front Genet. 2021 Dec 20;12:749792. doi: 10.3389/fgene.2021.749792 (PMC8721009; doi:10.3389/fgene.2021.749792)
Supplement: Supplementary file 1 [file Table2.XLSX]

## Sheet: Table S2 gene modules
Module colour	gene	Module colour	gene	Module colour	gene	Module colour	gene
	AADAT		ABCB10		ABCA12		AARS2
	AASS		ABCD3		ABL1		ABCB8
	ABCB6		ABCE1		ACSBG2		ABHD11
	ABCB7		ABHD10		ACSM5		ACAD9
	ACAD10		ABHD6		ACSS3		ACSM3
	ACAD11		ACAA2		AK4		AGPAT5
	ACAD8		ACOT13		APEX2		ATAD3A
	ACADS		ACOT9		APOOL		ATAD3B
	ACAT1		ACP6		ARAF		ATIC
	ACO1		ACYP2		ATG13		BCL2L2
	ACOT8		ADSL		BAG5		BRD8
	ACSF2		AGK		BCKDK		BRI3BP
	ACSF3		AIFM1		BCL2L1		CA5B
	ACSL1		AK2		BRAF		CDK1
	ACSL3		ALDH18A1		C6orf136		CEP89
	ACSS1		ALDH4A1		CASP2		CERK
	ADAP2		ALDH9A1		CKMT2		CLPB
	ADCK1		ALKBH1		CLN8		CS
	ADH5		ALKBH3		CMPK2		DCPS
	ADHFE1		ALKBH7		COASY		DDX23
	AIFM3		AMACR		COX6B2		DLAT
	AKR7A2		ARMC1		CRAT		DNA2
	ALDH2		ARMC10		CRYAB		DNAJC11
	ALDH6A1		ASS1		CYP24A1		DNAJC5
	AMT		ATAD1		DDX3X		DTYMK
	ARGLU1		ATG4D		DHTKD1		FAM72A
	ARL2		ATG5		DNM3		FANCG
	ARMCX3		ATP6V1E1		ELK1		FEN1
	ATXN3		ATPAF1		ELK3		FOXRED1
	BBC3		ATPAF2		ERAL1		GK
	BFSP1		BAD		ERBB4		GLOD4
	BPHL		BAX		FBXO10		GLYATL1
	CARS2		BCAT1		GBF1		GMPPB
	CASP1		BCAT2		GNL3L		GTPBP3
	CCDC136		BCKDHB		GSDMC		GUF1
	CHDH		BCS1L		HCFC1		HK1
	COA5		BECN1		HERC2		HSP90AA1
	COQ10A		BID		HIBCH		IDH3G
	COX19		BLOC1S1		HIVEP1		ILF3
	CPT1B		BLOC1S2		HRK		LDHA
	CPT1C		BNIP1		HTT		LIG1
	CREB1		BOLA1		KCNJ11		MAP2K1
	CRY2		BSG		KIF1B		MAPK1
	CYB5A		C14orf119		KYNU		MAPK9
	CYP11A1		C1QBP		L2HGDH		MFN2
	D2HGDH		CASP4		LETM2		MGME1
	DBT		CAT		LRRK1		MPDU1
	DCAF5		CCDC58		MAP1LC3B		MTFR2
	DDAH2		CCDC90B		MAPK14		MTHFD1
	DHRS1		CCT7		MARK2		MYO19
	DIAPH2		CDK7		MAVS		NLN
	DMGDH		CHCHD1		MCCC2		NUDT19
	DNAJC4		CHCHD10		MECP2		OSGEPL1
	ECH1		CHCHD4		MLXIP		OXNAD1
	ECHDC2		CHCHD5		MMAA		PARP1
	ECSIT		CHCHD6		MMACHC		PCBD2
	ENOSF1		CHCHD7		MMP2		PDE2A
	ERCC6L2		CHMP2B		MRPL10		PDK1
	FDXR		CISD2		MRPL19		PDSS1
	GCK		CLIC4		MRPS2		PIF1
	GPX1		CLPX		MRPS6		PITRM1
	GPX4		CMC1		MUL1		POLD3
	GSTK1		CMC4		MYOC		PPP2CA
	HCLS1		COA1		OAS2		PPP2R1A
	HDHD3		COA3		OGDH		PPTC7
	HIBADH		COA4		OPA3		RAB35
	HSD17B4		COA6		P2RY1		RAD51
	HSPA1A		COMT		PARG		SIRT1
	HSPA1B		COMTD1		PDPR		SLC22A4
	HSPA1L		COQ10B		PI4K2A		SLC25A10
	IBA57		COQ4		PI4KB		SLC25A40
	IDH1		COQ5		PLA2G2A		SLC9B2
	IMMP2L		COQ6		POLG2		SPATA5
	LETMD1		COQ7		PPP1CC		TCHP
	LGALS3		COQ9		PRKACA		TCIRG1
	LRPPRC		COX14		PSEN1		TDRKH
	MAP2K2		COX16		PTPN11		TMBIM6
	MAPK10		COX18		RAB11B		TOMM34
	MCCC1		COX5A		RAB11FIP5		TOMM40
	MCCD1		COX5B		RAI1		TRAF3
	METAP1D		COX6A1		RSAD2		TYMS
	MFF		COX6B1		SFXN5		UXS1
	MLYCD		COX6C		SHMT1		YKT6
	MMAB		COX7A1		SLC25A18
	MPV17		COX7A2		SLC25A44
	MRPS27		COX7A2L		SLC25A53
	MYO1C		COX7B		SLC35F6
	NARS2		COX7C		SLC9A1
	NBR1		COX8A		SMURF1
	NFKB1		CRLS1		SRGAP2
	NIPSNAP1		CSDE1		STXBP1
	NLRX1		CTU1		SUOX
	NME3		CTU2		TAMM41
	NOL3		CYB5R2		TIMM22
	NR3C1		CYBA		TMEM143
	OGT		DBI		TOMM40L
	OMA1		DDIT4		TRAF6
	PABPC5		DDX28		TRIM39
	PACRG		DECR1		UBIAD1
	PANK1		DEGS1		UCP3
	PC		DGUOK		USP30
	PCCA		DHRS4		XPNPEP3
	PHYH		DIABLO		XRCC3
	PLA2G4B		DNAJA1		YWHAE
	POR		DNAJA3		ZDHHC8
	PPM1E		DNAJC15		ZFHX3
	PTCD3		DNAJC19		ZMIZ2
	PYCARD		DNAJC30
	QTRT1		DNLZ
	RAB3D		DRG2
	RAB8B		DUT
	RILP		DYNLL1
	RNASEL		ECHDC3
	RSAD1		ECHS1
	SARM1		ECI1
	SECISBP2		EMC2
	SERHL2		ETFA
	SHOX2		ETFB
	SIRT4		ETFDH
	SLC25A22		FAHD1
	SLC25A29		FAM136A
	SLC25A36		FAM162A
	SLC25A37		FAM32A
	SLC27A1		FASTKD1
	SLC27A3		FASTKD3
	SRC		FH
	TAP1		FIBP
	TAZ		FIS1
	THEM5		FKBP4
	THRA		FKBP8
	TMLHE		FLAD1
	TOP1MT		FUNDC1
	TTC3		FUNDC2
	TXNIP		FXN
	VARS2		GADD45GIP1
	VASN		GCAT
	VAT1		GCDH
	WASF1		GCSH
	WWOX		GFER
			GFM2
			GHITM
			GLRX2
			GNPAT
			GOLPH3
			GRPEL2
			GRSF1
			GSR
			GSTP1
			GSTZ1
			GTPBP10
			GTPBP8
			HADH
			HADHA
			HADHB
			HAX1
			HCCS
			HDDC2
			HEBP2
			HIGD1A
			HIGD2A
			HINT2
			HINT3
			HMGCL
			HSCB
			HSD17B8
			HSDL1
			HSP90AB1
			HSPA9
			HSPE1
			IDH3B
			ISCA2
			ISCU
			ISOC2
			JTB
			LACTB2
			LAP3
			LDHB
			LIAS
			LIPT1
			LYN
			LYRM1
			MALSU1
			MAPK12
			MAPK8
			MAT2B
			MCAT
			MCEE
			MDH1
			MECR
			METTL17
			MGARP
			MIPEP
			MMADHC
			MPC1
			MPC2
			MPG
			MPST
			MRM1
			MRPL1
			MRPL11
			MRPL12
			MRPL13
			MRPL14
			MRPL16
			MRPL2
			MRPL20
			MRPL21
			MRPL22
			MRPL23
			MRPL27
			MRPL28
			MRPL3
			MRPL30
			MRPL32
			MRPL33
			MRPL34
			MRPL36
			MRPL38
			MRPL39
			MRPL4
			MRPL40
			MRPL41
			MRPL42
			MRPL43
			MRPL44
			MRPL46
			MRPL48
			MRPL49
			MRPL50
			MRPL51
			MRPL52
			MRPL53
			MRPL54
			MRPL55
			MRPL9
			MRPS10
			MRPS11
			MRPS12
			MRPS14
			MRPS15
			MRPS17
			MRPS18A
			MRPS18B
			MRPS18C
			MRPS21
			MRPS22
			MRPS23
			MRPS26
			MRPS28
			MRPS30
			MRPS31
			MRPS33
			MRPS34
			MRPS35
			MRPS36
			MRPS9
			MRRF
			MRS2
			MSRB2
			MTCH2
			MTFR1L
			MTG1
			MTHFD2
			MTHFD2L
			MTIF2
			MTIF3
			MTO1
			MTRF1
			MTX2
			NDFIP2
			NDUFA1
			NDUFA10
			NDUFA11
			NDUFA12
			NDUFA13
			NDUFA2
			NDUFA3
			NDUFA4
			NDUFA5
			NDUFA6
			NDUFA9
			NDUFAB1
			NDUFAF2
			NDUFAF3
			NDUFAF4
			NDUFAF5
			NDUFAF6
			NDUFB1
			NDUFB10
			NDUFB11
			NDUFB2
			NDUFB3
			NDUFB4
			NDUFB5
			NDUFB6
			NDUFB7
			NDUFB8
			NDUFB9
			NDUFC1
			NDUFC2
			NDUFS2
			NDUFS3
			NDUFS4
			NDUFS5
			NDUFS7
			NDUFS8
			NDUFV1
			NDUFV2
			NDUFV3
			NELFE
			NFS1
			NFU1
			NIT1
			NIT2
			NME4
			NME6
			NNT
			NOA1
			NOL7
			NT5C
			NTHL1
			NUBPL
			NUDT2
			NVL
			OAT
			OCIAD1
			OCIAD2
			OGG1
			OXCT2
			OXLD1
			OXSM
			P4HA1
			PARK7
			PCCB
			PCK2
			PDF
			PDHB
			PDHX
			PDSS2
			PECR
			PET100
			PET117
			PFDN4
			PLGRKT
			PMPCA
			PMPCB
			PNKD
			PON2
			PPA2
			PRDX1
			PRDX3
			PRDX4
			PRDX5
			PRKCD
			PSMB3
			PSTK
			PTEN
			PTGES2
			PTPMT1
			PTRH2
			PTS
			PUF60
			PXMP2
			PYCR1
			QDPR
			QRSL1
			RAB11A
			RAB32
			RAP1GDS1
			RARS2
			REXO2
			RFK
			RHBDD1
			RHOT1
			RMDN1
			RMND1
			RNF144B
			RNF185
			ROMO1
			RPL10A
			RPL35A
			RPS14
			RPS3
			RPUSD4
			SAMM50
			SARS2
			SCCPDH
			SCO1
			SCP2
			SDHAF1
			SDHAF2
			SDHB
			SDHC
			SDHD
			SDSL
			SFXN4
			SHMT2
			SIRT5
			SIVA1
			SLC25A1
			SLC25A12
			SLC25A14
			SLC25A19
			SLC25A20
			SLC25A26
			SLC25A3
			SLC25A32
			SLC25A33
			SLC25A38
			SLC25A46
			SLC35B3
			SLIRP
			SMIM4
			SND1
			SOD1
			SPRYD4
			SRP19
			SSBP1
			STOML2
			SUCLA2
			SUCLG1
			SUCLG2
			SURF1
			TATDN3
			TBRG4
			TCAIM
			TDRD7
			TEFM
			TFAM
			TFB2M
			THG1L
			TIMM13
			TIMM17B
			TIMM44
			TIMM8A
			TIMM8B
			TIMMDC1
			TMEM11
			TMEM126A
			TMEM126B
			TMEM14C
			TMEM160
			TMEM186
			TMEM70
			TNNC1
			TOMM22
			TOMM5
			TOMM6
			TOMM7
			TRAP1
			TRIAP1
			TRIT1
			TRMT1
			TRMT10C
			TRMT61B
			TRMU
			TSFM
			TSPO
			TST
			TTC19
			TUFM
			TUSC2
			TXN
			TXN2
			TXNRD2
			UBB
			UQCR10
			UQCR11
			UQCRB
			UQCRC1
			UQCRC2
			UQCRFS1
			UQCRQ
			URI1
			UROS
			VDAC3
			VPS25
			YARS2
			YME1L1
			YRDC
