# Supplementary material for: Transcriptional Analysis of Nuclear-Encoded Mitochondrial Genes in Eight Neurodegenerative Disorders: The Analysis of Seven Diseases in Reference to Friedreich’s Ataxia
Source: Front Genet. 2021 Dec 20;12:749792. doi: 10.3389/fgene.2021.749792 (PMC8721009; doi:10.3389/fgene.2021.749792)
Supplement: Supplementary file 2 [file Table3.XLSX]

## Sheet: Table S3 FRDA
Table S3: DEGS in FRDA
Mitochondrial DEGs (log fold change > 0.6, Adult dataset)						Mitochondrial DEGs (log fold change > 0.6, child dataset)
GeneName	logFC	AveExpr	t	adj.P.Val		GeneName	logFC	AveExpr	t	adj.P.Val
ANXA6	-1.56297	7.3173	-10.9611	4.49e-10		RAB11A	-0.8317	7.79026	-7.27582	4.96e-06
MAP2K1	-1.15887	8.62232	-10.2829	1.57e-09		ABCB10	-0.95161	7.25729	-7.03306	7.78e-06
SLC25A17	-0.65021	7.90342	-10.0003	2.81e-09		ATAD1	-0.79348	8.26073	-6.7512	1.49e-05
NDUFS1	-0.82893	9.37504	-9.9538	3.07e-09		SLC25A36	-0.69163	7.59053	-6.48078	2.64e-05
PDHA1	-0.81017	10.1576	-9.79778	4.14e-09		ATF2	-1.11254	8.04125	-6.44954	2.72e-05
SLC35B3	-0.77686	6.50868	-9.54717	6.74e-09		OXR1	-0.90668	7.00304	-6.00945	6.43e-05
AUH	-0.88032	7.52737	-9.39723	9.46e-09		KRAS	-0.98298	6.57611	-5.75509	0.000106
ALDH18A1	-0.77701	8.34063	-9.07604	1.82e-08		SLC25A24	-0.77419	8.66857	-5.67718	0.000119
CYCS	-0.63186	10.4764	-8.64063	4.88e-08		FBXL4	-0.72212	6.95118	-5.61439	0.000135
ACLY	-0.66994	7.50119	-8.44359	7.32e-08		LRPPRC	-0.72242	7.8763	-5.59833	0.000139
AKAP1	-0.65481	8.22307	-8.35764	9.01e-08		AGTPBP1	-0.7451	8.15434	-5.5922	0.00014
ME2	-0.82759	7.68927	-8.04792	1.79e-07		COX11	-0.81886	7.73375	-5.22556	0.000303
RAI1	-0.67818	8.21392	-7.79594	3.14e-07		DNAJC19	-0.68214	6.24327	-5.10263	0.000395
SCP2	-0.99072	9.24302	-7.41609	7.29e-07		CREB1	-1.00289	6.64747	-5.09086	0.000405
SCP2	-0.98829	8.57333	-7.29131	9.64e-07		ADH5	-0.71852	6.83371	-4.91682	0.000586
HSPD1	-0.84316	12.0572	-7.28363	9.81e-07		MRPL1	-0.7148	5.80992	-4.79323	0.000748
MAPK9	-0.62597	5.90831	-7.27048	1.01e-06		MRPS10	-0.60294	8.02673	-4.66785	0.000934
BCL2L2	-0.67413	7.62891	-7.23232	1.1e-06		RANBP2	-0.74294	9.01333	-4.65593	0.00095
MRPS35	-0.89428	9.46675	-7.16757	1.26e-06		NDUFA5	-1.1008	8.92263	-4.39212	0.001597
MAT2B	-0.72968	8.54381	-7.14063	1.34e-06		BECN1	-0.73046	7.41552	-4.29963	0.001929
IDH1	-0.70637	9.59583	-7.04646	1.66e-06		PTEN	-0.61077	8.03539	-4.23016	0.002215
MAPK8	-0.77102	7.12444	-6.98297	1.94e-06		LIPT1	-0.61281	6.45258	-4.01403	0.003415
SRC	-0.88631	7.43376	-6.97099	2e-06		PFDN4	-0.76438	7.40709	-3.41257	0.010401
NDUFA5	-1.5517	8.873	-6.94946	2.1e-06		HSPA1A	-0.78423	7.34581	-3.26149	0.013697
MARS2	-0.65141	4.6583	-6.91102	2.28e-06		MYO1C	-0.733	10.1165	-3.24097	0.014248
GPRC5C	-0.66654	8.71714	-6.7186	3.56e-06		UQCRB	-0.93181	10.056	-2.70111	0.037096
SHMT1	-0.64248	6.84159	-6.53314	5.44e-06		BOK	0.66546	8.4158	3.19e-06	0.000208
PNPT1	-0.82442	7.67987	-6.50011	5.9e-06		PYCARD	0.639561	11.6729	3.43e-06	0.000217
PRDX3	-1.00268	8.58967	-6.46741	6.37e-06		COX6B1	0.628796	11.122	6.51e-06	0.000331
TRIT1	-0.65467	7.99149	-6.37038	8.13e-06		COX7A1	0.79645	6.52368	3.4e-05	0.000935
MTHFD2	-0.79037	9.17456	-6.34573	8.6e-06		NRGN	0.74064	8.61735	5.73e-05	0.001295
CDK7	-0.67635	8.6665	-6.25843	1.06e-05		CAV1	0.777361	10.1375	0.000226	0.003166
SDHA	-0.97908	9.17569	-6.19679	1.22e-05		YARS2	0.609998	8.61099	0.000546	0.005577
TYMS	-0.82333	8.92055	-6.16531	1.32e-05
OAT	-0.9131	8.53654	-6.08898	1.57e-05
PON2	-0.6904	8.17442	-5.77401	3.29e-05
FDX1	-0.65389	6.61822	-5.64536	4.41e-05
TFB2M	-0.79883	8.0129	-5.63134	4.57e-05
NNT	-0.6455	6.6819	-5.61031	4.79e-05
VARS2	-0.723	8.01456	-5.5732	5.26e-05
COX11	-0.73413	7.72552	-5.51414	6.04e-05
CASP8	-1.08381	5.72285	-5.45248	6.93e-05
ABCB10	-0.96696	7.25329	-5.44419	7.05e-05
GRSF1	-0.7301	8.49876	-5.44407	7.05e-05
ACSL6	-0.85897	5.22568	-5.43685	7.18e-05
HSPE1	-0.67024	11.8674	-5.42994	7.28e-05
DISC1	-0.66667	6.50196	-5.40609	7.72e-05
MRRF	-0.63163	7.21716	-5.28935	0.000101
DNAJA1	-0.82065	10.8331	-5.25487	0.00011
TFAM	-0.7641	8.42224	-5.22815	0.000117
DLST	-0.71968	8.25069	-5.16162	0.000136
MRPL19	-0.65058	9.03135	-5.16065	0.000136
FDX1	-0.63625	8.23692	-5.15914	0.000137
SRP19	-0.76884	8.37134	-5.09431	0.000159
ACAT1	-0.68481	8.76491	-5.07734	0.000165
DLD	-0.78308	8.88464	-5.06797	0.000169
MTRF1	-0.63699	6.58645	-4.99109	0.000203
ADH5	-0.69642	7.06036	-4.93857	0.00023
SLC25A24	-0.82951	8.78776	-4.72481	0.000382
UQCRB	-1.13093	10.4126	-4.7213	0.000384
ALAS2	-0.94363	11.9436	-4.62359	0.000483
LAP3	-0.81502	8.97181	-4.61998	0.000487
LACTB	-0.64137	6.57243	-4.57911	0.000537
GOLPH3	-0.63894	8.76337	-4.57117	0.000547
BCL2	-0.65102	7.51652	-4.54698	0.000578
ATF2	-0.87356	8.24757	-4.49327	0.000651
OCIAD1	-0.69942	9.59771	-4.49188	0.000652
CASP1	-0.72353	8.76396	-4.42298	0.000763
FECH	-0.80654	8.52336	-4.33247	0.000941
TBC1D15	-0.62291	8.13609	-4.29954	0.001013
LDHB	-0.82147	12.8163	-4.27685	0.001071
ADH5	-0.69449	7.30338	-4.03592	0.001857
MRPS28	-0.6419	8.5521	-3.88866	0.002592
COX7A1	-0.86615	6.10446	-3.88029	0.002642
SNCA	-1.19576	10.3111	-3.85985	0.002767
MRPL47	-0.68073	8.23864	-3.76429	0.003406
LRRK2	-0.70045	7.11353	-3.38202	0.007845
ME2	-0.66475	7.94396	-3.31799	0.009049
COX6C	-0.73774	10.1254	-3.25591	0.010293
AGTPBP1	-0.60177	8.11139	-3.23341	0.010778
FBXO7	-0.62316	10.6239	-3.16491	0.01245
RSAD2	-0.89797	4.8413	-2.81997	0.025432
TOMM7	-0.72349	12.1702	-2.5281	0.0451
GCKR	1.46067	6.72768	18.0676	6.5e-15
BDNF	1.18608	6.09961	12.506	2.82e-11
NUBPL	1.29055	7.52068	11.0576	3.85e-10
SHOX2	0.920544	6.26556	10.7223	6.8e-10
PDE2A	1.19002	8.6562	10.3929	1.31e-09
KRAS	1.12226	7.79299	10.0201	2.75e-09
ALDH6A1	0.631601	7.19004	9.94121	3.15e-09
CHDH	1.29631	7.62068	9.90326	3.39e-09
AGR2	1.1999	7.68597	9.7458	4.55e-09
ACO1	0.703688	8.69972	8.77003	3.66e-08
MTUS1	1.01288	5.28791	8.09406	1.61e-07
HSPA2	0.819007	6.75811	7.80565	3.09e-07
PSEN2	0.750166	8.94768	7.70448	3.83e-07
FSIP2	1.4645	12.8461	7.64288	4.37e-07
BAX	0.612215	9.36029	7.49059	6.25e-07
PERP	0.870103	7.28407	7.44099	6.95e-07
TIMM8A	0.635848	7.44291	7.31276	9.18e-07
BFSP1	0.809265	7.23097	7.30092	9.42e-07
HOXB9	1.199	8.09893	7.28982	9.66e-07
PTPN11	0.778307	5.4927	7.28034	9.86e-07
FSIP2	1.32577	13.2259	7.23803	1.08e-06
SYNE2	1.06631	7.38173	7.22977	1.1e-06
PARG	0.863846	6.75886	7.13328	1.36e-06
SLC11A2	0.822511	7.76914	6.96443	2.03e-06
SHOX2	0.755942	6.01109	6.71668	3.58e-06
IMMP2L	0.636207	7.54419	6.69237	3.76e-06
HK2	0.796678	8.0008	6.6772	3.9e-06
EPHA4	0.869763	7.13111	6.63549	4.31e-06
CRY2	1.05035	6.3044	6.33483	8.79e-06
SLC9A1	0.652332	6.29896	5.94858	2.18e-05
LYN	0.744492	9.96984	5.73005	3.62e-05
SLC27A1	0.637181	11.6026	5.58596	5.09e-05
HK2	0.703164	6.61643	5.5747	5.24e-05
STARD13	1.02055	5.72981	5.55141	5.54e-05
DUT	0.620342	10.3678	5.49314	6.33e-05
MRPL52	0.634224	7.72735	4.88928	0.000258
HERC2	0.606275	5.71021	4.77996	0.000335
CYP11A1	0.673927	6.22344	4.49426	0.00065
DGAT2	0.804581	6.98478	4.27114	0.001086
RAB24	0.644035	8.40507	3.7274	0.003696
ATCAY	0.65866	9.65202	3.72474	0.003714
