# Supplementary material for: Transcriptional Analysis of Nuclear-Encoded Mitochondrial Genes in Eight Neurodegenerative Disorders: The Analysis of Seven Diseases in Reference to Friedreich’s Ataxia
Source: Front Genet. 2021 Dec 20;12:749792. doi: 10.3389/fgene.2021.749792 (PMC8721009; doi:10.3389/fgene.2021.749792)
Supplement: Supplementary file 3 [file Table9.XLSX]

## Sheet: Table S9 FTlD-TDP
Table S8: DEGS in FTLD-TDP
Mitochondrial DEGs (log fold change > 0.6)
gene	lfc	p-value	p-adjusted
PLN	2.27673	1.09e-11	6.42e-10
PLA2G2A	1.87441	0.002314	0.00936
P2RY2	1.14701	5.68e-09	1.21e-07
ACSM3	1.13754	9.83e-05	0.000593
CLIC1	1.13049	4.31e-15	9.96e-13
BCL2A1	1.12915	3.54e-05	0.000243
KANK2	1.12153	1.22e-11	7.09e-10
HSPB7	1.1166	2.67e-09	6.48e-08
HIF3A	1.09645	1.27e-11	7.35e-10
ECHDC3	1.05331	6.48e-11	2.83e-09
DAO	1.04652	0.008576	0.029127
FGR	1.0422	4.37e-10	1.38e-08
HK3	1.0352	1.55e-05	0.000118
GJA1	1.02367	4.38e-12	3.03e-10
SHOX2	1.02252	0.001129	0.005004
LGALS12	1.01167	0.006238	0.022098
CASP4	1.00048	3.46e-10	1.14e-08
GPER1	0.995886	2.43e-11	1.27e-09
CAVIN1	0.991125	4.42e-09	9.82e-08
ANXA1	0.977322	1.15e-09	3.14e-08
CAV1	0.963106	7.98e-11	3.38e-09
COX6A2	0.961575	0.001916	0.007946
ACSBG2	0.960563	0.000292	0.001538
HCLS1	0.959291	1.1e-10	4.41e-09
GIMAP5	0.935159	9.7e-10	2.72e-08
TGM2	0.89677	2.3e-06	2.24e-05
TSPO	0.895191	8.51e-14	1.13e-11
ELN	0.893116	3.51e-08	5.95e-07
MMP2	0.891494	4.58e-08	7.46e-07
NXNL1	0.887775	0.000266	0.001416
NAGS	0.880183	5.58e-06	4.83e-05
DDIT4	0.872069	2.82e-10	9.61e-09
SYNE2	0.867755	2.14e-09	5.36e-08
HEBP2	0.853354	1.58e-15	4.39e-13
PLIN5	0.851994	9.39e-09	1.88e-07
PMAIP1	0.838669	2.87e-06	2.71e-05
SPR	0.838527	3.19e-14	5.25e-12
PRODH	0.832165	8.62e-07	9.58e-06
ACSL5	0.82949	2.09e-07	2.78e-06
PALLD	0.825425	2.02e-11	1.09e-09
CRYAB	0.820513	3.79e-09	8.68e-08
SQOR	0.813071	1.18e-10	4.66e-09
CHDH	0.805354	1.61e-10	6.01e-09
HSPA1A	0.802488	0.000813	0.003759
MYO1C	0.799579	2.91e-11	1.47e-09
HSPA2	0.798646	3.61e-10	1.17e-08
PERP	0.796013	6.47e-10	1.94e-08
ASB9	0.786077	0.001225	0.005379
CYP1B1	0.784537	1.03e-05	8.27e-05
TCIRG1	0.781229	1.79e-06	1.8e-05
BMF	0.771536	3.12e-12	2.29e-10
TXNIP	0.770987	1.13e-05	8.98e-05
PGR	0.768869	8.67e-06	7.09e-05
ACSM1	0.765619	3.17e-05	0.00022
LRP5	0.76449	2.4e-09	5.92e-08
RAB32	0.757436	2.21e-10	7.87e-09
PYCARD	0.751321	3.1e-06	2.89e-05
GIMAP8	0.746591	6.39e-08	9.95e-07
ACACB	0.738462	6.72e-08	1.04e-06
MTHFD2	0.735491	1.09e-07	1.58e-06
ACSF2	0.734944	9.06e-08	1.34e-06
HOGA1	0.723592	5.39e-08	8.6e-07
RIPK3	0.719629	1.37e-06	1.43e-05
EFHD1	0.718267	3.26e-09	7.65e-08
GPRC5C	0.712801	7.16e-07	8.15e-06
HSPA1B	0.71196	0.001028	0.004613
SLC16A1	0.7089	8e-07	9e-06
ZFHX3	0.708778	1.33e-09	3.56e-08
PDK4	0.707851	1.35e-05	0.000105
CYBA	0.706517	5.68e-07	6.66e-06
CASP1	0.70142	1.3e-06	1.36e-05
DDAH2	0.695356	1.28e-08	2.47e-07
HK2	0.692571	2.91e-05	0.000205
KYNU	0.686384	4.3e-06	3.85e-05
BCAT2	0.67708	9.75e-12	5.84e-10
CASP8	0.670826	1.85e-06	1.85e-05
MRPS6	0.665956	2.06e-09	5.18e-08
MPST	0.665198	8.25e-11	3.46e-09
FOXO1	0.664317	4.83e-10	1.5e-08
CA5A	0.663543	0.001959	0.008091
ELK3	0.661577	8.47e-11	3.53e-09
EYA2	0.648032	2.39e-06	2.31e-05
C15orf62	0.647963	7.67e-06	6.37e-05
ABCD1	0.646167	3.27e-09	7.67e-08
ABCD1.1	0.646167	3.27e-09	7.67e-08
G0S2	0.643191	0.000935	0.004246
BCL2L11	0.642906	1.52e-16	6.62e-14
AIFM3	0.639899	1.93e-09	4.9e-08
VAT1	0.626111	1.71e-12	1.41e-10
STOM	0.619748	3.49e-07	4.37e-06
SERHL2	0.612385	7.61e-08	1.15e-06
CLIC4	0.609254	4.1e-07	5.02e-06
GATM	0.605793	2.13e-10	7.64e-09
CYP24A1	-0.60071	0.006234	0.022086
TOMM20	-0.60296	1.17e-07	1.68e-06
GABARAPL1	-0.60791	9.15e-08	1.35e-06
MOAP1	-0.61054	3.23e-06	3e-05
MOAP1.1	-0.61054	3.23e-06	3e-05
PRKCE	-0.61823	6.4e-08	9.96e-07
MAPK9	-0.61885	1.83e-08	3.37e-07
ASAH2	-0.62215	0.000408	0.002064
PDP1	-0.62864	5.63e-05	0.000363
ATP6V1A	-0.6359	1.32e-05	0.000102
ACOT7	-0.64036	1e-08	1.99e-07
WASF1	-0.64395	1.19e-07	1.7e-06
MDH1	-0.65818	2.5e-05	0.000179
GDAP1	-0.65937	9.75e-09	1.95e-07
YWHAZ	-0.66054	2.72e-08	4.76e-07
PPP3CA	-0.66851	8.96e-07	9.92e-06
CASQ1	-0.66887	6.4e-07	7.39e-06
CKMT1B	-0.68445	5.66e-06	4.89e-05
SNCB	-0.70476	1.2e-07	1.71e-06
STXBP1	-0.71298	1.29e-09	3.47e-08
SNCA	-0.7172	8.39e-08	1.25e-06
REEP1	-0.72836	8.71e-09	1.77e-07
BFSP1	-0.74157	5.57e-18	4.21e-15
KRT5	-0.78108	0.003629	0.013833
NRGN	-0.79265	1.12e-10	4.46e-09
MPO	-0.84827	4.49e-09	9.95e-08
GLYATL1	-0.85301	1.62e-05	0.000123
BDNF	-1.03444	8.01e-10	2.32e-08
CRYM	-1.19089	2.14e-11	1.14e-09
ABCC12	-1.26845	7.58e-13	7.18e-11
THEM5	-1.31572	0.001138	0.005044
FBXO10	-1.33205	0.002503	0.010013
TERT	-1.86319	3.39e-10	1.12e-08
PINX1	-1.92881	0.005837	0.020864
