# Supplementary material for: Transcriptional Analysis of Nuclear-Encoded Mitochondrial Genes in Eight Neurodegenerative Disorders: The Analysis of Seven Diseases in Reference to Friedreich’s Ataxia
Source: Front Genet. 2021 Dec 20;12:749792. doi: 10.3389/fgene.2021.749792 (PMC8721009; doi:10.3389/fgene.2021.749792)
Supplement: Supplementary file 4 [file Table6.XLSX]

## Sheet: Table S6 PD
Table S5: DEGS in PD
Mitochondrial DEGs (log fold change > 0.6)
gene	lfc	p-value	p-adjusted
KRT5	-1.26657	5.45e-05	0.000557248
BDNF	-1.20062	3.73e-08	3.31e-06
GSDMC	-1.16023	0.00866195	0.0274125
SPHKAP	-1.09824	3.69e-06	7.77e-05
CYP24A1	-1.01397	0.000546169	0.00319677
ABCC12	-0.86552	0.000580693	0.00332944
OXR1	-0.857696	8.9e-06	0.000146708
GLS2	-0.819541	0.000750319	0.00404429
TIMM23B	-0.788267	5.16e-08	3.98e-06
DAO	-0.734665	0.0166454	0.0457207
CRYM	-0.728691	0.000383304	0.00241494
SIAH3	-0.720164	9.85e-05	0.000876568
PPM1E	-0.718471	7.69e-05	0.000722258
MICU3	-0.709638	1.72e-05	0.000236505
ATP6V1A	-0.676993	3.82e-05	0.000429767
OXCT1	-0.672492	1.23e-05	0.000184524
BCAT1	-0.650808	7.34e-06	0.000128244
ABCD2	-0.63912	0.000542795	0.0031832
PRKCE	-0.638674	8.38e-05	0.00077219
SLC25A40	-0.628126	2.09e-06	5.18e-05
GDAP1	-0.627466	2.55e-06	5.94e-05
SUCLA2	-0.6253	2.44e-06	5.74e-05
TMEM65	-0.619133	2.36e-05	0.000299755
NDFIP2	-0.615379	1.2e-05	0.000181062
BFSP1	-0.608233	1.14e-05	0.000176495
CTU1	0.602098	0.000103322	0.000906804
VASN	0.603546	0.000282086	0.00190867
MGARP	0.604396	0.000264822	0.00181965
CHDH	0.611135	3.17e-05	0.00037393
MACROD1	0.615813	1.82e-08	1.97e-06
TAP1	0.617313	2.2e-05	0.000284
UCP3	0.618193	4.07e-05	0.000450712
GPRC5C	0.618314	6.29e-05	0.00062337
CLU	0.619297	2.71e-07	1.2e-05
PDK4	0.622188	0.0114115	0.0339377
MT3	0.630581	1.76e-05	0.000239715
BMF	0.645643	9.29e-05	0.000839332
CDKN2A	0.646539	0.00183393	0.00808929
SLC25A1	0.654428	6.36e-07	2.22e-05
DDAH2	0.658379	6.97e-07	2.38e-05
LRP5	0.662679	4.46e-05	0.000482938
GNRH1	0.666857	3.19e-06	7.01e-05
CYP27A1	0.67002	0.00338587	0.0131422
GIMAP5	0.68244	5.61e-05	0.000573
PYCARD	0.685055	0.000106	0.000925
BCAT2	0.686135	1.27e-07	7.03e-06
ACSL5	0.698279	0.000933	0.00478159
RIPK3	0.700525	0.000544217	0.00319022
MPST	0.724418	2.6e-05	0.000320925
TGM2	0.726843	0.011	0.033
HEBP2	0.728195	8.72e-08	5.57e-06
ECHDC3	0.747705	7.84e-05	0.000732
BOK	0.793477	0.00558	0.0193876
PERP	0.806563	3.58e-05	0.000411
FKBP4	0.81484	1.45e-07	7.79e-06
CPT1B	0.816989	3.08e-07	1.32e-05
PLIN5	0.818263	1.79e-05	0.000242993
MTHFD2	0.823837	6.5e-05	0.000638775
TSPO	0.846732	1.17e-06	3.5e-05
HSPA1L	0.854441	4.91e-09	7.72e-07
SERHL2	0.854874	3.63e-05	0.000414104
P4HA1	0.859513	2.8e-07	1.23e-05
NAGS	0.867411	5.95e-07	2.14e-05
KANK2	0.899291	3.86e-07	1.56e-05
CLIC1	0.911673	5.42e-05	0.000557
HK3	0.932677	1.58e-06	4.3e-05
EYA2	0.945413	5.99e-08	4.47e-06
MRPS6	0.949083	7.77e-10	2.14e-07
GPER1	0.992951	1.31e-11	1.14e-08
ACSM1	0.994984	2.29e-05	0.000292945
HK2	0.99624	4.91e-05	0.00051675
FGR	1.00148	1.17e-07	6.61e-06
COX8C	1.00419	0.00778	0.0251
COX8C	1.00419	0.00777904	0.025105
CYBA	1.03732	1.06e-06	3.26e-05
SLC25A48	1.03783	8.64e-08	5.53e-06
CASP1	1.04238	2.22e-07	1.06e-05
HCLS1	1.04844	2.13e-05	0.000275971
COX6B2	1.06902	0.000657917	0.00366197
CRYAB	1.08432	0.000161	0.00126631
TCIRG1	1.09149	2.6e-09	4.99e-07
SPR	1.15353	3.73e-12	4.59e-09
CLN3	1.161	0.000131859	0.00108779
CASP4	1.18676	7.61e-08	5.1e-06
HIF3A	1.20878	2.51e-07	1.15e-05
DDIT4	1.4385	5.13e-12	5.3e-09
G0S2	2.43151	5.83e-17	2.53e-13
HSPA1B	2.6367	2.06e-17	1.12e-13
HSPA1A	3.09518	1.18e-18	1.81e-14
