# Supplementary material for: Transcriptional Analysis of Nuclear-Encoded Mitochondrial Genes in Eight Neurodegenerative Disorders: The Analysis of Seven Diseases in Reference to Friedreich’s Ataxia
Source: Front Genet. 2021 Dec 20;12:749792. doi: 10.3389/fgene.2021.749792 (PMC8721009; doi:10.3389/fgene.2021.749792)
Supplement: Supplementary file 6 [file Table4.xlsx]

## Sheet: Table S4 MS
Table S4: DEGS in MS
Mitochondrial DEGs (log fold change > 0.6)
gene	logFC	P.Value	adj.P.Val	B
PHYH	-0.7367	3e-09	4.6e-05	10.8845
SLC25A40	-1.56725	2.6e-08	0.000133	8.88028
DLD	-1.01343	5.4e-07	0.000308	6.06113
NFU1	-0.73505	7.98e-07	0.000379	5.69746
FASTKD3	-0.93926	4.71e-06	0.000851	4.04763
ABHD11	-1.03002	4.79e-06	0.000851	4.03246
CHMP2B	-0.73537	5.06e-06	0.000863	3.9808
ACADSB	-0.8559	8.17e-06	0.000991	3.5373
SCP2	-0.84256	1.26e-05	0.001204	3.13572
TMEM70	-0.85096	1.4e-05	0.001265	3.03778
AMACR	-1.08364	1.62e-05	0.001372	2.90337
UQCRB	-0.68153	2.17e-05	0.001592	2.63089
MRPS35	-0.70717	2.48e-05	0.001655	2.50692
GDAP1	-1.46628	2.53e-05	0.001675	2.48907
MRPS30	-0.70546	2.61e-05	0.001682	2.46088
OXCT2	-0.67353	2.76e-05	0.001703	2.4105
DNAJC19	-0.7573	2.84e-05	0.001713	2.3828
SUCLA2	-0.78586	2.86e-05	0.001713	2.3771
SLC25A36	-0.61568	3.07e-05	0.001777	2.31204
UQCRC2	-0.96574	3.73e-05	0.001896	2.13059
MAT2B	-0.73253	4.12e-05	0.001967	2.0399
UQCRFS1	-0.60787	4.55e-05	0.002081	1.94754
AUH	-0.84575	5.03e-05	0.002134	1.85381
NDUFS4	-0.6229	7.82e-05	0.002747	1.44711
VAMP1	-1.24664	8.45e-05	0.002889	1.3763
PMPCB	-0.60408	0.0001	0.003188	1.21871
GSTZ1	-0.64985	0.000103	0.00326	1.19157
LETMD1	-0.64061	0.00012	0.003593	1.05212
NDUFA10	-0.75976	0.000147	0.004083	0.864049
CLTC	-0.77388	0.000216	0.004927	0.512835
SLC25A17	-0.69791	0.000226	0.004997	0.469454
MRPL15	-0.66528	0.000228	0.004997	0.46198
NDUFS2	-0.68855	0.00027	0.005475	0.308283
MRPL20	-0.61686	0.000333	0.006178	0.116681
COX7B	-0.67768	0.000347	0.006337	0.078116
YME1L1	-0.61693	0.000353	0.006404	0.064082
ARMCX3	-0.61133	0.000367	0.006597	0.027521
LDHB	-0.62268	0.000389	0.006804	-0.02527
MAPK9	-0.68279	0.00042	0.00712	-0.0963
ARMC10	-0.60496	0.000435	0.007239	-0.12878
ISCA1	-0.75932	0.000455	0.007405	-0.1698
RAD51C	-0.60741	0.000456	0.007407	-0.171
AADAT	-0.8514	0.000476	0.00761	-0.20924
TOMM20	-0.87772	0.000493	0.007743	-0.24197
GLRX2	-0.60467	0.00051	0.007905	-0.27259
CYP2E1	-0.63749	0.000683	0.009353	-0.53857
SLC25A3	-0.7681	0.000724	0.00971	-0.59191
HK1	-0.64192	0.000754	0.009976	-0.62916
MDH1	-0.73083	0.000807	0.010462	-0.69101
ATCAY	-0.68352	0.000889	0.01111	-0.77896
PARG	-0.7839	0.000942	0.011462	-0.83144
BCAT1	-0.6489	0.001191	0.013222	-1.04388
MRPL1	-0.65404	0.0014	0.014538	-1.19038
RTN4IP1	-0.61601	0.001488	0.015161	-1.24517
SLC25A12	-0.70053	0.001549	0.015559	-1.28167
CHCHD7	-0.66188	0.001624	0.016114	-1.32448
OSGEPL1	-0.69935	0.001738	0.016864	-1.38566
MOAP1	-0.66847	0.001766	0.017061	-1.40014
GLS2	-0.80175	0.002459	0.020938	-1.69768
ADH5	-0.67168	0.003016	0.02395	-1.88103
NEFH	-1.09561	0.00305	0.024095	-1.89092
PSEN1	-0.62219	0.005496	0.035668	-2.41584
WASF1	-0.68868	0.007644	0.044432	-2.7075
CIDEA	-0.61335	0.009243	0.049915	-2.87455
ELK1	0.847844	2.11e-07	0.000276	6.93682
ATPAF2	0.770255	1.09e-05	0.001132	3.2684
IKBKE	0.826138	2.56e-05	0.001678	2.4788
SLIT3	0.95895	3.61e-05	0.001864	2.15973
MLXIP	0.825498	4.01e-05	0.001956	2.06417
VAT1	0.77693	4.8e-05	0.002088	1.89719
ATXN3	0.634389	7.14e-05	0.002589	1.53182
TCIRG1	0.881413	0.000193	0.004653	0.618546
SHC1	0.673305	0.000203	0.004778	0.571033
DISC1	0.711273	0.000217	0.004934	0.507278
RAI14	0.755763	0.000325	0.006113	0.138637
ACSM3	0.682287	0.000327	0.006116	0.133499
PALLD	0.715434	0.000373	0.006624	0.011963
DDAH2	0.711295	0.000595	0.008642	-0.41385
ECHDC3	0.69144	0.0009	0.011183	-0.79001
ABCD1	0.80484	0.000944	0.011462	-0.83366
SESN2	0.716991	0.001773	0.017094	-1.40352
SPR	0.727571	0.002694	0.022138	-1.77991
HSPA1A	1.26973	0.002934	0.023562	-1.85636
ANXA1	0.694468	0.003815	0.028041	-2.09097
CRYAB	0.850277	0.004126	0.029593	-2.16095
GHR	0.711819	0.005945	0.037627	-2.48537
DDIT4	0.714599	0.007889	0.045265	-2.73533
