# Supplementary material for: Transcriptional Analysis of Nuclear-Encoded Mitochondrial Genes in Eight Neurodegenerative Disorders: The Analysis of Seven Diseases in Reference to Friedreich’s Ataxia
Source: Front Genet. 2021 Dec 20;12:749792. doi: 10.3389/fgene.2021.749792 (PMC8721009; doi:10.3389/fgene.2021.749792)
Supplement: Supplementary file 7 [file Table1.xlsx]

## Sheet: Table S1 list of genes
number	ENSEMBL ID	SYMBOL	CONFIDENCE SCORE	ENTREZ ID	GENE NAME
1	ENSG00000002330	BAD	5	572	BCL2 associated agonist of cell death
2	ENSG00000002549	LAP3	3	51056	leucine aminopeptidase 3
3	ENSG00000003509	NDUFAF7	5	55471	NADH:ubiquinone oxidoreductase complex assembly factor 7
4	ENSG00000004139	SARM1	5	23098	sterile alpha and TIR motif containing 1
5	ENSG00000004142	POLDIP2	5	26073	DNA polymerase delta interacting protein 2
6	ENSG00000004455	AK2	5	204	adenylate kinase 2
7	ENSG00000004478	FKBP4	4	2288	FKBP prolyl isomerase 4
8	ENSG00000004779	NDUFAB1	5	4706	NADH:ubiquinone oxidoreductase subunit AB1
9	ENSG00000004961	HCCS	5	3052	holocytochrome c synthase
10	ENSG00000005059	MCUB	5	55013	mitochondrial calcium uniporter dominant negative subunit beta
11	ENSG00000005156	LIG3	4	3980	DNA ligase 3
12	ENSG00000005194	CIAPIN1	4	57019	cytokine induced apoptosis inhibitor 1
13	ENSG00000005249	PRKAR2B	3	5577	protein kinase cAMP-dependent type II regulatory subunit beta
14	ENSG00000005379	TSPOAP1	5	9256	TSPO associated protein 1
15	ENSG00000005381	MPO	3	4353	myeloperoxidase
16	ENSG00000005469	CROT	2	54677	carnitine O-octanoyltransferase
17	ENSG00000006530	AGK	5	55750	acylglycerol kinase
18	ENSG00000006695	COX10	5	1352	cytochrome c oxidase assembly factor heme A:farnesyltransferase COX10
19	ENSG00000006744	ELAC2	5	60528	elaC ribonuclease Z 2
20	ENSG00000007923	DNAJC11	5	55735	DnaJ heat shock protein family (Hsp40) member C11
21	ENSG00000008311	AASS	5	10157	aminoadipate-semialdehyde synthase
22	ENSG00000008394	MGST1	5	4257	microsomal glutathione S-transferase 1
23	ENSG00000009307	CSDE1	1	7812	cold shock domain containing E1
24	ENSG00000011295	TTC19	5	54902	tetratricopeptide repeat domain 19
25	ENSG00000011376	LARS2	5	23395	leucyl-tRNA synthetase 2, mitochondrial
26	ENSG00000014216	CAPN1	4	823	calpain 1
27	ENSG00000014641	MDH1	3	4190	malate dehydrogenase 1
28	ENSG00000014919	COX15	5	1355	cytochrome c oxidase assembly homolog COX15
29	ENSG00000015475	BID	5	637	BH3 interacting domain death agonist
30	ENSG00000016082	ISL1	3	3670	ISL LIM homeobox 1
31	ENSG00000016391	CHDH	5	55349	choline dehydrogenase
32	ENSG00000018510	AGPS	4	8540	alkylglycerone phosphate synthase
33	ENSG00000019186	CYP24A1	5	1591	cytochrome P450 family 24 subfamily A member 1
34	ENSG00000021826	CPS1	4	1373	carbamoyl-phosphate synthase 1
35	ENSG00000023228	NDUFS1	5	4719	NADH:ubiquinone oxidoreductase core subunit S1
36	ENSG00000023572	GLRX2	5	51022	glutaredoxin 2
37	ENSG00000025772	TOMM34	5	10953	translocase of outer mitochondrial membrane 34
38	ENSG00000027001	MIPEP	5	4285	mitochondrial intermediate peptidase
39	ENSG00000028116	VRK2	5	7444	VRK serine/threonine kinase 2
40	ENSG00000029639	TFB1M	5	51106	transcription factor B1, mitochondrial
41	ENSG00000030110	BAK1	5	578	BCL2 antagonist/killer 1
42	ENSG00000030582	GRN	2	2896	granulin precursor
43	ENSG00000031698	SARS1	2	6301	seryl-tRNA synthetase 1
44	ENSG00000033050	ABCF2	2	10061	ATP binding cassette subfamily F member 2
45	ENSG00000034971	MYOC	5	4653	myocilin
46	ENSG00000035141	FAM136A	3	84908	family with sequence similarity 136 member A
47	ENSG00000035720	STAP1	5	26228	signal transducing adaptor family member 1
48	ENSG00000036448	MYOM2	5	9172	myomesin 2
49	ENSG00000036473	OTC	5	5009	ornithine carbamoyltransferase
50	ENSG00000038274	MAT2B	1	27430	methionine adenosyltransferase 2B
51	ENSG00000039560	RAI14	1	26064	retinoic acid induced 14
52	ENSG00000152782	PANK1	2	53354	pantothenate kinase 1
53	ENSG00000043514	TRIT1	5	54802	tRNA isopentenyltransferase 1
54	ENSG00000047230	CTPS2	1	56474	CTP synthase 2
55	ENSG00000048544	MRPS10	5	55173	mitochondrial ribosomal protein S10
56	ENSG00000049239	H6PD	2	9563	hexose-6-phosphate dehydrogenase/glucose 1-dehydrogenase
57	ENSG00000049883	PTCD2	5	79810	pentatricopeptide repeat domain 2
58	ENSG00000050393	MCUR1	5	63933	mitochondrial calcium uniporter regulator 1
59	ENSG00000050426	LETMD1	5	25875	LETM1 domain containing 1
60	ENSG00000051180	RAD51	5	5888	RAD51 recombinase
61	ENSG00000051523	CYBA	3	1535	cytochrome b-245 alpha chain
62	ENSG00000051620	HEBP2	5	23593	heme binding protein 2
63	ENSG00000053371	AKR7A2	3	8574	aldo-keto reductase family 7 member A2
64	ENSG00000054523	KIF1B	4	23095	kinesin family member 1B
65	ENSG00000054654	SYNE2	5	23224	spectrin repeat containing nuclear envelope protein 2
66	ENSG00000054983	GALC	2	2581	galactosylceramidase
67	ENSG00000055950	MRPL43	5	84545	mitochondrial ribosomal protein L43
68	ENSG00000057663	ATG5	3	9474	autophagy related 5
69	ENSG00000059573	ALDH18A1	5	5832	aldehyde dehydrogenase 18 family member A1
70	ENSG00000059691	GATB	5	5188	glutamyl-tRNA amidotransferase subunit B
71	ENSG00000060762	MPC1	5	51660	mitochondrial pyruvate carrier 1
72	ENSG00000061794	MRPS35	5	60488	mitochondrial ribosomal protein S35
73	ENSG00000062282	DGAT2	4	84649	diacylglycerol O-acyltransferase 2
74	ENSG00000062485	CS	5	1431	citrate synthase
75	ENSG00000062582	MRPS24	4	64951	mitochondrial ribosomal protein S24
76	ENSG00000063241	ISOC2	2	79763	isochorismatase domain containing 2
77	ENSG00000063761	ADCK1	3	57143	aarF domain containing kinase 1
78	ENSG00000063854	HAGH	5	3029	hydroxyacylglutathione hydrolase
79	ENSG00000064012	CASP8	5	841	caspase 8
80	ENSG00000064601	CTSA	2	5476	cathepsin A
81	ENSG00000064655	EYA2	3	2139	EYA transcriptional coactivator and phosphatase 2
82	ENSG00000065057	NTHL1	4	4913	nth like DNA glycosylase 1
83	ENSG00000065154	OAT	5	4942	ornithine aminotransferase
84	ENSG00000065427	KARS1	5	3735	lysyl-tRNA synthetase 1
85	ENSG00000065518	NDUFB4	5	4710	NADH:ubiquinone oxidoreductase subunit B4
86	ENSG00000066855	MTFR1	5	9650	mitochondrial fission regulator 1
87	ENSG00000066926	FECH	5	2235	ferrochelatase
88	ENSG00000067225	PKM	5	5315	pyruvate kinase M1/2
89	ENSG00000067248	DHX29	1	54505	DExH-box helicase 29
90	ENSG00000067533	RRP15	2	51018	ribosomal RNA processing 15 homolog
91	ENSG00000067704	IARS2	5	55699	isoleucyl-tRNA synthetase 2, mitochondrial
92	ENSG00000068120	COASY	5	80347	Coenzyme A synthase
93	ENSG00000068615	REEP1	4	65055	receptor accessory protein 1
94	ENSG00000069998	HDHD5	4	27440	haloacid dehalogenase like hydrolase domain containing 5
95	ENSG00000070214	SLC44A1	4	23446	solute carrier family 44 member 1
96	ENSG00000070748	CHAT	2	1103	choline O-acetyltransferase
97	ENSG00000070808	CAMK2A	4	815	calcium/calmodulin dependent protein kinase II alpha
98	ENSG00000072062	PRKACA	4	5566	protein kinase cAMP-activated catalytic subunit alpha
99	ENSG00000072210	ALDH3A2	2	224	aldehyde dehydrogenase 3 family member A2
100	ENSG00000072274	TFRC	3	7037	transferrin receptor
101	ENSG00000072364	AFF4	2	27125	AF4/FMR2 family member 4
102	ENSG00000072506	HSD17B10	5	3028	hydroxysteroid 17-beta dehydrogenase 10
103	ENSG00000072518	MARK2	4	2011	microtubule affinity regulating kinase 2
104	ENSG00000072756	TRNT1	5	51095	tRNA nucleotidyl transferase 1
105	ENSG00000072778	ACADVL	5	37	acyl-CoA dehydrogenase very long chain
106	ENSG00000073578	SDHA	5	6389	succinate dehydrogenase complex flavoprotein subunit A
107	ENSG00000074071	MRPS34	5	65993	mitochondrial ribosomal protein S34
108	ENSG00000074582	BCS1L	5	617	BCS1 homolog, ubiquinol-cytochrome c reductase complex chaperone
109	ENSG00000075142	SRI	3	6717	sorcin
110	ENSG00000075239	ACAT1	5	38	acetyl-CoA acetyltransferase 1
111	ENSG00000075240	GRAMD4	5	23151	GRAM domain containing 4
112	ENSG00000075336	TIMM21	5	29090	translocase of inner mitochondrial membrane 21
113	ENSG00000075415	SLC25A3	5	5250	solute carrier family 25 member 3
114	ENSG00000076043	REXO2	5	25996	RNA exonuclease 2
115	ENSG00000076248	UNG	5	7374	uracil DNA glycosylase
116	ENSG00000077514	POLD3	2	10714	DNA polymerase delta 3, accessory subunit
117	ENSG00000077713	SLC25A43	4	203427	solute carrier family 25 member 43
118	ENSG00000078070	MCCC1	5	56922	methylcrotonoyl-CoA carboxylase 1
119	ENSG00000078618	NRDC	5	4898	nardilysin convertase
120	ENSG00000079102	RUNX1T1	4	862	RUNX1 partner transcriptional co-repressor 1
121	ENSG00000079215	SLC1A3	3	6507	solute carrier family 1 member 3
122	ENSG00000080819	CPOX	5	1371	coproporphyrinogen oxidase
123	ENSG00000081791	DELE1	5	9812	DAP3 binding cell death enhancer 1
124	ENSG00000082175	PGR	4	5241	progesterone receptor
125	ENSG00000082515	MRPL22	5	29093	mitochondrial ribosomal protein L22
126	ENSG00000083099	LYRM2	1	57226	LYR motif containing 2
127	ENSG00000083123	BCKDHB	5	594	branched chain keto acid dehydrogenase E1 subunit beta
128	ENSG00000083937	CHMP2B	3	25978	charged multivesicular body protein 2B
129	ENSG00000084090	STARD7	5	56910	StAR related lipid transfer domain containing 7
130	ENSG00000084092	NOA1	5	84273	nitric oxide associated 1
131	ENSG00000084207	GSTP1	5	2950	glutathione S-transferase pi 1
132	ENSG00000084734	GCKR	4	2646	glucokinase regulator
133	ENSG00000084754	HADHA	5	3030	hydroxyacyl-CoA dehydrogenase trifunctional multienzyme complex subunit alpha
134	ENSG00000085760	MTIF2	5	4528	mitochondrial translational initiation factor 2
135	ENSG00000086061	DNAJA1	4	3301	DnaJ heat shock protein family (Hsp40) member A1
136	ENSG00000086504	MRPL28	5	10573	mitochondrial ribosomal protein L28
137	ENSG00000086991	NOX4	4	50507	NADPH oxidase 4
138	ENSG00000087008	ACOX3	2	8310	acyl-CoA oxidase 3, pristanoyl
139	ENSG00000087074	PPP1R15A	4	23645	protein phosphatase 1 regulatory subunit 15A
140	ENSG00000087088	BAX	5	581	BCL2 associated X, apoptosis regulator
141	ENSG00000087157	PGS1	5	9489	phosphatidylglycerophosphate synthase 1
142	ENSG00000087245	MMP2	5	4313	matrix metallopeptidase 2
143	ENSG00000087269	NOP14	1	8602	NOP14 nucleolar protein
144	ENSG00000087299	L2HGDH	5	79944	L-2-hydroxyglutarate dehydrogenase
145	ENSG00000087470	DNM1L	5	10059	dynamin 1 like
146	ENSG00000088682	COQ9	5	57017	coenzyme Q9
147	ENSG00000088766	CRLS1	5	54675	cardiolipin synthase 1
148	ENSG00000088888	MAVS	5	57506	mitochondrial antiviral signaling protein
149	ENSG00000088986	DYNLL1	5	8655	dynein light chain LC8-type 1
150	ENSG00000089060	SLC8B1	5	80024	solute carrier family 8 member B1
151	ENSG00000089163	SIRT4	5	23409	sirtuin 4
152	ENSG00000089250	NOS1	4	4842	nitric oxide synthase 1
153	ENSG00000089876	DHX32	3	55760	DEAH-box helicase 32 (putative)
154	ENSG00000090020	SLC9A1	3	6548	solute carrier family 9 member A1
155	ENSG00000090263	MRPS33	5	51650	mitochondrial ribosomal protein S33
156	ENSG00000090266	NDUFB2	5	4708	NADH:ubiquinone oxidoreductase subunit B2
157	ENSG00000090432	MUL1	5	79594	mitochondrial E3 ubiquitin protein ligase 1
158	ENSG00000090686	USP48	4	84196	ubiquitin specific peptidase 48
159	ENSG00000090857	PDPR	4	55066	pyruvate dehydrogenase phosphatase regulatory subunit
160	ENSG00000091140	DLD	5	1738	dihydrolipoamide dehydrogenase
161	ENSG00000091483	FH	5	2271	fumarate hydratase
162	ENSG00000092964	DPYSL2	2	1808	dihydropyrimidinase like 2
163	ENSG00000093010	COMT	2	1312	catechol-O-methyltransferase
164	ENSG00000095321	CRAT	5	1384	carnitine O-acetyltransferase
165	ENSG00000095951	HIVEP1	4	3096	HIVEP zinc finger 1
166	ENSG00000096080	MRPS18A	5	55168	mitochondrial ribosomal protein S18A
167	ENSG00000096384	HSP90AB1	4	3326	heat shock protein 90 alpha family class B member 1
168	ENSG00000096717	SIRT1	5	23411	sirtuin 1
169	ENSG00000097007	ABL1	4	25	ABL proto-oncogene 1, non-receptor tyrosine kinase
170	ENSG00000097021	ACOT7	4	11332	acyl-CoA thioesterase 7
171	ENSG00000097033	SH3GLB1	4	51100	SH3 domain containing GRB2 like, endophilin B1
172	ENSG00000099624	ATP5F1D	5	513	ATP synthase F1 subunit delta
173	ENSG00000099795	NDUFB7	5	4713	NADH:ubiquinone oxidoreductase subunit B7
174	ENSG00000099800	TIMM13	5	26517	translocase of inner mitochondrial membrane 13
175	ENSG00000099821	POLRMT	5	5442	RNA polymerase mitochondrial
176	ENSG00000099904	ZDHHC8	3	29801	zinc finger DHHC-type palmitoyltransferase 8
177	ENSG00000099968	BCL2L13	5	23786	BCL2 like 13
178	ENSG00000100033	PRODH	5	5625	proline dehydrogenase 1
179	ENSG00000100075	SLC25A1	5	6576	solute carrier family 25 member 1
180	ENSG00000100116	GCAT	5	23464	glycine C-acetyltransferase
181	ENSG00000100146	SOX10	3	6663	SRY-box transcription factor 10
182	ENSG00000100151	PICK1	4	9463	protein interacting with PRKCA 1
183	ENSG00000100197	CYP2D6	4	1565	cytochrome P450 family 2 subfamily D member 6
184	ENSG00000100197	LOC107987478	-	107987478	cytochrome P450 2D6-like
185	ENSG00000100197	LOC107987479	-	107987479	cytochrome P450 2D6
186	ENSG00000100209	HSCB	5	150274	HscB mitochondrial iron-sulfur cluster cochaperone
187	ENSG00000100216	TOMM22	5	56993	translocase of outer mitochondrial membrane 22
188	ENSG00000100225	FBXO7	5	25793	F-box protein 7
189	ENSG00000100290	BIK	4	638	BCL2 interacting killer
190	ENSG00000100294	MCAT	5	27349	malonyl-CoA-acyl carrier protein transacylase
191	ENSG00000100300	TSPO	5	706	translocator protein
192	ENSG00000100335	MIEF1	5	54471	mitochondrial elongation factor 1
193	ENSG00000100347	SAMM50	5	25813	SAMM50 sorting and assembly machinery component
194	ENSG00000100348	TXN2	5	25828	thioredoxin 2
195	ENSG00000100372	SLC25A17	2	10478	solute carrier family 25 member 17
196	ENSG00000100412	ACO2	5	50	aconitase 2
197	ENSG00000100416	TRMU	4	55687	tRNA mitochondrial 2-thiouridylase
198	ENSG00000100422	CERK	2	64781	ceramide kinase
199	ENSG00000100575	TIMM9	5	26520	translocase of inner mitochondrial membrane 9
200	ENSG00000100577	GSTZ1	5	2954	glutathione S-transferase zeta 1
201	ENSG00000100596	SPTLC2	4	9517	serine palmitoyltransferase long chain base subunit 2
202	ENSG00000100601	ALKBH1	5	8846	alkB homolog 1, histone H2A dioxygenase
203	ENSG00000100823	APEX1	5	328	apurinic/apyrimidinic endodeoxyribonuclease 1
204	ENSG00000100889	PCK2	5	5106	phosphoenolpyruvate carboxykinase 2, mitochondrial
205	ENSG00000101019	UQCC1	5	55245	ubiquinol-cytochrome c reductase complex assembly factor 1
206	ENSG00000101132	PFDN4	5	5203	prefoldin subunit 4
207	ENSG00000101152	DNAJC5	4	80331	DnaJ heat shock protein family (Hsp40) member C5
208	ENSG00000101181	MTG2	5	26164	mitochondrial ribosome associated GTPase 2
209	ENSG00000101188	NTSR1	3	4923	neurotensin receptor 1
210	ENSG00000101247	NDUFAF5	5	79133	NADH:ubiquinone oxidoreductase complex assembly factor 5
211	ENSG00000101290	CDS2	4	8760	CDP-diacylglycerol synthase 2
212	ENSG00000101298	SNPH	3	9751	syntaphilin
213	ENSG00000101349	PAK5	5	57144	p21 (RAC1) activated kinase 5
214	ENSG00000101473	ACOT8	3	10005	acyl-CoA thioesterase 8
215	ENSG00000101546	RBFA	4	79863	ribosome binding factor A
216	ENSG00000101986	ABCD1	5	215	ATP binding cassette subfamily D member 1
217	ENSG00000102048	ASB9	3	140462	ankyrin repeat and SOCS box containing 9
218	ENSG00000102125	TAZ	5	6901	tafazzin
219	ENSG00000102128	RAB40AL	5	282808	RAB40A like
220	ENSG00000102309	PIN4	5	5303	peptidylprolyl cis/trans isomerase, NIMA-interacting 4
221	ENSG00000102471	NDFIP2	4	54602	Nedd4 family interacting protein 2
222	ENSG00000102738	MRPS31	5	10240	mitochondrial ribosomal protein S31
223	ENSG00000102763	VWA8	5	23078	von Willebrand factor A domain containing 8
224	ENSG00000102794	ACOD1	4	730249	aconitate decarboxylase 1
225	ENSG00000102837	OLFM4	5	10562	olfactomedin 4
226	ENSG00000102897	LYRM1	2	57149	LYR motif containing 1
227	ENSG00000102931	ARL2BP	5	23568	ADP ribosylation factor like GTPase 2 binding protein
228	ENSG00000102967	DHODH	5	1723	dihydroorotate dehydrogenase (quinone)
229	ENSG00000103034	NDRG4	4	65009	NDRG family member 4
230	ENSG00000103066	PLA2G15	1	23659	phospholipase A2 group XV
231	ENSG00000103121	CMC2	5	56942	C-X9-C motif containing 2
232	ENSG00000103150	MLYCD	5	23417	malonyl-CoA decarboxylase
233	ENSG00000103152	MPG	4	4350	N-methylpurine DNA glycosylase
234	ENSG00000103160	HSDL1	5	83693	hydroxysteroid dehydrogenase like 1
235	ENSG00000103316	CRYM	3	1428	crystallin mu
236	ENSG00000103356	EARS2	5	124454	glutamyl-tRNA synthetase 2, mitochondrial
237	ENSG00000103423	DNAJA3	5	9093	DnaJ heat shock protein family (Hsp40) member A3
238	ENSG00000103490	PYCARD	5	29108	PYD and CARD domain containing
239	ENSG00000103507	BCKDK	5	10295	branched chain keto acid dehydrogenase kinase
240	ENSG00000103642	LACTB	5	114294	lactamase beta
241	ENSG00000103707	MTFMT	4	123263	mitochondrial methionyl-tRNA formyltransferase
242	ENSG00000104081	BMF	4	90427	Bcl2 modifying factor
243	ENSG00000104325	DECR1	5	1666	2,4-dienoyl-CoA reductase 1
244	ENSG00000104381	GDAP1	5	54332	ganglioside induced differentiation associated protein 1
245	ENSG00000104412	EMC2	1	9694	ER membrane protein complex subunit 2
246	ENSG00000104442	ARMC1	2	55156	armadillo repeat containing 1
247	ENSG00000104687	GSR	5	2936	glutathione-disulfide reductase
248	ENSG00000104723	TUSC3	4	7991	tumor suppressor candidate 3
249	ENSG00000104823	ECH1	4	1891	enoyl-CoA hydratase 1
250	ENSG00000104835	SARS2	5	54938	seryl-tRNA synthetase 2, mitochondrial
251	ENSG00000104907	TRMT1	5	55621	tRNA methyltransferase 1
252	ENSG00000104936	DMPK	3	1760	DM1 protein kinase
253	ENSG00000104980	TIMM44	5	10469	translocase of inner mitochondrial membrane 44
254	ENSG00000105058	FAM32A	2	26017	family with sequence similarity 32 member A
255	ENSG00000105127	AKAP8	3	10270	A-kinase anchoring protein 8
256	ENSG00000105176	URI1	4	8725	URI1 prefoldin like chaperone
257	ENSG00000105197	TIMM50	5	92609	translocase of inner mitochondrial membrane 50
258	ENSG00000105341	DMAC2	4	55101	distal membrane arm assembly complex 2
259	ENSG00000105364	MRPL4	5	51073	mitochondrial ribosomal protein L4
260	ENSG00000105379	ETFB	5	2109	electron transfer flavoprotein subunit beta
261	ENSG00000105486	LIG1	4	3978	DNA ligase 1
262	ENSG00000105568	PPP2R1A	5	5518	protein phosphatase 2 scaffold subunit Aalpha
263	ENSG00000105607	GCDH	5	2639	glutaryl-CoA dehydrogenase
264	ENSG00000105701	FKBP8	5	23770	FKBP prolyl isomerase 8
265	ENSG00000105755	ETHE1	5	23474	ETHE1 persulfide dioxygenase
266	ENSG00000105793	GTPBP10	2	85865	GTP binding protein 10
267	ENSG00000105793	LOC101927446		101927446	uncharacterized LOC101927446
268	ENSG00000105854	PON2	3	5445	paraoxonase 2
269	ENSG00000105974	CAV1	3	857	caveolin 1
270	ENSG00000106012	IQCE	0	23288	IQ motif containing E
271	ENSG00000106028	SSBP1	5	6742	single stranded DNA binding protein 1
272	ENSG00000106049	HIBADH	5	11112	3-hydroxyisobutyrate dehydrogenase
273	ENSG00000106077	ABHD11	4	83451	abhydrolase domain containing 11
274	ENSG00000106105	GARS1	5	2617	glycyl-tRNA synthetase 1
275	ENSG00000106144	CASP2	4	835	caspase 2
276	ENSG00000106246	PTCD1	5	26024	pentatricopeptide repeat domain 1
277	ENSG00000106268	NUDT1	5	4521	nudix hydrolase 1
278	ENSG00000106436	MYL10	5	93408	myosin light chain 10
279	ENSG00000106541	AGR2	1	10551	anterior gradient 2, protein disulphide isomerase family member
280	ENSG00000106554	CHCHD3	5	54927	coiled-coil-helix-coiled-coil-helix domain containing 3
281	ENSG00000106591	MRPL32	5	64983	mitochondrial ribosomal protein L32
282	ENSG00000106603	COA1	5	55744	cytochrome c oxidase assembly factor 1 homolog
283	ENSG00000106633	GCK	4	2645	glucokinase
284	ENSG00000106636	YKT6	5	10652	YKT6 v-SNARE homolog
285	ENSG00000107020	PLGRKT	2	55848	plasminogen receptor with a C-terminal lysine
286	ENSG00000107537	PHYH	4	5264	phytanoyl-CoA 2-hydroxylase
287	ENSG00000107745	MICU1	5	10367	mitochondrial calcium uptake 1
288	ENSG00000107815	TWNK	5	56652	twinkle mtDNA helicase
289	ENSG00000107862	GBF1	3	8729	golgi brefeldin A resistant guanine nucleotide exchange factor 1
290	ENSG00000107951	MTPAP	5	55149	mitochondrial poly(A) polymerase
291	ENSG00000107959	PITRM1	5	10531	pitrilysin metallopeptidase 1
292	ENSG00000108064	TFAM	5	7019	transcription factor A, mitochondrial
293	ENSG00000108179	PPIF	5	10105	peptidylprolyl isomerase F
294	ENSG00000108384	RAD51C	5	5889	RAD51 paralog C
295	ENSG00000108387	SEPTIN4	5	5414	septin 4
296	ENSG00000108528	SLC25A11	5	8402	solute carrier family 25 member 11
297	ENSG00000108557	RAI1	2	10743	retinoic acid induced 1
298	ENSG00000108561	C1QBP	5	708	complement C1q binding protein
299	ENSG00000108591	DRG2	1	1819	developmentally regulated GTP binding protein 2
300	ENSG00000108599	AKAP10	4	11216	A-kinase anchoring protein 10
301	ENSG00000108826	MRPL27	5	51264	mitochondrial ribosomal protein L27
302	ENSG00000108828	VAT1	5	10493	vesicle amine transport 1
303	ENSG00000108829	LRRC59	4	55379	leucine rich repeat containing 59
304	ENSG00000109107	ALDOC	2	230	aldolase, fructose-bisphosphate C
305	ENSG00000109180	OCIAD1	3	54940	OCIA domain containing 1
306	ENSG00000109320	NFKB1	5	4790	nuclear factor kappa B subunit 1
307	ENSG00000109390	NDUFC1	5	4717	NADH:ubiquinone oxidoreductase subunit C1
308	ENSG00000109511	ANXA10	2	11199	annexin A10
309	ENSG00000109576	AADAT	5	51166	aminoadipate aminotransferase
310	ENSG00000109846	CRYAB	4	1410	crystallin alpha B
311	ENSG00000109919	MTCH2	4	23788	mitochondrial carrier 2
312	ENSG00000110011	DNAJC4	3	3338	DnaJ heat shock protein family (Hsp40) member C4
313	ENSG00000110063	DCPS	4	28960	decapping enzyme, scavenger
314	ENSG00000110074	FOXRED1	5	55572	FAD dependent oxidoreductase domain containing 1
315	ENSG00000110435	PDHX	5	8050	pyruvate dehydrogenase complex component X
316	ENSG00000110497	AMBRA1	5	55626	autophagy and beclin 1 regulator 1
317	ENSG00000110536	PTPMT1	4	114971	protein tyrosine phosphatase mitochondrial 1
318	ENSG00000110717	NDUFS8	5	4728	NADH:ubiquinone oxidoreductase core subunit S8
319	ENSG00000110719	TCIRG1	3	10312	T cell immune regulator 1, ATPase H+ transporting V0 subunit a3
320	ENSG00000110871	COQ5	5	84274	coenzyme Q5, methyltransferase
321	ENSG00000110887	DAO	2	1610	D-amino acid oxidase
322	ENSG00000110888	CAPRIN2	5	65981	caprin family member 2
323	ENSG00000110911	SLC11A2	4	4891	solute carrier family 11 member 2
324	ENSG00000110955	ATP5F1B	5	506	ATP synthase F1 subunit beta
325	ENSG00000111012	CYP27B1	5	1594	cytochrome P450 family 27 subfamily B member 1
326	ENSG00000111058	ACSS3	5	79611	acyl-CoA synthetase short chain family member 3
327	ENSG00000111145	ELK3	4	2004	ETS transcription factor ELK3
328	ENSG00000111271	ACAD10	5	80724	acyl-CoA dehydrogenase family member 10
329	ENSG00000111639	MRPL51	5	51258	mitochondrial ribosomal protein L51
330	ENSG00000111696	NT5DC3	3	51559	5'-nucleotidase domain containing 3
331	ENSG00000111843	TMEM14C	4	51522	transmembrane protein 14C
332	ENSG00000111906	HDDC2	3	51020	HD domain containing 2
333	ENSG00000111911	HINT3	2	135114	histidine triad nucleotide binding protein 3
334	ENSG00000111913	RIPOR2	1	9750	RHO family interacting cell polarization regulator 2
335	ENSG00000112096	SOD2	5	6648	superoxide dismutase 2
336	ENSG00000112110	MRPL18	5	29074	mitochondrial ribosomal protein L18
337	ENSG00000112234	FBXL4	5	26235	F-box and leucine rich repeat protein 4
338	ENSG00000112290	WASF1	3	8936	WASP family member 1
339	ENSG00000112294	ALDH5A1	5	7915	aldehyde dehydrogenase 5 family member A1
340	ENSG00000112304	ACOT13	4	55856	acyl-CoA thioesterase 13
341	ENSG00000112378	PERP	3	64065	p53 apoptosis effector related to PMP22
342	ENSG00000112530	PACRG	1	135138	parkin coregulated
343	ENSG00000112651	MRPL2	5	51069	mitochondrial ribosomal protein L2
344	ENSG00000112964	GHR	2	2690	growth hormone receptor
345	ENSG00000112983	BRD8	4	10902	bromodomain containing 8
346	ENSG00000112992	NNT	5	23530	nicotinamide nucleotide transhydrogenase
347	ENSG00000112996	MRPS30	5	10884	mitochondrial ribosomal protein S30
348	ENSG00000113048	MRPS27	5	23107	mitochondrial ribosomal protein S27
349	ENSG00000113163	CERT1	3	10087	ceramide transporter 1
350	ENSG00000113272	THG1L	4	54974	tRNA-histidine guanylyltransferase 1 like
351	ENSG00000113273	ARSB	3	411	arylsulfatase B
352	ENSG00000113384	GOLPH3	5	64083	golgi phosphoprotein 3
353	ENSG00000113492	AGXT2	5	64902	alanine--glyoxylate aminotransferase 2
354	ENSG00000113575	PPP2CA	5	5515	protein phosphatase 2 catalytic subunit alpha
355	ENSG00000113580	NR3C1	5	2908	nuclear receptor subfamily 3 group C member 1
356	ENSG00000113643	RARS1	2	5917	arginyl-tRNA synthetase 1
357	ENSG00000113734	BNIP1	5	662	BCL2 interacting protein 1
358	ENSG00000113790	EHHADH	3	1962	enoyl-CoA hydratase and 3-hydroxyacyl CoA dehydrogenase
359	ENSG00000113845	TIMMDC1	5	51300	translocase of inner mitochondrial membrane domain containing 1
360	ENSG00000114021	NIT2	3	56954	nitrilase family member 2
361	ENSG00000114023	FAM162A	5	26355	family with sequence similarity 162 member A
362	ENSG00000114026	OGG1	5	4968	8-oxoguanine DNA glycosylase
363	ENSG00000114054	PCCB	5	5096	propionyl-CoA carboxylase subunit beta
364	ENSG00000114383	TUSC2	4	11334	tumor suppressor 2, mitochondrial calcium regulator
365	ENSG00000114573	ATP6V1A	2	523	ATPase H+ transporting V1 subunit A
366	ENSG00000114686	MRPL3	5	11222	mitochondrial ribosomal protein L3
367	ENSG00000114735	HEMK1	4	51409	HemK methyltransferase family member 1
368	ENSG00000114854	TNNC1	2	7134	troponin C1, slow skeletal and cardiac type
369	ENSG00000114956	DGUOK	5	1716	deoxyguanosine kinase
370	ENSG00000115137	DNAJC27	N/A	51277	DnaJ heat shock protein family (Hsp40) member C27
371	ENSG00000115159	GPD2	5	2820	glycerol-3-phosphate dehydrogenase 2
372	ENSG00000115204	MPV17	5	4358	mitochondrial inner membrane protein MPV17
373	ENSG00000115286	NDUFS7	5	374291	NADH:ubiquinone oxidoreductase core subunit S7
374	ENSG00000115317	HTRA2	5	27429	HtrA serine peptidase 2
375	ENSG00000115361	ACADL	5	33	acyl-CoA dehydrogenase long chain
376	ENSG00000115364	MRPL19	5	9801	mitochondrial ribosomal protein L19
377	ENSG00000115425	PECR	3	55825	peroxisomal trans-2-enoyl-CoA reductase
378	ENSG00000115468	EFHD1	5	80303	EF-hand domain family member D1
379	ENSG00000115541	HSPE1	5	3336	heat shock protein family E (Hsp10) member 1
380	ENSG00000115652	UXS1	2	80146	UDP-glucuronate decarboxylase 1
381	ENSG00000115657	ABCB6	5	10058	ATP binding cassette subfamily B member 6 (Langereis blood group)
382	ENSG00000115705	TPO	2	7173	thyroid peroxidase
383	ENSG00000115841	RMDN2	1	151393	regulator of microtubule dynamics 2
384	ENSG00000115919	KYNU	5	8942	kynureninase
385	ENSG00000115966	ATF2	5	1386	activating transcription factor 2
386	ENSG00000115993	TRAK2	4	66008	trafficking kinesin protein 2
387	ENSG00000116096	SPR	3	6697	sepiapterin reductase
388	ENSG00000116106	EPHA4	3	2043	EPH receptor A4
389	ENSG00000116171	SCP2	4	6342	sterol carrier protein 2
390	ENSG00000116221	MRPL37	5	51253	mitochondrial ribosomal protein L37
391	ENSG00000116288	PARK7	5	11315	Parkinsonism associated deglycase
392	ENSG00000116353	MECR	5	51102	mitochondrial trans-2-enoyl-CoA reductase
393	ENSG00000116459	ATP5PB	5	515	ATP synthase peripheral stalk-membrane subunit b
394	ENSG00000116711	PLA2G4A	4	5321	phospholipase A2 group IVA
395	ENSG00000116741	RGS2	4	5997	regulator of G protein signaling 2
396	ENSG00000116771	AGMAT	5	79814	agmatinase
397	ENSG00000116863	ADPRS	5	54936	ADP-ribosylserine hydrolase
398	ENSG00000116874	WARS2	5	10352	tryptophanyl tRNA synthetase 2, mitochondrial
399	ENSG00000116882	HAO2	1	51179	hydroxyacid oxidase 2
400	ENSG00000116898	MRPS15	5	64960	mitochondrial ribosomal protein S15
401	ENSG00000116906	GNPAT	4	8443	glyceronephosphate O-acyltransferase
402	ENSG00000117009	KMO	4	8564	kynurenine 3-monooxygenase
403	ENSG00000117054	ACADM	5	34	acyl-CoA dehydrogenase medium chain
404	ENSG00000117118	SDHB	5	6390	succinate dehydrogenase complex iron sulfur subunit B
405	ENSG00000117305	HMGCL	5	3155	3-hydroxy-3-methylglutaryl-CoA lyase
406	ENSG00000117481	NSUN4	5	387338	NOP2/Sun RNA methyltransferase 4
407	ENSG00000117528	ABCD3	4	5825	ATP binding cassette subfamily D member 3
408	ENSG00000117593	DARS2	5	55157	aspartyl-tRNA synthetase 2, mitochondrial
409	ENSG00000117640	MTFR1L	4	56181	mitochondrial fission regulator 1 like
410	ENSG00000117877	POLR1G	4	10849	RNA polymerase I subunit G
411	ENSG00000117984	CTSD	3	1509	cathepsin D
412	ENSG00000118046	STK11	5	6794	serine/threonine kinase 11
413	ENSG00000118246	FASTKD2	5	22868	FAST kinase domains 2
414	ENSG00000118260	CREB1	4	1385	cAMP responsive element binding protein 1
415	ENSG00000118508	RAB32	5	10981	RAB32, member RAS oncogene family
416	ENSG00000118777	ABCG2	4	9429	ATP binding cassette subfamily G member 2 (Junior blood group)
417	ENSG00000118898	PPL	4	5493	periplakin
418	ENSG00000119013	NDUFB3	5	4709	NADH:ubiquinone oxidoreductase subunit B3
419	ENSG00000119285	HEATR1	4	55127	HEAT repeat containing 1
420	ENSG00000119421	NDUFA8	5	4702	NADH:ubiquinone oxidoreductase subunit A8
421	ENSG00000119431	HDHD3	2	81932	haloacid dehalogenase like hydrolase domain containing 3
422	ENSG00000119471	HSDL2	5	84263	hydroxysteroid dehydrogenase like 2
423	ENSG00000119673	ACOT2	5	10965	acyl-CoA thioesterase 2
424	ENSG00000119689	DLST	5	1743	dihydrolipoamide S-succinyltransferase
425	ENSG00000119705	SLIRP	5	81892	SRA stem-loop interacting RNA binding protein
426	ENSG00000119711	ALDH6A1	5	4329	aldehyde dehydrogenase 6 family member A1
427	ENSG00000119723	COQ6	5	51004	coenzyme Q6, monooxygenase
428	ENSG00000119912	IDE	5	3416	insulin degrading enzyme
429	ENSG00000119917	IFIT3	5	3437	interferon induced protein with tetratricopeptide repeats 3
430	ENSG00000119927	GPAM	5	57678	glycerol-3-phosphate acyltransferase, mitochondrial
431	ENSG00000120333	MRPS14	5	63931	mitochondrial ribosomal protein S14
432	ENSG00000120471	TP53AIP1	5	63970	tumor protein p53 regulated apoptosis inducing protein 1
433	ENSG00000120832	MTERF2	5	80298	mitochondrial transcription termination factor 2
434	ENSG00000120885	CLU	5	1191	clusterin
435	ENSG00000120942	UBIAD1	5	29914	UbiA prenyltransferase domain containing 1
436	ENSG00000120992	LYPLA1	2	10434	lysophospholipase 1
437	ENSG00000121057	AKAP1	5	8165	A-kinase anchoring protein 1
438	ENSG00000121289	CEP89	5	84902	centrosomal protein 89
439	ENSG00000121653	MAPK8IP1	5	9479	mitogen-activated protein kinase 8 interacting protein 1
440	ENSG00000121691	CAT	4	847	catalase
441	ENSG00000121749	TBC1D15	3	64786	TBC1 domain family member 15
442	ENSG00000121897	LIAS	5	11019	lipoic acid synthetase
443	ENSG00000122033	MTIF3	5	219402	mitochondrial translational initiation factor 3
444	ENSG00000122085	MTERF4	5	130916	mitochondrial transcription termination factor 4
445	ENSG00000122140	MRPS2	5	51116	mitochondrial ribosomal protein S2
446	ENSG00000122335	SERAC1	5	84947	serine active site containing 1
447	ENSG00000122378	PRXL2A	2	84293	peroxiredoxin like 2A
448	ENSG00000122515	ZMIZ2	4	83637	zinc finger MIZ-type containing 2
449	ENSG00000122643	NT5C3A	2	51251	5'-nucleotidase, cytosolic IIIA
450	ENSG00000122687	MRM2	5	29960	mitochondrial rRNA methyltransferase 2
451	ENSG00000122696	SLC25A51	4	92014	solute carrier family 25 member 51
452	ENSG00000122884	P4HA1	5	5033	prolyl 4-hydroxylase subunit alpha 1
453	ENSG00000122912	SLC25A16	4	8034	solute carrier family 25 member 16
454	ENSG00000122971	ACADS	5	35	acyl-CoA dehydrogenase short chain
455	ENSG00000123130	ACOT9	5	23597	acyl-CoA thioesterase 9
456	ENSG00000123191	ATP7B	4	540	ATPase copper transporting beta
457	ENSG00000123213	NLN	4	57486	neurolysin
458	ENSG00000123297	TSFM	5	10102	Ts translation elongation factor, mitochondrial
459	ENSG00000123453	SARDH	5	1757	sarcosine dehydrogenase
460	ENSG00000123472	ATPAF1	4	64756	ATP synthase mitochondrial F1 complex assembly factor 1
461	ENSG00000123545	NDUFAF4	5	29078	NADH:ubiquinone oxidoreductase complex assembly factor 4
462	ENSG00000123689	G0S2	5	50486	G0/G1 switch 2
463	ENSG00000123989	CHPF	3	79586	chondroitin polymerizing factor
464	ENSG00000124279	FASTKD3	5	79072	FAST kinase domains 3
465	ENSG00000124370	MCEE	5	84693	methylmalonyl-CoA epimerase
466	ENSG00000124440	HIF3A	4	64344	hypoxia inducible factor 3 subunit alpha
467	ENSG00000124523	SIRT5	5	23408	sirtuin 5
468	ENSG00000124532	MRS2	5	57380	magnesium transporter MRS2
469	ENSG00000124608	AARS2	5	57505	alanyl-tRNA synthetase 2, mitochondrial
470	ENSG00000124766	SOX4	5	6659	SRY-box transcription factor 4
471	ENSG00000124786	SLC35B3	1	51000	solute carrier family 35 member B3
472	ENSG00000125166	GOT2	5	2806	glutamic-oxaloacetic transaminase 2
473	ENSG00000125246	CLYBL	4	171425	citramalyl-CoA lyase
474	ENSG00000125356	NDUFA1	5	4694	NADH:ubiquinone oxidoreductase subunit A1
475	ENSG00000125375	DMAC2L	4	27109	distal membrane arm assembly complex 2 like
476	ENSG00000125445	MRPS7	5	51081	mitochondrial ribosomal protein S7
477	ENSG00000125454	SLC25A19	5	60386	solute carrier family 25 member 19
478	ENSG00000125459	MSTO1	5	55154	misato mitochondrial distribution and morphology regulator 1
479	ENSG00000125611	CHCHD5	4	84269	coiled-coil-helix-coiled-coil-helix domain containing 5
480	ENSG00000125652	ALKBH7	5	84266	alkB homolog 7
481	ENSG00000125656	CLPP	5	8192	caseinolytic mitochondrial matrix peptidase proteolytic subunit
482	ENSG00000125741	OPA3	5	80207	outer mitochondrial membrane lipid metabolism regulator OPA3
483	ENSG00000125779	PANK2	5	80025	pantothenate kinase 2
484	ENSG00000125864	BFSP1	2	631	beaded filament structural protein 1
485	ENSG00000125871	MGME1	5	92667	mitochondrial genome maintenance exonuclease 1
486	ENSG00000125901	MRPS26	5	64949	mitochondrial ribosomal protein S26
487	ENSG00000125995	ROMO1	5	140823	reactive oxygen species modulator 1
488	ENSG00000126215	XRCC3	5	7517	X-ray repair cross complementing 3
489	ENSG00000126351	THRA	2	7067	thyroid hormone receptor alpha
490	ENSG00000126432	PRDX5	5	25824	peroxiredoxin 5
491	ENSG00000126581	BECN1	4	8678	beclin 1
492	ENSG00000126602	TRAP1	5	10131	TNF receptor associated protein 1
493	ENSG00000126709	IFI6	5	2537	interferon alpha inducible protein 6
494	ENSG00000126767	ELK1	2	2002	ETS transcription factor ELK1
495	ENSG00000126775	ATG14	2	22863	autophagy related 14
496	ENSG00000126814	TRMT5	5	57570	tRNA methyltransferase 5
497	ENSG00000126953	TIMM8A	5	1678	translocase of inner mitochondrial membrane 8A
498	ENSG00000127022	CANX	3	821	calnexin
499	ENSG00000127184	COX7C	5	1350	cytochrome c oxidase subunit 7C
500	ENSG00000127445	PIN1	3	5300	peptidylprolyl cis/trans isomerase, NIMA-interacting 1
501	ENSG00000127554	GFER	5	2671	growth factor, augmenter of liver regeneration
502	ENSG00000127838	PNKD	5	25953	PNKD metallo-beta-lactamase domain containing
503	ENSG00000127884	ECHS1	5	1892	enoyl-CoA hydratase, short chain 1
504	ENSG00000127948	POR	3	5447	cytochrome p450 oxidoreductase
505	ENSG00000127989	MTERF1	5	7978	mitochondrial transcription termination factor 1
506	ENSG00000128596	CCDC136	0	64753	coiled-coil domain containing 136
507	ENSG00000128609	NDUFA5	5	4698	NADH:ubiquinone oxidoreductase subunit A5
508	ENSG00000128626	MRPS12	5	6183	mitochondrial ribosomal protein S12
509	ENSG00000128654	MTX2	5	10651	metaxin 2
510	ENSG00000128694	OSGEPL1	5	64172	O-sialoglycoprotein endopeptidase like 1
511	ENSG00000128731	HERC2	N/A	8924	HECT and RLD domain containing E3 ubiquitin protein ligase 2
512	ENSG00000128928	IVD	5	3712	isovaleryl-CoA dehydrogenase
513	ENSG00000128951	DUT	5	1854	deoxyuridine triphosphatase
514	ENSG00000129116	PALLD	2	23022	palladin, cytoskeletal associated protein
515	ENSG00000129151	BBOX1	4	8424	gamma-butyrobetaine hydroxylase 1
516	ENSG00000129255	MPDU1	2	9526	mannose-P-dolichol utilization defect 1
517	ENSG00000129351	ILF3	5	3609	interleukin enhancer binding factor 3
518	ENSG00000129422	MTUS1	4	57509	microtubule associated scaffold protein 1
519	ENSG00000129465	RIPK3	4	11035	receptor interacting serine/threonine kinase 3
520	ENSG00000130119	GNL3L	2	54552	G protein nucleolar 3 like
521	ENSG00000130159	ECSIT	5	51295	ECSIT signaling integrator
522	ENSG00000130299	GTPBP3	5	84705	GTP binding protein 3, mitochondrial
523	ENSG00000130304	SLC27A1	4	376497	solute carrier family 27 member 1
524	ENSG00000130312	MRPL34	5	64981	mitochondrial ribosomal protein L34
525	ENSG00000130347	RTN4IP1	5	84816	reticulon 4 interacting protein 1
526	ENSG00000130348	QRSL1	5	55278	glutaminyl-tRNA amidotransferase subunit QRSL1
527	ENSG00000130349	MTRES1	5	51250	mitochondrial transcription rescue factor 1
528	ENSG00000130377	ACSBG2	5	81616	acyl-CoA synthetase bubblegum family member 2
529	ENSG00000130414	NDUFA10	5	4705	NADH:ubiquinone oxidoreductase subunit A10
530	ENSG00000130518	IQCN	4	80726	IQ motif containing N
531	ENSG00000130649	CYP2E1	5	1571	cytochrome P450 family 2 subfamily E member 1
532	ENSG00000130653	PNPLA7	1	375775	patatin like phospholipase domain containing 7
533	ENSG00000130707	ASS1	4	445	argininosuccinate synthase 1
534	ENSG00000130734	ATG4D	4	84971	autophagy related 4D cysteine peptidase
535	ENSG00000130748	TMEM160	2	54958	transmembrane protein 160
536	ENSG00000130766	SESN2	3	83667	sestrin 2
537	ENSG00000130770	ATP5IF1	5	93974	ATP synthase inhibitory factor subunit 1
538	ENSG00000130921	C12orf65	5	91574	chromosome 12 open reading frame 65
539	ENSG00000130985	UBA1	5	7317	ubiquitin like modifier activating enzyme 1
540	ENSG00000131100	ATP6V1E1	2	529	ATPase H+ transporting V1 subunit E1
541	ENSG00000131269	ABCB7	5	22	ATP binding cassette subfamily B member 7
542	ENSG00000131323	TRAF3	5	7187	TNF receptor associated factor 3
543	ENSG00000131368	MRPS25	5	64432	mitochondrial ribosomal protein S25
544	ENSG00000131370	SH3BP5	4	9467	SH3 domain binding protein 5
545	ENSG00000131473	ACLY	3	47	ATP citrate lyase
546	ENSG00000131475	VPS25	1	84313	vacuolar protein sorting 25 homolog
547	ENSG00000131495	NDUFA2	5	4695	NADH:ubiquinone oxidoreductase subunit A2
548	ENSG00000131748	STARD3	3	10948	StAR related lipid transfer domain containing 3
549	ENSG00000131844	MCCC2	5	64087	methylcrotonoyl-CoA carboxylase 2
550	ENSG00000131943	C19orf12	5	83636	chromosome 19 open reading frame 12
551	ENSG00000131981	LGALS3	5	3958	galectin 3
552	ENSG00000132153	DHX30	5	22907	DExH-box helicase 30
553	ENSG00000132199	ENOSF1	3	55556	enolase superfamily member 1
554	ENSG00000132300	PTCD3	5	55037	pentatricopeptide repeat domain 3
555	ENSG00000132305	IMMT	5	10989	inner membrane mitochondrial protein
556	ENSG00000132313	MRPL35	5	51318	mitochondrial ribosomal protein L35
557	ENSG00000132394	EEFSEC	2	60678	eukaryotic elongation factor, selenocysteine-tRNA specific
558	ENSG00000132423	COQ3	5	51805	coenzyme Q3, methyltransferase
559	ENSG00000132463	GRSF1	5	2926	G-rich RNA sequence binding factor 1
560	ENSG00000132530	XAF1	5	54739	XIAP associated factor 1
561	ENSG00000132541	RIDA	5	10247	reactive intermediate imine deaminase A homolog
562	ENSG00000132570	PCBD2	3	84105	pterin-4 alpha-carbinolamine dehydratase 2
563	ENSG00000132591	ERAL1	5	26284	Era like 12S mitochondrial rRNA chaperone 1
564	ENSG00000132676	DAP3	5	7818	death associated protein 3
565	ENSG00000132763	MMACHC	2	25974	metabolism of cobalamin associated C
566	ENSG00000132781	MUTYH	4	4595	mutY DNA glycosylase
567	ENSG00000132837	DMGDH	5	29958	dimethylglycine dehydrogenase
568	ENSG00000132906	CASP9	5	842	caspase 9
569	ENSG00000133026	MYH10	3	4628	myosin heavy chain 10
570	ENSG00000133027	PEMT	4	10400	phosphatidylethanolamine N-methyltransferase
571	ENSG00000133104	SPART	5	23111	spartin
572	ENSG00000133121	STARD13	5	90627	StAR related lipid transfer domain containing 13
573	ENSG00000133315	MACROD1	3	28992	mono-ADP ribosylhydrolase 1
574	ENSG00000133317	LGALS12	3	85329	galectin 12
575	ENSG00000133687	TMTC1	1	83857	transmembrane O-mannosyltransferase targeting cadherins 1
576	ENSG00000133703	KRAS	4	3845	KRAS proto-oncogene, GTPase
577	ENSG00000133835	HSD17B4	2	3295	hydroxysteroid 17-beta dehydrogenase 4
578	ENSG00000133878	DUSP26	3	78986	dual specificity phosphatase 26
579	ENSG00000133943	DGLUCY	5	80017	D-glutamate cyclase
580	ENSG00000133983	COX16	5	51241	cytochrome c oxidase assembly factor COX16
581	ENSG00000134056	MRPS36	5	92259	mitochondrial ribosomal protein S36
582	ENSG00000134058	CDK7	3	1022	cyclin dependent kinase 7
583	ENSG00000134240	HMGCS2	5	3158	3-hydroxy-3-methylglutaryl-CoA synthase 2
584	ENSG00000134265	NAPG	5	8774	NSF attachment protein gamma
585	ENSG00000134321	RSAD2	5	91543	radical S-adenosyl methionine domain containing 2
586	ENSG00000134324	LPIN1	4	23175	lipin 1
587	ENSG00000134326	CMPK2	5	129607	cytidine/uridine monophosphate kinase 2
588	ENSG00000134440	NARS1	2	4677	asparaginyl-tRNA synthetase 1
589	ENSG00000134463	ECHDC3	5	79746	enoyl-CoA hydratase domain containing 3
590	ENSG00000134809	TIMM10	5	26519	translocase of inner mitochondrial membrane 10
591	ENSG00000134905	CARS2	5	79587	cysteinyl-tRNA synthetase 2, mitochondrial
592	ENSG00000135002	RFK	2	55312	riboflavin kinase
593	ENSG00000135046	ANXA1	3	301	annexin A1
594	ENSG00000135049	AGTPBP1	4	23287	ATP/GTP binding protein 1
595	ENSG00000135070	ISCA1	5	81689	iron-sulfur cluster assembly 1
596	ENSG00000135093	USP30	5	84749	ubiquitin specific peptidase 30
597	ENSG00000135116	HRK	5	8739	harakiri, BCL2 interacting protein
598	ENSG00000135297	MTO1	4	25821	mitochondrial tRNA translation optimization 1
599	ENSG00000135362	PRR5L	3	79899	proline rich 5 like
600	ENSG00000135439	AGAP2	3	116986	ArfGAP with GTPase domain, ankyrin repeat and PH domain 2
601	ENSG00000135441	BLOC1S1	5	2647	biogenesis of lysosomal organelles complex 1 subunit 1
602	ENSG00000135537	AFG1L	5	246269	AFG1 like ATPase
603	ENSG00000135624	CCT7	1	10574	chaperonin containing TCP1 subunit 7
604	ENSG00000135631	RAB11FIP5	5	26056	RAB11 family interacting protein 5
605	ENSG00000135776	ABCB10	5	23456	ATP binding cassette subfamily B member 10
606	ENSG00000135821	GLUL	5	2752	glutamate-ammonia ligase
607	ENSG00000135828	RNASEL	5	6041	ribonuclease L
608	ENSG00000135900	MRPL44	5	65080	mitochondrial ribosomal protein L44
609	ENSG00000135929	CYP27A1	5	1593	cytochrome P450 family 27 subfamily A member 1
610	ENSG00000135940	COX5B	5	1329	cytochrome c oxidase subunit 5B
611	ENSG00000135972	MRPS9	5	64965	mitochondrial ribosomal protein S9
612	ENSG00000136003	ISCU	5	23479	iron-sulfur cluster assembly enzyme
613	ENSG00000136270	TBRG4	5	9238	transforming growth factor beta regulator 4
614	ENSG00000136444	RSAD1	4	55316	radical S-adenosyl methionine domain containing 1
615	ENSG00000136463	TACO1	5	51204	translational activator of cytochrome c oxidase I
616	ENSG00000136521	NDUFB5	5	4711	NADH:ubiquinone oxidoreductase subunit B5
617	ENSG00000136522	MRPL47	5	57129	mitochondrial ribosomal protein L47
618	ENSG00000136758	YME1L1	5	10730	YME1 like 1 ATPase
619	ENSG00000136810	TXN	3	7295	thioredoxin
620	ENSG00000136854	STXBP1	4	6812	syntaxin binding protein 1
621	ENSG00000136874	STX17	5	55014	syntaxin 17
622	ENSG00000136877	FPGS	5	2356	folylpolyglutamate synthase
623	ENSG00000136897	MRPL50	5	54534	mitochondrial ribosomal protein L50
624	ENSG00000136937	NCBP1	5	4686	nuclear cap binding protein subunit 1
625	ENSG00000137103	TMEM8B	3	51754	transmembrane protein 8B
626	ENSG00000137133	HINT2	5	84681	histidine triad nucleotide binding protein 2
627	ENSG00000137274	BPHL	5	670	biphenyl hydrolase like
628	ENSG00000137275	RIPK1	5	8737	receptor interacting serine/threonine kinase 1
629	ENSG00000137288	UQCC2	5	84300	ubiquinol-cytochrome c reductase complex assembly factor 2
630	ENSG00000137393	RNF144B	5	255488	ring finger protein 144B
631	ENSG00000137409	MTCH1	4	23787	mitochondrial carrier 1
632	ENSG00000137463	MGARP	5	84709	mitochondria localized glutamic acid rich protein
633	ENSG00000137500	CCDC90B	5	60492	coiled-coil domain containing 90B
634	ENSG00000137513	NARS2	5	79731	asparaginyl-tRNA synthetase 2, mitochondrial
635	ENSG00000137547	MRPL15	5	29088	mitochondrial ribosomal protein L15
636	ENSG00000137714	FDX1	5	2230	ferredoxin 1
637	ENSG00000137752	CASP1	3	834	caspase 1
638	ENSG00000137767	SQOR	5	58472	sulfide quinone oxidoreductase
639	ENSG00000137806	NDUFAF1	5	51103	NADH:ubiquinone oxidoreductase complex assembly factor 1
640	ENSG00000137824	RMDN3	5	55177	regulator of microtubule dynamics 3
641	ENSG00000137831	UACA	3	55075	uveal autoantigen with coiled-coil domains and ankyrin repeats
642	ENSG00000137875	BCL2L10	5	10017	BCL2 like 10
643	ENSG00000137944	KYAT3	4	56267	kynurenine aminotransferase 3
644	ENSG00000137992	DBT	5	1629	dihydrolipoamide branched chain transacylase E2
645	ENSG00000138029	HADHB	5	3032	hydroxyacyl-CoA dehydrogenase trifunctional multienzyme complex subunit beta
646	ENSG00000138035	PNPT1	5	87178	polyribonucleotide nucleotidyltransferase 1
647	ENSG00000138061	CYP1B1	4	1545	cytochrome P450 family 1 subfamily B member 1
648	ENSG00000138079	SLC3A1	2	6519	solute carrier family 3 member 1
649	ENSG00000138095	LRPPRC	5	10128	leucine rich pentatricopeptide repeat containing
650	ENSG00000138138	ATAD1	3	84896	ATPase family AAA domain containing 1
651	ENSG00000138346	DNA2	5	1763	DNA replication helicase/nuclease 2
652	ENSG00000138363	ATIC	2	471	5-aminoimidazole-4-carboxamide ribonucleotide formyltransferase/IMP cyclohydrolase
653	ENSG00000138399	FASTKD1	5	79675	FAST kinase domains 1
654	ENSG00000138495	COX17	5	10063	cytochrome c oxidase copper chaperone COX17
655	ENSG00000138698	RAP1GDS1	5	5910	Rap1 GTPase-GDP dissociation stimulator 1
656	ENSG00000138777	PPA2	5	27068	inorganic pyrophosphatase 2
657	ENSG00000138796	HADH	5	3033	hydroxyacyl-CoA dehydrogenase
658	ENSG00000138814	PPP3CA	3	5530	protein phosphatase 3 catalytic subunit alpha
659	ENSG00000139112	GABARAPL1	3	23710	GABA type A receptor associated protein like 1
660	ENSG00000139131	YARS2	5	51067	tyrosyl-tRNA synthetase 2
661	ENSG00000139160	ETFBKMT	5	254013	electron transfer flavoprotein subunit beta lysine methyltransferase
662	ENSG00000139180	NDUFA9	5	4704	NADH:ubiquinone oxidoreductase subunit A9
663	ENSG00000139190	VAMP1	4	6843	vesicle associated membrane protein 1
664	ENSG00000139197	PEX5	2	5830	peroxisomal biogenesis factor 5
665	ENSG00000139428	MMAB	5	326625	metabolism of cobalamin associated B
666	ENSG00000139437	TCHP	5	84260	trichoplein keratin filament binding
667	ENSG00000139531	SUOX	5	6821	sulfite oxidase
668	ENSG00000139637	MYG1	5	60314	MYG1 exonuclease
669	ENSG00000139644	TMBIM6	4	7009	transmembrane BAX inhibitor motif containing 6
670	ENSG00000139990	DCAF5	3	8816	DDB1 and CUL4 associated factor 5
671	ENSG00000140009	ESR2	5	2100	estrogen receptor 2
672	ENSG00000140107	SLC25A47	4	283600	solute carrier family 25 member 47
673	ENSG00000140263	SORD	4	6652	sorbitol dehydrogenase
674	ENSG00000140284	SLC27A2	2	11001	solute carrier family 27 member 2
675	ENSG00000140374	ETFA	5	2108	electron transfer flavoprotein subunit alpha
676	ENSG00000140379	BCL2A1	4	597	BCL2 related protein A1
677	ENSG00000140451	PIF1	4	80119	PIF1 5'-to-3' DNA helicase
678	ENSG00000140459	CYP11A1	5	1583	cytochrome P450 family 11 subfamily A member 1
679	ENSG00000140465	CYP1A1	4	1543	cytochrome P450 family 1 subfamily A member 1
680	ENSG00000140521	POLG	5	5428	DNA polymerase gamma, catalytic subunit
681	ENSG00000140740	UQCRC2	5	7385	ubiquinol-cytochrome c reductase core protein 2
682	ENSG00000140798	ABCC12	1	94160	ATP binding cassette subfamily C member 12
683	ENSG00000140836	ZFHX3	1	463	zinc finger homeobox 3
684	ENSG00000140905	GCSH	5	2653	glycine cleavage system protein H
685	ENSG00000140939	NOL3	4	8996	nucleolar protein 3
686	ENSG00000140941	MAP1LC3B	5	81631	microtubule associated protein 1 light chain 3 beta
687	ENSG00000140990	NDUFB10	5	4716	NADH:ubiquinone oxidoreductase subunit B10
688	ENSG00000141367	CLTC	2	1213	clathrin heavy chain
689	ENSG00000141378	PTRH2	5	51651	peptidyl-tRNA hydrolase 2
690	ENSG00000141385	AFG3L2	5	10939	AFG3 like matrix AAA peptidase subunit 2
691	ENSG00000141510	TP53	5	7157	tumor protein p53
692	ENSG00000141682	PMAIP1	5	5366	phorbol-12-myristate-13-acetate-induced protein 1
693	ENSG00000142082	SIRT3	5	23410	sirtuin 3
694	ENSG00000142168	SOD1	5	6647	superoxide dismutase 1
695	ENSG00000142330	CAPN10	5	11132	calpain 10
696	ENSG00000142544	CTU1	3	90353	cytosolic thiouridylase subunit 1
697	ENSG00000142920	AZIN2	3	113451	antizyme inhibitor 2
698	ENSG00000143149	ALDH9A1	4	223	aldehyde dehydrogenase 9 family member A1
699	ENSG00000143158	MPC2	5	25874	mitochondrial pyruvate carrier 2
700	ENSG00000143224	PPOX	5	5498	protoporphyrinogen oxidase
701	ENSG00000143252	SDHC	5	6391	succinate dehydrogenase complex subunit C
702	ENSG00000143256	PFDN2	5	5202	prefoldin subunit 2
703	ENSG00000143314	MRPL24	5	79590	mitochondrial ribosomal protein L24
704	ENSG00000143318	CASQ1	4	844	calsequestrin 1
705	ENSG00000143374	TARS2	4	80222	threonyl-tRNA synthetase 2, mitochondrial
706	ENSG00000143384	MCL1	5	4170	MCL1 apoptosis regulator, BCL2 family member
707	ENSG00000143393	PI4KB	4	5298	phosphatidylinositol 4-kinase beta
708	ENSG00000143436	MRPL9	5	65005	mitochondrial ribosomal protein L9
709	ENSG00000143543	JTB	3	10899	jumping translocation breakpoint
710	ENSG00000143554	SLC27A3	5	11000	solute carrier family 27 member 3
711	ENSG00000143575	HAX1	5	10456	HCLS1 associated protein X-1
712	ENSG00000143653	SCCPDH	4	51097	saccharopine dehydrogenase (putative)
713	ENSG00000143748	NVL	1	4931	nuclear VCP like
714	ENSG00000143753	DEGS1	4	8560	delta 4-desaturase, sphingolipid 1
715	ENSG00000143799	PARP1	5	142	poly(ADP-ribose) polymerase 1
716	ENSG00000144029	MRPS5	5	64969	mitochondrial ribosomal protein S5
717	ENSG00000144040	SFXN5	5	94097	sideroflexin 5
718	ENSG00000144182	LIPT1	5	51601	lipoyltransferase 1
719	ENSG00000144381	HSPD1	5	3329	heat shock protein family D (Hsp60) member 1
720	ENSG00000144452	ABCA12	1	26154	ATP binding cassette subfamily A member 12
721	ENSG00000144468	RHBDD1	4	84236	rhomboid domain containing 1
722	ENSG00000144559	TAMM41	4	132001	TAM41 mitochondrial translocator assembly and maintenance homolog
723	ENSG00000144659	SLC25A38	4	54977	solute carrier family 25 member 38
724	ENSG00000144741	SLC25A26	5	115286	solute carrier family 25 member 26
725	ENSG00000144827	ABHD10	5	55347	abhydrolase domain containing 10, depalmitoylase
726	ENSG00000145020	AMT	5	275	aminomethyltransferase
727	ENSG00000145247	OCIAD2	3	132299	OCIA domain containing 2
728	ENSG00000145309	CABS1	4	85438	calcium binding protein, spermatid associated 1
729	ENSG00000145337	PYURF	4	100996939	PIGY upstream reading frame
730	ENSG00000145375	SPATA5	4	166378	spermatogenesis associated 5
731	ENSG00000145439	CBR4	5	84869	carbonyl reductase 4
732	ENSG00000145494	NDUFS6	5	4726	NADH:ubiquinone oxidoreductase subunit S6
733	ENSG00000145832	SLC25A48	4	153328	solute carrier family 25 member 48
734	ENSG00000145982	FARS2	5	10667	phenylalanyl-tRNA synthetase 2, mitochondrial
735	ENSG00000146066	HIGD2A	4	192286	HIG1 hypoxia inducible domain family member 2A
736	ENSG00000146085	MMUT	5	4594	methylmalonyl-CoA mutase
737	ENSG00000146250	PRSS35	1	167681	serine protease 35
738	ENSG00000146282	RARS2	5	57038	arginyl-tRNA synthetase 2, mitochondrial
739	ENSG00000146410	MTFR2	4	113115	mitochondrial fission regulator 2
740	ENSG00000146701	MDH2	5	4191	malate dehydrogenase 2
741	ENSG00000147123	NDUFB11	5	54539	NADH:ubiquinone oxidoreductase subunit B11
742	ENSG00000147162	OGT	4	8473	O-linked N-acetylglucosamine (GlcNAc) transferase
743	ENSG00000147437	GNRH1	3	2796	gonadotropin releasing hormone 1
744	ENSG00000147465	STAR	5	6770	steroidogenic acute regulatory protein
745	ENSG00000147471	PLPBP	1	11212	pyridoxal phosphate binding protein
746	ENSG00000147576	ADHFE1	5	137872	alcohol dehydrogenase iron containing 1
747	ENSG00000147586	MRPS28	5	28957	mitochondrial ribosomal protein S28
748	ENSG00000147592	LACTB2	5	51110	lactamase beta 2
749	ENSG00000147642	SYBU	3	55638	syntabulin
750	ENSG00000147684	NDUFB9	5	4715	NADH:ubiquinone oxidoreductase subunit B9
751	ENSG00000147697	GSDMC	5	56169	gasdermin C
752	ENSG00000147889	CDKN2A	4	1029	cyclin dependent kinase inhibitor 2A
753	ENSG00000148175	STOM	4	2040	stomatin
754	ENSG00000148187	MRRF	5	92399	mitochondrial ribosome recycling factor
755	ENSG00000148290	SURF1	5	6834	SURF1 cytochrome c oxidase assembly factor
756	ENSG00000148334	PTGES2	5	80142	prostaglandin E synthase 2
757	ENSG00000148450	MSRB2	4	22921	methionine sulfoxide reductase B2
758	ENSG00000148459	PDSS1	5	23590	decaprenyl diphosphate synthase subunit 1
759	ENSG00000148795	CYP17A1	2	1586	cytochrome P450 family 17 subfamily A member 1
760	ENSG00000148848	ADAM12	2	8038	ADAM metallopeptidase domain 12
761	ENSG00000148950	IMMP1L	4	196294	inner mitochondrial membrane peptidase subunit 1
762	ENSG00000149124	GLYAT	5	10249	glycine-N-acyltransferase
763	ENSG00000149273	RPS3	5	6188	ribosomal protein S3
764	ENSG00000149485	FADS1	4	3992	fatty acid desaturase 1
765	ENSG00000149557	FEZ1	3	9638	fasciculation and elongation protein zeta 1
766	ENSG00000149557	STT3A-AS1	No data available for Subcellular locations from COMPARTMENTS and Subcellular locations from the Human Protein Atlas (HPA) for STT3A-AS1 Gene	105369550	STT3A antisense RNA 1
767	ENSG00000149792	MRPL49	5	740	mitochondrial ribosomal protein L49
768	ENSG00000150054	MPP7	2	143098	membrane palmitoylated protein 7
769	ENSG00000150768	DLAT	5	1737	dihydrolipoamide S-acetyltransferase
770	ENSG00000150779	TIMM8B	4	26521	translocase of inner mitochondrial membrane 8 homolog B
771	ENSG00000150787	PTS	5	5805	6-pyruvoyltetrahydropterin synthase
772	ENSG00000150907	FOXO1	5	2308	forkhead box O1
773	ENSG00000151093	OXSM	5	54995	3-oxoacyl-ACP synthase, mitochondrial
774	ENSG00000151413	NUBPL	5	80224	nucleotide binding protein like
775	ENSG00000151498	ACAD8	5	27034	acyl-CoA dehydrogenase family member 8
776	ENSG00000151552	QDPR	3	5860	quinoid dihydropteridine reductase
777	ENSG00000151576	QTRT2	4	79691	queuine tRNA-ribosyltransferase accessory subunit 2
778	ENSG00000151611	MMAA	5	166785	metabolism of cobalamin associated A
779	ENSG00000151806	GUF1	4	60558	GUF1 homolog, GTPase
780	ENSG00000151835	SACS	4	26278	sacsin molecular chaperone
781	ENSG00000152234	ATP5F1A	5	498	ATP synthase F1 subunit alpha
782	ENSG00000152620	NADK2	5	133686	NAD kinase 2, mitochondrial
783	ENSG00000152661	GJA1	5	2697	gap junction protein alpha 1
784	ENSG00000152683	SLC30A6	1	55676	solute carrier family 30 member 6
785	ENSG00000153037	SRP19	2	6728	signal recognition particle 19
786	ENSG00000153094	BCL2L11	5	10018	BCL2 like 11
787	ENSG00000153201	RANBP2	3	5903	RAN binding protein 2
788	ENSG00000153291	SLC25A27	5	9481	solute carrier family 25 member 27
789	ENSG00000153820	SPHKAP	3	80309	SPHK1 interactor, AKAP domain containing
790	ENSG00000154079	SDHAF4	5	135154	succinate dehydrogenase complex assembly factor 4
791	ENSG00000154146	NRGN	3	4900	neurogranin
792	ENSG00000154174	TOMM70	5	9868	translocase of outer mitochondrial membrane 70
793	ENSG00000154237	LRRK1	5	79705	leucine rich repeat kinase 1
794	ENSG00000154719	MRPL39	5	54148	mitochondrial ribosomal protein L39
795	ENSG00000154723	ATP5PF	5	522	ATP synthase peripheral stalk subunit F6
796	ENSG00000154814	OXNAD1	1	92106	oxidoreductase NAD binding domain containing 1
797	ENSG00000154930	ACSS1	5	84532	acyl-CoA synthetase short chain family member 1
798	ENSG00000155008	APOOL	5	139322	apolipoprotein O like
799	ENSG00000155189	AGPAT5	5	55326	1-acylglycerol-3-phosphate O-acyltransferase 5
800	ENSG00000155252	PI4K2A	4	55361	phosphatidylinositol 4-kinase type 2 alpha
801	ENSG00000155368	DBI	2	1622	diazepam binding inhibitor, acyl-CoA binding protein
802	ENSG00000155380	SLC16A1	2	6566	solute carrier family 16 member 1
803	ENSG00000155463	OXA1L	5	5018	OXA1L mitochondrial inner membrane protein
804	ENSG00000155846	PPARGC1B	3	133522	PPARG coactivator 1 beta
805	ENSG00000155868	MED7	2	9443	mediator complex subunit 7
806	ENSG00000155906	RMND1	5	55005	required for meiotic nuclear division 1 homolog
807	ENSG00000155970	MICU3	5	286097	mitochondrial calcium uptake family member 3
808	ENSG00000156026	MCU	5	90550	mitochondrial calcium uniporter
809	ENSG00000156170	NDUFAF6	5	137682	NADH:ubiquinone oxidoreductase complex assembly factor 6
810	ENSG00000156411	ATP5MPL	4	9556	ATP synthase membrane subunit 6.8PL
811	ENSG00000156467	UQCRB	5	7381	ubiquinol-cytochrome c reductase binding protein
812	ENSG00000156469	MTERF3	5	51001	mitochondrial transcription termination factor 3
813	ENSG00000156475	PPP2R2B	5	5521	protein phosphatase 2 regulatory subunit Bbeta
814	ENSG00000156502	SUPV3L1	5	6832	Suv3 like RNA helicase
815	ENSG00000156689	GLYATL2	2	219970	glycine-N-acyltransferase like 2
816	ENSG00000156709	AIFM1	5	9131	apoptosis inducing factor mitochondria associated 1
817	ENSG00000156928	MALSU1	5	115416	mitochondrial assembly of ribosomal large subunit 1
818	ENSG00000157036	EXOG	5	9941	exo/endonuclease G
819	ENSG00000157184	CPT2	5	1376	carnitine palmitoyltransferase 2
820	ENSG00000157379	DHRS1	1	115817	dehydrogenase/reductase 1
821	ENSG00000158042	MRPL17	5	63875	mitochondrial ribosomal protein L17
822	ENSG00000158793	NIT1	4	4817	nitrilase 1
823	ENSG00000158828	PINK1	5	65018	PTEN induced kinase 1
824	ENSG00000158864	NDUFS2	5	4720	NADH:ubiquinone oxidoreductase core subunit S2
825	ENSG00000158941	CCAR2	5	57805	cell cycle and apoptosis regulator 2
826	ENSG00000159111	MRPL10	5	124995	mitochondrial ribosomal protein L10
827	ENSG00000159267	HLCS	4	3141	holocarboxylase synthetase
828	ENSG00000159423	ALDH4A1	5	8659	aldehyde dehydrogenase 4 family member A1
829	ENSG00000159445	THEM4	5	117145	thioesterase superfamily member 4
830	ENSG00000159685	CHCHD6	5	84303	coiled-coil-helix-coiled-coil-helix domain containing 6
831	ENSG00000160124	CCDC58	2	131076	coiled-coil domain containing 58
832	ENSG00000160179	ABCG1	5	9619	ATP binding cassette subfamily G member 1
833	ENSG00000160194	NDUFV3	5	4731	NADH:ubiquinone oxidoreductase subunit V3
834	ENSG00000160221	GATD3A	3	8209	glutamine amidotransferase like class 1 domain containing 3A
835	ENSG00000160688	FLAD1	4	80308	flavin adenine dinucleotide synthetase 1
836	ENSG00000160691	SHC1	4	6464	SHC adaptor protein 1
837	ENSG00000160703	NLRX1	5	79671	NLR family member X1
838	ENSG00000160785	SLC25A44	4	9673	solute carrier family 25 member 44
839	ENSG00000161203	AP2M1	1	1173	adaptor related protein complex 2 subunit mu 1
840	ENSG00000161267	BDH1	5	622	3-hydroxybutyrate dehydrogenase 1
841	ENSG00000161513	FDXR	5	2232	ferredoxin reductase
842	ENSG00000161533	ACOX1	3	51	acyl-CoA oxidase 1
843	ENSG00000161558	TMEM143	4	55260	transmembrane protein 143
844	ENSG00000161653	NAGS	5	162417	N-acetylglutamate synthase
845	ENSG00000162129	CLPB	4	81570	caseinolytic mitochondrial matrix peptidase chaperone subunit B
846	ENSG00000162241	SLC25A45	4	283130	solute carrier family 25 member 45
847	ENSG00000162337	LRP5	2	4041	LDL receptor related protein 5
848	ENSG00000162377	COA7	5	65260	cytochrome c oxidase assembly factor 7 (putative)
849	ENSG00000162396	PARS2	4	25973	prolyl-tRNA synthetase 2, mitochondrial
850	ENSG00000162600	OMA1	5	115209	OMA1 zinc metallopeptidase
851	ENSG00000162670	BRINP3	3	339479	BMP/retinoic acid inducible neural specific 3
852	ENSG00000162769	FLVCR1	5	28982	FLVCR heme transporter 1
853	ENSG00000162836	ACP6	5	51205	acid phosphatase 6, lysophosphatidic
854	ENSG00000162851	TFB2M	5	64216	transcription factor B2, mitochondrial
855	ENSG00000162910	MRPL55	5	128308	mitochondrial ribosomal protein L55
856	ENSG00000162946	DISC1	5	27185	DISC1 scaffold protein
857	ENSG00000162972	MAIP1	5	79568	matrix AAA peptidase interacting protein 1
858	ENSG00000163071	SPATA18	5	132671	spermatogenesis associated 18
859	ENSG00000163206	SMCP	4	4184	sperm mitochondria associated cysteine rich protein
860	ENSG00000163214	DHX57	1	90957	DExH-box helicase 57
861	ENSG00000163319	MRPS18C	5	51023	mitochondrial ribosomal protein S18C
862	ENSG00000163382	NAXE	5	128240	NAD(P)HX epimerase
863	ENSG00000163528	CHCHD4	5	131474	coiled-coil-helix-coiled-coil-helix domain containing 4
864	ENSG00000163541	SUCLG1	5	8802	succinate-CoA ligase GDP/ADP-forming subunit alpha
865	ENSG00000163607	GTPBP8	5	29083	GTP binding protein 8 (putative)
866	ENSG00000163626	COX18	5	285521	cytochrome c oxidase assembly factor COX18
867	ENSG00000163644	PPM1K	5	152926	protein phosphatase, Mg2+/Mn2+ dependent 1K
868	ENSG00000163686	ABHD6	4	57406	abhydrolase domain containing 6, acylglycerol lipase
869	ENSG00000163864	NMNAT3	5	349565	nicotinamide nucleotide adenylyltransferase 3
870	ENSG00000164038	SLC9B2	5	133308	solute carrier family 9 member B2
871	ENSG00000164051	CCDC51	5	79714	coiled-coil domain containing 51
872	ENSG00000164163	ABCE1	5	6059	ATP binding cassette subfamily E member 1
873	ENSG00000164182	NDUFAF2	5	91942	NADH:ubiquinone oxidoreductase complex assembly factor 2
874	ENSG00000164209	SLC25A46	5	91137	solute carrier family 25 member 46
875	ENSG00000164241	C5orf63	4	401207	chromosome 5 open reading frame 63
876	ENSG00000164258	NDUFS4	5	4724	NADH:ubiquinone oxidoreductase subunit S4
877	ENSG00000164306	PRIMPOL	5	201973	primase and DNA directed polymerase
878	ENSG00000164347	GFM2	5	84340	GTP dependent ribosome recycling factor mitochondrial 2
879	ENSG00000164362	TERT	5	7015	telomerase reverse transcriptase
880	ENSG00000164405	UQCRQ	5	27089	ubiquinol-cytochrome c reductase complex III subunit VII
881	ENSG00000164488	DACT2	0	168002	dishevelled binding antagonist of beta catenin 2
882	ENSG00000164494	PDSS2	5	57107	decaprenyl diphosphate synthase subunit 2
883	ENSG00000164587	RPS14	2	6208	ribosomal protein S14
884	ENSG00000164733	CTSB	3	1508	cathepsin B
885	ENSG00000164830	OXR1	4	55074	oxidation resistance 1
886	ENSG00000164850	GPER1	4	2852	G protein-coupled estrogen receptor 1
887	ENSG00000164896	FASTK	4	10922	Fas activated serine/threonine kinase
888	ENSG00000164898	FMC1	5	154791	formation of mitochondrial complex V assembly factor 1 homolog
889	ENSG00000164904	ALDH7A1	5	501	aldehyde dehydrogenase 7 family member A1
890	ENSG00000164919	COX6C	5	1345	cytochrome c oxidase subunit 6C
891	ENSG00000164933	SLC25A32	5	81034	solute carrier family 25 member 32
892	ENSG00000164978	NUDT2	5	318	nudix hydrolase 2
893	ENSG00000164983	TMEM65	5	157378	transmembrane protein 65
894	ENSG00000165046	LETM2	3	137994	leucine zipper and EF-hand containing transmembrane protein 2
895	ENSG00000165060	FXN	5	2395	frataxin
896	ENSG00000165168	CYBB	3	1536	cytochrome b-245 beta chain
897	ENSG00000165233	CARD19	4	84270	caspase recruitment domain family member 19
898	ENSG00000165264	NDUFB6	5	4712	NADH:ubiquinone oxidoreductase subunit B6
899	ENSG00000165271	NOL6	4	65083	nucleolar protein 6
900	ENSG00000165283	STOML2	5	30968	stomatin like 2
901	ENSG00000165443	PHYHIPL	1	84457	phytanoyl-CoA 2-hydroxylase interacting protein like
902	ENSG00000165487	MICU2	5	221154	mitochondrial calcium uptake 2
903	ENSG00000165507	DEPP1	5	11067	DEPP1 autophagy regulator
904	ENSG00000165526	RPUSD4	4	84881	RNA pseudouridine synthase D4
905	ENSG00000165553	NGB	5	58157	neuroglobin
906	ENSG00000165629	ATP5F1C	5	509	ATP synthase F1 subunit gamma
907	ENSG00000165644	COMTD1	1	118881	catechol-O-methyltransferase domain containing 1
908	ENSG00000165678	GHITM	5	27069	growth hormone inducible transmembrane protein
909	ENSG00000165688	PMPCA	5	23203	peptidase, mitochondrial processing subunit alpha
910	ENSG00000165792	METTL17	3	64745	methyltransferase like 17
911	ENSG00000165861	ZFYVE1	5	53349	zinc finger FYVE-type containing 1
912	ENSG00000165898	ISCA2	5	122961	iron-sulfur cluster assembly 2
913	ENSG00000165943	MOAP1	4	64112	modulator of apoptosis 1
914	ENSG00000166118	SPATA19	4	219938	spermatogenesis associated 19
915	ENSG00000166123	GPT2	5	84706	glutamic--pyruvic transaminase 2
916	ENSG00000166170	BAG5	4	9529	BAG cochaperone 5
917	ENSG00000166199	ALKBH3	4	221120	alkB homolog 3, alpha-ketoglutarate dependent dioxygenase
918	ENSG00000166260	COX11	5	1353	cytochrome c oxidase copper chaperone COX11
919	ENSG00000166261	ZNF202	1	7753	zinc finger protein 202
920	ENSG00000166321	NUDT13	4	25961	nudix hydrolase 13
921	ENSG00000166340	TPP1	2	1200	tripeptidyl peptidase 1
922	ENSG00000166411	IDH3A	5	3419	isocitrate dehydrogenase (NAD(+)) 3 catalytic subunit alpha
923	ENSG00000166548	TK2	5	7084	thymidine kinase 2
924	ENSG00000166816	LDHD	5	197257	lactate dehydrogenase D
925	ENSG00000166840	GLYATL1	3	92292	glycine-N-acyltransferase like 1
926	ENSG00000166855	CLPX	5	10845	caseinolytic mitochondrial matrix peptidase chaperone subunit X
927	ENSG00000166902	MRPL16	5	54948	mitochondrial ribosomal protein L16
928	ENSG00000166920	C15orf48	3	84419	chromosome 15 open reading frame 48
929	ENSG00000166986	MARS1	2	4141	methionyl-tRNA synthetase 1
930	ENSG00000167107	ACSF2	5	80221	acyl-CoA synthetase family member 2
931	ENSG00000167113	COQ4	5	51117	coenzyme Q4
932	ENSG00000167136	ENDOG	5	2021	endonuclease G
933	ENSG00000167186	COQ7	5	10229	coenzyme Q7, hydroxylase
934	ENSG00000167264	DUS2	2	54920	dihydrouridine synthase 2
935	ENSG00000167315	ACAA2	5	10449	acetyl-CoA acyltransferase 2
936	ENSG00000167468	GPX4	5	2879	glutathione peroxidase 4
937	ENSG00000167588	GPD1	2	2819	glycerol-3-phosphate dehydrogenase 1
938	ENSG00000167654	ATCAY	4	85300	ATCAY kinesin light chain interacting caytaxin
939	ENSG00000167699	GLOD4	4	51031	glyoxalase domain containing 4
940	ENSG00000167705	RILP	1	83547	Rab interacting lysosomal protein
941	ENSG00000167755	KLK6	5	5653	kallikrein related peptidase 6
942	ENSG00000167792	NDUFV1	5	4723	NADH:ubiquinone oxidoreductase core subunit V1
943	ENSG00000167799	NUDT8	2	254552	nudix hydrolase 8
944	ENSG00000167862	MRPL58	5	3396	mitochondrial ribosomal protein L58
945	ENSG00000167863	ATP5PD	5	10476	ATP synthase peripheral stalk subunit d
946	ENSG00000167969	ECI1	5	1632	enoyl-CoA delta isomerase 1
947	ENSG00000168140	VASN	3	114990	vasorin
948	ENSG00000168209	DDIT4	4	54541	DNA damage inducible transcript 4
949	ENSG00000168237	GLYCTK	4	132158	glycerate kinase
950	ENSG00000168273	SMIM4	3	440957	small integral membrane protein 4
951	ENSG00000168275	COA6	5	388753	cytochrome c oxidase assembly factor 6
952	ENSG00000168288	MMADHC	5	27249	metabolism of cobalamin associated D
953	ENSG00000168291	PDHB	5	5162	pyruvate dehydrogenase E1 subunit beta
954	ENSG00000168393	DTYMK	4	1841	deoxythymidylate kinase
955	ENSG00000168394	TAP1	1	6890	transporter 1, ATP binding cassette subfamily B member
956	ENSG00000168454	TXNDC2	2	84203	thioredoxin domain containing 2
957	ENSG00000168496	FEN1	5	2237	flap structure-specific endonuclease 1
958	ENSG00000168610	STAT3	4	6774	signal transducer and activator of transcription 3
959	ENSG00000168653	NDUFS5	5	4725	NADH:ubiquinone oxidoreductase subunit S5
960	ENSG00000168779	SHOX2	2	6474	short stature homeobox 2
961	ENSG00000168827	GFM1	5	85476	G elongation factor mitochondrial 1
962	ENSG00000168924	LETM1	5	3954	leucine zipper and EF-hand containing transmembrane protein 1
963	ENSG00000168958	MFF	5	56947	mitochondrial fission factor
964	ENSG00000169020	ATP5ME	5	521	ATP synthase membrane subunit e
965	ENSG00000169021	UQCRFS1	5	7386	ubiquinol-cytochrome c reductase, Rieske iron-sulfur polypeptide 1
966	ENSG00000169057	MECP2	3	4204	methyl-CpG binding protein 2
967	ENSG00000169122	FAM110B	4	90362	family with sequence similarity 110 member B
968	ENSG00000169188	APEX2	4	27301	apurinic/apyrimidinic endodeoxyribonuclease 2
969	ENSG00000169228	RAB24	1	53917	RAB24, member RAS oncogene family
970	ENSG00000169230	PRELID1	5	27166	PRELI domain containing 1
971	ENSG00000169288	MRPL1	5	65008	mitochondrial ribosomal protein L1
972	ENSG00000169313	P2RY12	3	64805	purinergic receptor P2Y12
973	ENSG00000169599	NFU1	5	27247	NFU1 iron-sulfur cluster scaffold
974	ENSG00000169682	SPNS1	4	83985	sphingolipid transporter 1 (putative)
975	ENSG00000169710	FASN	3	2194	fatty acid synthase
976	ENSG00000169814	BTD	4	686	biotinidase
977	ENSG00000169860	P2RY1	3	5028	purinergic receptor P2Y1
978	ENSG00000170312	CDK1	5	983	cyclin dependent kinase 1
979	ENSG00000170315	UBB	5	7314	ubiquitin B
980	ENSG00000170412	GPRC5C	1	55890	G protein-coupled receptor class C group 5 member C
981	ENSG00000170502	NUDT9	5	53343	nudix hydrolase 9
982	ENSG00000170634	ACYP2	1	98	acylphosphatase 2
983	ENSG00000170689	HOXB9	5	3219	homeobox B9
984	ENSG00000170791	CHCHD7	4	79145	coiled-coil-helix-coiled-coil-helix domain containing 7
985	ENSG00000170855	TRIAP1	5	51499	TP53 regulated inhibitor of apoptosis 1
986	ENSG00000170906	NDUFA3	5	4696	NADH:ubiquinone oxidoreductase subunit A3
987	ENSG00000170917	NUDT6	5	11162	nudix hydrolase 6
988	ENSG00000171097	KYAT1	4	883	kynurenine aminotransferase 1
989	ENSG00000171103	TRMT61B	5	55006	tRNA methyltransferase 61B
990	ENSG00000171115	GIMAP8	3	155038	GTPase, IMAP family member 8
991	ENSG00000171132	PRKCE	4	5581	protein kinase C epsilon
992	ENSG00000171169	NAIF1	2	203245	nuclear apoptosis inducing factor 1
993	ENSG00000171202	TMEM126A	5	84233	transmembrane protein 126A
994	ENSG00000171204	TMEM126B	5	55863	transmembrane protein 126B
995	ENSG00000171246	NPTX1	1	4884	neuronal pentraxin 1
996	ENSG00000171421	MRPL36	5	64979	mitochondrial ribosomal protein L36
997	ENSG00000171487	NLRP5	4	126206	NLR family pyrin domain containing 5
998	ENSG00000171503	ETFDH	5	2110	electron transfer flavoprotein dehydrogenase
999	ENSG00000171766	GATM	5	2628	glycine amidinotransferase
1000	ENSG00000171773	NXNL1	2	115861	nucleoredoxin like 1
1001	ENSG00000171861	MRM3	5	55178	mitochondrial rRNA methyltransferase 3
1002	ENSG00000171862	PTEN	4	5728	phosphatase and tensin homolog
1003	ENSG00000171865	RNASEH1	3	246243	ribonuclease H1
1004	ENSG00000171953	ATPAF2	4	91647	ATP synthase mitochondrial F1 complex assembly factor 2
1005	ENSG00000172053	QARS1	no confidence	5859	glutaminyl-tRNA synthetase 1
1006	ENSG00000172113	NME6	5	10201	NME/NM23 nucleoside diphosphate kinase 6
1007	ENSG00000172115	CYCS	5	54205	cytochrome c, somatic
1008	ENSG00000172171	TEFM	5	79736	transcription elongation factor, mitochondrial
1009	ENSG00000172172	MRPL13	5	28998	mitochondrial ribosomal protein L13
1010	ENSG00000172270	BSG	4	682	basigin (Ok blood group)
1011	ENSG00000172482	AGXT	3	189	alanine--glyoxylate and serine--pyruvate aminotransferase
1012	ENSG00000172500	FIBP	4	9158	FGF1 intracellular binding protein
1013	ENSG00000172534	HCFC1	3	3054	host cell factor C1
1014	ENSG00000172586	CHCHD1	5	118487	coiled-coil-helix-coiled-coil-helix domain containing 1
1015	ENSG00000172590	MRPL52	5	122704	mitochondrial ribosomal protein L52
1016	ENSG00000172878	METAP1D	5	254042	methionyl aminopeptidase type 1D, mitochondrial
1017	ENSG00000172992	DCAKD	2	79877	dephospho-CoA kinase domain containing
1018	ENSG00000173085	COQ2	5	27235	coenzyme Q2, polyprenyltransferase
1019	ENSG00000173124	ACSM6	4	142827	acyl-CoA synthetase medium chain family member 6
1020	ENSG00000173137	ADCK5	3	203054	aarF domain containing kinase 5
1021	ENSG00000173141	MRPL57	5	78988	mitochondrial ribosomal protein L57
1022	ENSG00000173221	GLRX	3	2745	glutaredoxin
1023	ENSG00000173540	GMPPB	2	29925	GDP-mannose pyrophosphorylase B
1024	ENSG00000173599	PC	5	5091	pyruvate carboxylase
1025	ENSG00000173641	HSPB7	2	27129	heat shock protein family B (small) member 7
1026	ENSG00000173681	BCLAF3	3	256643	BCLAF1 and THRAP3 family member 3
1027	ENSG00000173726	TOMM20	5	9804	translocase of outer mitochondrial membrane 20
1028	ENSG00000173786	CNP	4	1267	2',3'-cyclic nucleotide 3' phosphodiesterase
1029	ENSG00000173805	HAP1	4	9001	huntingtin associated protein 1
1030	ENSG00000173915	ATP5MD	4	84833	ATP synthase membrane subunit DAPIT
1031	ENSG00000174099	MSRB3	5	253827	methionine sulfoxide reductase B3
1032	ENSG00000174173	TRMT10C	5	54931	tRNA methyltransferase 10C, mitochondrial RNase P subunit
1033	ENSG00000174177	CTU2	3	348180	cytosolic thiouridylase subunit 2
1034	ENSG00000174243	DDX23	2	9416	DEAD-box helicase 23
1035	ENSG00000174547	MRPL11	5	65003	mitochondrial ribosomal protein L11
1036	ENSG00000174740	PABPC5	3	140886	poly(A) binding protein cytoplasmic 5
1037	ENSG00000174840	PDE12	5	201626	phosphodiesterase 12
1038	ENSG00000174886	NDUFA11	5	126328	NADH:ubiquinone oxidoreductase subunit A11
1039	ENSG00000174917	MICOS13	5	125988	mitochondrial contact site and cristae organizing system subunit 13
1040	ENSG00000175066	GK5	3	256356	glycerol kinase 5
1041	ENSG00000175104	TRAF6	3	7189	TNF receptor associated factor 6
1042	ENSG00000175110	MRPS22	5	56945	mitochondrial ribosomal protein S22
1043	ENSG00000175175	PPM1E	3	22843	protein phosphatase, Mg2+/Mn2+ dependent 1E
1044	ENSG00000175193	PARL	5	55486	presenilin associated rhomboid like
1045	ENSG00000175198	PCCA	5	5095	propionyl-CoA carboxylase subunit alpha
1046	ENSG00000175224	ATG13	5	9776	autophagy related 13
1047	ENSG00000175536	LIPT2	5	387787	lipoyl(octanoyl) transferase 2
1048	ENSG00000175581	MRPL48	5	51642	mitochondrial ribosomal protein L48
1049	ENSG00000175591	P2RY2	2	5029	purinergic receptor P2Y2
1050	ENSG00000175600	SUGCT	5	79783	succinyl-CoA:glutarate-CoA transferase
1051	ENSG00000175606	TMEM70	5	54968	transmembrane protein 70
1052	ENSG00000175727	MLXIP	4	22877	MLX interacting protein
1053	ENSG00000175756	AURKAIP1	5	54998	aurora kinase A interacting protein 1
1054	ENSG00000175806	MSRA	5	4482	methionine sulfoxide reductase A
1055	ENSG00000176194	CIDEA	4	1149	cell death inducing DFFA like effector a
1056	ENSG00000176340	COX8A	5	1351	cytochrome c oxidase subunit 8A
1057	ENSG00000176410	DNAJC30	5	84277	DnaJ heat shock protein family (Hsp40) member C30
1058	ENSG00000176422	SPRYD4	2	283377	SPRY domain containing 4
1059	ENSG00000176623	RMDN1	3	51115	regulator of microtubule dynamics 1
1060	ENSG00000176697	BDNF	5	627	brain derived neurotrophic factor
1061	ENSG00000176715	ACSF3	5	197322	acyl-CoA synthetase family member 3
1062	ENSG00000176720	BOK	5	666	BCL2 family apoptosis regulator BOK
1063	ENSG00000176890	TYMS	5	7298	thymidylate synthetase
1064	ENSG00000176894	PXMP2	2	5827	peroxisomal membrane protein 2
1065	ENSG00000177150	FAM210A	5	125228	family with sequence similarity 210 member A
1066	ENSG00000177192	PUS1	5	80324	pseudouridine synthase 1
1067	ENSG00000177370	TIMM22	5	29928	translocase of inner mitochondrial membrane 22
1068	ENSG00000177427	MIEF2	5	125170	mitochondrial elongation factor 2
1069	ENSG00000177469	CAVIN1	5	284119	caveolae associated protein 1
1070	ENSG00000177646	ACAD9	5	28976	acyl-CoA dehydrogenase family member 9
1071	ENSG00000178057	NDUFAF3	5	25915	NADH:ubiquinone oxidoreductase complex assembly factor 3
1072	ENSG00000178096	BOLA1	5	51027	bolA family member 1
1073	ENSG00000178127	NDUFV2	5	4729	NADH:ubiquinone oxidoreductase core subunit V2
1074	ENSG00000178307	TMEM11	5	8834	transmembrane protein 11
1075	ENSG00000178445	GLDC	5	2731	glycine decarboxylase
1076	ENSG00000178449	COX14	5	84987	cytochrome c oxidase assembly factor COX14
1077	ENSG00000178537	SLC25A20	5	788	solute carrier family 25 member 20
1078	ENSG00000178568	ERBB4	5	2066	erb-b2 receptor tyrosine kinase 4
1079	ENSG00000178607	ERN1	4	2081	endoplasmic reticulum to nucleus signaling 1
1080	ENSG00000178700	DHFR2	5	200895	dihydrofolate reductase 2
1081	ENSG00000178741	COX5A	5	9377	cytochrome c oxidase subunit 5A
1082	ENSG00000178952	TUFM	5	7284	Tu translation elongation factor, mitochondrial
1083	ENSG00000179091	CYC1	5	1537	cytochrome c1
1084	ENSG00000179152	TCAIM	5	285343	T cell activation inhibitor, mitochondrial
1085	ENSG00000179271	GADD45GIP1	5	90480	GADD45G interacting protein 1
1086	ENSG00000179295	PTPN11	4	5781	protein tyrosine phosphatase non-receptor type 11
1087	ENSG00000179364	PACS2	4	23241	phosphofurin acidic cluster sorting protein 2
1088	ENSG00000179598	PLD6	5	201164	phospholipase D family member 6
1089	ENSG00000179933	C14orf119	4	55017	chromosome 14 open reading frame 119
1090	ENSG00000179950	PUF60	2	22827	poly(U) binding splicing factor 60
1091	ENSG00000179988	PSTK	2	118672	phosphoseryl-tRNA kinase
1092	ENSG00000180011	ZADH2	2	284273	zinc binding alcohol dehydrogenase domain containing 2
1093	ENSG00000180176	TH	4	7054	tyrosine hydroxylase
1094	ENSG00000180185	FAHD1	5	81889	fumarylacetoacetate hydrolase domain containing 1
1095	ENSG00000180353	HCLS1	3	3059	hematopoietic cell-specific Lyn substrate 1
1096	ENSG00000180902	D2HGDH	5	728294	D-2-hydroxyglutarate dehydrogenase
1097	ENSG00000180953	ST20	1	400410	suppressor of tumorigenicity 20
1098	ENSG00000180992	MRPL14	5	64928	mitochondrial ribosomal protein L14
1099	ENSG00000181035	SLC25A42	5	284439	solute carrier family 25 member 42
1100	ENSG00000181061	HIGD1A	4	25994	HIG1 hypoxia inducible domain family member 1A
1101	ENSG00000181192	DHTKD1	5	55526	dehydrogenase E1 and transketolase domain containing 1
1102	ENSG00000181610	MRPS23	5	51649	mitochondrial ribosomal protein S23
1103	ENSG00000181873	IBA57	5	200205	iron-sulfur cluster assembly factor IBA57
1104	ENSG00000181915	ADO	2	84890	2-aminoethanethiol dioxygenase
1105	ENSG00000181924	COA4	5	51287	cytochrome c oxidase assembly factor 4 homolog
1106	ENSG00000181991	MRPS11	5	64963	mitochondrial ribosomal protein S11
1107	ENSG00000182095	TNRC18	4	84629	trinucleotide repeat containing 18
1108	ENSG00000182134	TDRKH	4	11022	tudor and KH domain containing
1109	ENSG00000182150	ERCC6L2	5	375748	ERCC excision repair 6 like 2
1110	ENSG00000182154	MRPL41	5	64975	mitochondrial ribosomal protein L41
1111	ENSG00000182180	MRPS16	5	51021	mitochondrial ribosomal protein S16
1112	ENSG00000182333	LIPF	3	8513	lipase F, gastric type
1113	ENSG00000182346	DAOA	5	267012	D-amino acid oxidase activator
1114	ENSG00000182362	YBEY	3	54059	ybeY metalloendoribonuclease
1115	ENSG00000182372	CLN8	3	2055	CLN8 transmembrane ER and ERGIC protein
1116	ENSG00000182512	GLRX5	5	51218	glutaredoxin 5
1117	ENSG00000182606	TRAK1	5	22906	trafficking kinesin protein 1
1118	ENSG00000182670	TTC3	3	7267	tetratricopeptide repeat domain 3
1119	ENSG00000182712	CMC4	4	100272147	C-X9-C motif containing 4
1120	ENSG00000182810	DDX28	5	55794	DEAD-box helicase 28
1121	ENSG00000182827	ACBD3	4	64746	acyl-CoA binding domain containing 3
1122	ENSG00000182899	RPL35A	2	6165	ribosomal protein L35a
1123	ENSG00000183010	PYCR1	5	5831	pyrroline-5-carboxylate reductase 1
1124	ENSG00000183032	SLC25A21	5	89874	solute carrier family 25 member 21
1125	ENSG00000183044	ABAT	5	18	4-aminobutyrate aminotransferase
1126	ENSG00000183172	SMDT1	5	91689	single-pass membrane protein with aspartate rich tail 1
1127	ENSG00000183513	COA5	4	493753	cytochrome c oxidase assembly factor 5
1128	ENSG00000183569	SERHL2	-	253190	serine hydrolase like 2
1129	ENSG00000183597	TANGO2	2	128989	transport and golgi organization 2 homolog
1130	ENSG00000183605	SFXN4	5	119559	sideroflexin 4
1131	ENSG00000183617	MRPL54	5	116541	mitochondrial ribosomal protein L54
1132	ENSG00000183648	NDUFB1	5	4707	NADH:ubiquinone oxidoreductase subunit B1
1133	ENSG00000183773	AIFM3	4	150209	apoptosis inducing factor mitochondria associated 3
1134	ENSG00000183833	CFAP91	3	89876	cilia and flagella associated protein 91
1135	ENSG00000183978	COA3	5	28958	cytochrome c oxidase assembly factor 3
1136	ENSG00000184047	DIABLO	5	56616	diablo IAP-binding mitochondrial protein
1137	ENSG00000184060	ADAP2	4	55803	ArfGAP with dual PH domains 2
1138	ENSG00000184076	UQCR10	5	29796	ubiquinol-cytochrome c reductase, complex III subunit X
1139	ENSG00000184347	SLIT3	5	6586	slit guidance ligand 3
1140	ENSG00000184428	TOP1MT	5	116447	DNA topoisomerase I mitochondrial
1141	ENSG00000184584	STING1	4	340061	stimulator of interferon response cGAMP interactor 1
1142	ENSG00000184602	SNN	4	8303	stannin
1143	ENSG00000184752	NDUFA12	5	55967	NADH:ubiquinone oxidoreductase subunit A12
1144	ENSG00000184831	APOO	5	79135	apolipoprotein O
1145	ENSG00000184857	TMEM186	4	25880	transmembrane protein 186
1146	ENSG00000184903	IMMP2L	5	83943	inner mitochondrial membrane peptidase subunit 2
1147	ENSG00000184983	NDUFA6	5	4700	NADH:ubiquinone oxidoreductase subunit A6
1148	ENSG00000184990	SIVA1	4	10572	SIVA1 apoptosis inducing factor
1149	ENSG00000184992	BRI3BP	5	140707	BRI3 binding protein
1150	ENSG00000185345	PRKN	5	5071	parkin RBR E3 ubiquitin protein ligase
1151	ENSG00000185414	MRPL30	5	51263	mitochondrial ribosomal protein L30
1152	ENSG00000185608	MRPL40	5	64976	mitochondrial ribosomal protein L40
1153	ENSG00000185818	NAT8L	5	339983	N-acetyltransferase 8 like
1154	ENSG00000185825	BCAP31	3	10134	B cell receptor associated protein 31
1155	ENSG00000185875	THNSL1	3	79896	threonine synthase like 1
1156	ENSG00000185973	TMLHE	5	55217	trimethyllysine hydroxylase, epsilon
1157	ENSG00000186010	NDUFA13	5	51079	NADH:ubiquinone oxidoreductase subunit A13
1158	ENSG00000186081	KRT5	2	3852	keratin 5
1159	ENSG00000186153	WWOX	4	51741	WW domain containing oxidoreductase
1160	ENSG00000186281	GPAT2	4	150763	glycerol-3-phosphate acyltransferase 2, mitochondrial
1161	ENSG00000186298	PPP1CC	5	5501	protein phosphatase 1 catalytic subunit gamma
1162	ENSG00000186314	PRELID2	3	153768	PRELI domain containing 2
1163	ENSG00000186642	PDE2A	5	5138	phosphodiesterase 2A
1164	ENSG00000186687	LYRM7	5	90624	LYR motif containing 7
1165	ENSG00000187024	PTRH1	2	138428	peptidyl-tRNA hydrolase 1 homolog
1166	ENSG00000187118	CMC1	5	152100	C-X9-C motif containing 1
1167	ENSG00000187581	COX8C	5	341947	cytochrome c oxidase subunit 8C
1168	ENSG00000187742	SECISBP2	4	79048	SECIS binding protein 2
1169	ENSG00000187772	LIN28B	3	389421	lin-28 homolog B
1170	ENSG00000187838	PLSCR3	4	57048	phospholipid scramblase 3
1171	ENSG00000188257	PLA2G2A	2	5320	phospholipase A2 group IIA
1172	ENSG00000188277	C15orf62	3	643338	chromosome 15 open reading frame 62
1173	ENSG00000188554	NBR1	2	4077	NBR1 autophagy cargo receptor
1174	ENSG00000188603	CLN3	2	1201	CLN3 lysosomal/endosomal transmembrane protein, battenin
1175	ENSG00000188611	ASAH2	5	56624	N-acylsphingosine amidohydrolase 2
1176	ENSG00000188690	UROS	4	7390	uroporphyrinogen III synthase
1177	ENSG00000188738	FSIP2	1	401024	fibrous sheath interacting protein 2
1178	ENSG00000188906	LRRK2	5	120892	leucine rich repeat kinase 2
1179	ENSG00000188917	TRMT2B	2	79979	tRNA methyltransferase 2 homolog B
1180	ENSG00000189043	NDUFA4	5	4697	NDUFA4 mitochondrial complex associated
1181	ENSG00000189283	FHIT	5	2272	fragile histidine triad diadenosine triphosphatase
1182	ENSG00000196072	BLOC1S2	5	282991	biogenesis of lysosomal organelles complex 1 subunit 2
1183	ENSG00000196116	TDRD7	3	23424	tudor domain containing 7
1184	ENSG00000196177	ACADSB	5	36	acyl-CoA dehydrogenase short/branched chain
1185	ENSG00000196236	XPNPEP3	5	63929	X-prolyl aminopeptidase 3
1186	ENSG00000196290	NIF3L1	4	60491	NGG1 interacting factor 3 like 1
1187	ENSG00000196296	ATP2A1	3	487	ATPase sarcoplasmic/endoplasmic reticulum Ca2+ transporting 1
1188	ENSG00000196329	GIMAP5	2	55340	GTPase, IMAP family member 5
1189	ENSG00000196365	LONP1	5	9361	lon peptidase 1, mitochondrial
1190	ENSG00000196407	THEM5	5	284486	thioesterase superfamily member 5
1191	ENSG00000196449	YRDC	5	79693	yrdC N6-threonylcarbamoyltransferase domain containing
1192	ENSG00000196550	FAM72A	5	729533	family with sequence similarity 72 member A
1193	ENSG00000196636	SDHAF3	4	57001	succinate dehydrogenase complex assembly factor 3
1194	ENSG00000196683	TOMM7	5	54543	translocase of outer mitochondrial membrane 7
1195	ENSG00000196684	HSH2D	3	84941	hematopoietic SH2 domain containing
1196	ENSG00000196743	GM2A	1	2760	GM2 ganglioside activator
1197	ENSG00000196850	PPTC7	4	160760	protein phosphatase targeting COQ7
1198	ENSG00000196860	TOMM20L	4	387990	translocase of outer mitochondrial membrane 20 like
1199	ENSG00000196954	CASP4	4	837	caspase 4
1200	ENSG00000197043	ANXA6	3	309	annexin A6
1201	ENSG00000197119	SLC25A29	5	123096	solute carrier family 25 member 29
1202	ENSG00000197150	ABCB8	5	11194	ATP binding cassette subfamily B member 8
1203	ENSG00000197157	SND1	2	27044	staphylococcal nuclease and tudor domain containing 1
1204	ENSG00000197208	SLC22A4	5	6583	solute carrier family 22 member 4
1205	ENSG00000197256	KANK2	5	25959	KN motif and ankyrin repeat domains 2
1206	ENSG00000197296	FITM2	1	128486	fat storage inducing transmembrane protein 2
1207	ENSG00000197345	MRPL21	5	219927	mitochondrial ribosomal protein L21
1208	ENSG00000197386	HTT	3	3064	huntingtin
1209	ENSG00000197448	GSTK1	4	373156	glutathione S-transferase kappa 1
1210	ENSG00000197580	BCO2	5	83875	beta-carotene oxygenase 2
1211	ENSG00000197616	MYH6	3	4624	myosin heavy chain 6
1212	ENSG00000197746	PSAP	2	5660	prosaposin
1213	ENSG00000197879	MYO1C	2	4641	myosin IC
1214	ENSG00000197894	ADH5	3	128	alcohol dehydrogenase 5 (class III), chi polypeptide
1215	ENSG00000197912	SPG7	5	6687	SPG7 matrix AAA peptidase subunit, paraplegin
1216	ENSG00000197912	LOC101930112	-	101930112	uncharacterized LOC101930112
1217	ENSG00000197959	DNM3	3	26052	dynamin 3
1218	ENSG00000198015	MRPL42	5	28977	mitochondrial ribosomal protein L42
1219	ENSG00000198060	MARCHF5	5	54708	membrane associated ring-CH-type finger 5
1220	ENSG00000198130	HIBCH	5	26275	3-hydroxyisobutyryl-CoA hydrolase
1221	ENSG00000198408	OGA	2	10724	O-GlcNAcase
1222	ENSG00000198431	TXNRD1	4	7296	thioredoxin reductase 1
1223	ENSG00000198523	PLN	4	5350	phospholamban
1224	ENSG00000198650	TAT	3	6898	tyrosine aminotransferase
1225	ENSG00000198689	SLC9A6	1	10479	solute carrier family 9 member A6
1226	ENSG00000198721	ECI2	5	10455	enoyl-CoA delta isomerase 2
1227	ENSG00000198742	SMURF1	3	57154	SMAD specific E3 ubiquitin protein ligase 1
1228	ENSG00000198755	RPL10A	1	4736	ribosomal protein L10a
1229	ENSG00000198793	MTOR	4	2475	mechanistic target of rapamycin kinase
1230	ENSG00000198812	LRRC10	2	376132	leucine rich repeat containing 10
1231	ENSG00000198836	OPA1	5	4976	OPA1 mitochondrial dynamin like GTPase
1232	ENSG00000198929	NOS1AP	4	9722	nitric oxide synthase 1 adaptor protein
1233	ENSG00000198954	KIFBP	5	26128	kinesin family binding protein
1234	ENSG00000198959	TGM2	5	7052	transglutaminase 2
1235	ENSG00000203667	COX20	5	116228	cytochrome c oxidase assembly factor COX20
1236	ENSG00000203705	TATDN3	2	128387	TatD DNase domain containing 3
1237	ENSG00000203972	GLYATL3	3	389396	glycine-N-acyltransferase like 3
1238	ENSG00000204099	NEU4	3	129807	neuraminidase 4
1239	ENSG00000204183	GDF5OS	4	NA	growth differentiation factor 5 opposite strand
1240	ENSG00000204193	TXNDC8	1	255220	thioredoxin domain containing 8
1241	ENSG00000204228	HSD17B8	5	7923	hydroxysteroid 17-beta dehydrogenase 8
1242	ENSG00000204237	OXLD1	2	339229	oxidoreductase like domain containing 1
1243	ENSG00000204316	MRPL38	5	64978	mitochondrial ribosomal protein L38
1244	ENSG00000204511	MCCD1	4	401250	mitochondrial coiled-coil domain 1
1245	ENSG00000204564	C6orf136	2	221545	chromosome 6 open reading frame 136
1246	ENSG00000204568	MRPS18B	5	28973	mitochondrial ribosomal protein S18B
1247	ENSG00000204599	TRIM39	4	56658	tripartite motif containing 39
1248	ENSG00000204616	TRIM31	4	11074	tripartite motif containing 31
1249	ENSG00000204628	RACK1	4	10399	receptor for activated C kinase 1
1250	ENSG00000204822	MRPL53	5	116540	mitochondrial ribosomal protein L53
1251	ENSG00000204922	UQCC3	5	790955	ubiquinol-cytochrome c reductase complex assembly factor 3
1252	ENSG00000205138	SDHAF1	5	644096	succinate dehydrogenase complex assembly factor 1
1253	ENSG00000205707	ETFRF1	5	144363	electron transfer flavoprotein regulatory factor 1
1254	ENSG00000213221	DNLZ	5	728489	DNL-type zinc finger
1255	ENSG00000213339	QTRT1	4	81890	queuine tRNA-ribosyltransferase catalytic subunit 1
1256	ENSG00000213465	ARL2	5	402	ADP ribosylation factor like GTPase 2
1257	ENSG00000213619	NDUFS3	5	4722	NADH:ubiquinone oxidoreductase core subunit S3
1258	ENSG00000213699	SLC35F6	5	54978	solute carrier family 35 member F6
1259	ENSG00000213965	NUDT19	3	390916	nudix hydrolase 19
1260	ENSG00000213995	NAXD	4	55739	NAD(P)HX dehydratase
1261	ENSG00000214026	MRPL23	5	6150	mitochondrial ribosomal protein L23
1262	ENSG00000214026	LOC107987373	-	107987373	39S ribosomal protein L23, mitochondrial
1263	ENSG00000214113	LYRM4	5	57128	LYR motif containing 4
1264	ENSG00000214114	MYCBP	5	26292	MYC binding protein
1265	ENSG00000214253	FIS1	5	51024	fission, mitochondrial 1
1266	ENSG00000214435	AS3MT	2	57412	arsenite methyltransferase
1267	ENSG00000214456	PLIN5	4	440503	perilipin 5
1268	ENSG00000214736	TOMM6	5	100188893	translocase of outer mitochondrial membrane 6
1269	ENSG00000214756	CSKMT	4	751071	citrate synthase lysine methyltransferase
1270	ENSG00000215012	RTL10	5	79680	retrotransposon Gag like 10
1271	ENSG00000215251	FASTKD5	5	60493	FAST kinase domains 5
1272	ENSG00000215301	DDX3X	2	1654	DEAD-box helicase 3 X-linked
1273	ENSG00000215475	SIAH3	4	283514	siah E3 ubiquitin protein ligase family member 3
1274	ENSG00000215845	TSTD1	2	100131187	thiosulfate sulfurtransferase like domain containing 1
1275	ENSG00000217930	PAM16	5	51025	presequence translocase associated motor 16
1276	ENSG00000218739	CEBPZOS	3	100505876	CEBPZ opposite strand
1277	ENSG00000221829	FANCG	5	2189	FA complementation group G
1278	ENSG00000221886	ZBED8	N/A	63920	zinc finger BED-type containing 8
1279	ENSG00000224877	NDUFAF8	5	284184	NADH:ubiquinone oxidoreductase complex assembly factor 8
1280	ENSG00000225921	NOL7	3	51406	nucleolar protein 7
1281	ENSG00000227345	PARG	4	8505	poly(ADP-ribose) glycohydrolase
1282	ENSG00000227471	AKR1B15	5	441282	aldo-keto reductase family 1 member B15
1283	ENSG00000229833	PET100	4	100131801	PET100 cytochrome c oxidase chaperone
1284	ENSG00000232388	SMIM26	N/A	388789	small integral membrane protein 26
1285	ENSG00000232838	PET117	5	100303755	PET117 cytochrome c oxidase chaperone
1286	ENSG00000233276	GPX1	5	2876	glutathione peroxidase 1
1287	ENSG00000239789	MRPS17	5	51373	mitochondrial ribosomal protein S17
1288	ENSG00000239900	ADSL	2	158	adenylosuccinate lyase
1289	ENSG00000240230	COX19	5	90639	cytochrome c oxidase assembly factor COX19
1290	ENSG00000240303	ACAD11	5	84129	acyl-CoA dehydrogenase family member 11
1291	ENSG00000241468	ATP5MF	5	9551	ATP synthase membrane subunit f
1292	ENSG00000241837	ATP5PO	5	539	ATP synthase peripheral stalk subunit OSCP
1293	ENSG00000241878	PISD	4	23761	phosphatidylserine decarboxylase
1294	ENSG00000241935	HOGA1	4	112817	4-hydroxy-2-oxoglutarate aldolase 1
1295	ENSG00000242110	AMACR	5	23600	alpha-methylacyl-CoA racemase
1296	ENSG00000242114	MTFP1	5	51537	mitochondrial fission process 1
1297	ENSG00000242485	MRPL20	5	55052	mitochondrial ribosomal protein L20
1298	ENSG00000243147	MRPL33	5	9553	mitochondrial ribosomal protein L33
1299	ENSG00000243317	STMP1	4	647087	short transmembrane mitochondrial protein 1
1300	ENSG00000243708	PLA2G4B	5	100137049	phospholipase A2 group IVB
1301	ENSG00000243927	MRPS6	5	64968	mitochondrial ribosomal protein S6
1302	ENSG00000244005	NFS1	5	9054	NFS1 cysteine desulfurase
1303	ENSG00000247077	PGAM5	4	192111	PGAM family member 5, mitochondrial serine/threonine protein phosphatase
1304	ENSG00000247626	MARS2	5	92935	methionyl-tRNA synthetase 2, mitochondrial
1305	ENSG00000248098	BCKDHA	5	593	branched chain keto acid dehydrogenase E1 subunit alpha
1306	ENSG00000250799	PRODH2	4	58510	proline dehydrogenase 2
1307	ENSG00000254093	PINX1	1	54984	PIN2 (TERF1) interacting telomerase inhibitor 1
1308	ENSG00000254636	ARMS2	4	387715	age-related maculopathy susceptibility 2
1309	ENSG00000254858	MPV17L2	5	84769	MPV17 mitochondrial inner membrane protein like 2
1310	ENSG00000255154	HTD2	4	109703458	hydroxyacyl-thioester dehydratase type 2
1311	ENSG00000255639	NA		NA	NA
1312	ENSG00000256053	COA8	5	84334	cytochrome c oxidase assembly factor 8
1313	ENSG00000256525	POLG2	5	11232	DNA polymerase gamma 2, accessory subunit
1314	ENSG00000258429	PDF	4	64146	peptide deformylase, mitochondrial
1315	ENSG00000259399	TGIF2-RAB5IF	-	100527943	TGIF2-RAB5IF readthrough
1316	ENSG00000259494	MRPL46	5	26589	mitochondrial ribosomal protein L46
1317	ENSG00000259571	BLID	4	414899	BH3-like motif containing, cell death inducer
1318	ENSG00000261130	MPV17L	4	255027	MPV17 mitochondrial inner membrane protein like
1319	ENSG00000262814	MRPL12	5	6182	mitochondrial ribosomal protein L12
1320	ENSG00000263528	IKBKE	4	9641	inhibitor of nuclear factor kappa B kinase subunit epsilon
1321	ENSG00000265972	TXNIP	4	10628	thioredoxin interacting protein
1322	ENSG00000266028	SRGAP2	1	23380	SLIT-ROBO Rho GTPase activating protein 2
1323	ENSG00000266472	MRPS21	5	54460	mitochondrial ribosomal protein S21
1324	ENSG00000267673	FDX2	4	112812	ferredoxin 2
1325	ENSG00000269743	SLC25A53	3	401612	solute carrier family 25 member 53
1326	ENSG00000272897	NA		NA	Cysteine desulfurase, mitochondrial
1327	ENSG00000274523	RCC1L	5	81554	RCC1 like
1328	ENSG00000277791	PSMB3	3	5691	proteasome 20S subunit beta 3
1329	ENSG00000277972	CISD3	5	284106	CDGSH iron sulfur domain 3
1330	ENSG00000278259	MYO19	5	80179	myosin XIX
1331	ENSG00000278619	MRM1	5	79922	mitochondrial rRNA methyltransferase 1
1332	ENSG00000049540	ELN	3	2006	elastin
1333	ENSG00000087250	MT3	3	4504	metallothionein 3
1334	ENSG00000100285	NEFH	3	4744	neurofilament heavy
1335	ENSG00000105327	BBC3	5	27113	BCL2 binding component 3
1336	ENSG00000134884	ARGLU1	4	55082	arginine and glutamate rich 1
1337	ENSG00000147202	DIAPH2	3	1730	diaphanous related formin 2
1338	ENSG00000167674	HDGFL2	2	84717	HDGF like 2
1339	ENSG00000168314	MOBP	3	4336	myelin associated oligodendrocyte basic protein
1340	ENSG00000204356	NELFE	-	7936	negative elongation factor complex member E
1341	ENSG00000112031	MTRF1L	5	54516	mitochondrial translational release factor 1 like
1342	ENSG00000120662	MTRF1	4	9617	mitochondrial translation release factor 1
1343	ENSG00000170632	ARMC10	5	83787	armadillo repeat containing 10
1344	ENSG00000102401	ARMCX3	4	51566	armadillo repeat containing X-linked 3
1345	ENSG00000133028	SCO1	5	6341	synthesis of cytochrome C oxidase 1
1346	ENSG00000130489	NA		NA	NA
1347	ENSG00000109519	GRPEL1	5	80273	GrpE like 1, mitochondrial
1348	ENSG00000164284	GRPEL2	5	134266	GrpE like 2, mitochondrial
1349	ENSG00000204390	HSPA1L	3	3305	heat shock protein family A (Hsp70) member 1 like
1350	ENSG00000126803	HSPA2	2	3306	heat shock protein family A (Hsp70) member 2
1351	ENSG00000204389	HSPA1A	5	3303	heat shock protein family A (Hsp70) member 1A
1352	ENSG00000204388	HSPA1B	5	3304	heat shock protein family A (Hsp70) member 1B
1353	ENSG00000113013	HSPA9	5	3313	heat shock protein family A (Hsp70) member 9
1354	ENSG00000044574	HSPA5	5	3309	heat shock protein family A (Hsp70) member 5
1355	ENSG00000204616	TRIM31	4	11074	tripartite motif containing 31
1356	ENSG00000142208	AKT1	4	207	AKT serine/threonine kinase 1
1357	ENSG00000118515	SGK1	5	6446	serum/glucocorticoid regulated kinase 1
1358	ENSG00000123815	COQ8B	5	79934	coenzyme Q8B
1359	ENSG00000163050	COQ8A	5	56997	coenzyme Q8A
1360	ENSG00000126768	TIMM17B	5	10245	translocase of inner mitochondrial membrane 17B
1361	ENSG00000134375	TIMM17A	5	10440	translocase of inner mitochondrial membrane 17A
1362	ENSG00000148090	AUH	5	549	AU RNA binding methylglutaconyl-CoA hydratase
1363	ENSG00000121310	ECHDC2	4	55268	enoyl-CoA hydratase domain containing 2
1364	ENSG00000186205	MTARC1	5	64757	mitochondrial amidoxime reducing component 1
1365	ENSG00000117791	MTARC2	5	54996	mitochondrial amidoxime reducing component 2
1366	ENSG00000184117	NIPSNAP1	5	8508	nipsnap homolog 1
1367	ENSG00000146729	NIPSNAP2	5	2631	nipsnap homolog 2
1368	ENSG00000147454	SLC25A37	4	51312	solute carrier family 25 member 37
1369	ENSG00000155287	SLC25A28	4	81894	solute carrier family 25 member 28
1370	ENSG00000158882	TOMM40L	4	84134	translocase of outer mitochondrial membrane 40 like
1371	ENSG00000130204	TOMM40	5	10452	translocase of outer mitochondrial membrane 40
1372	ENSG00000267059	NA		NA	NA
1373	ENSG00000127540	UQCR11	4	10975	ubiquinol-cytochrome c reductase, complex III subunit XI
1374	ENSG00000128309	MPST	5	4357	mercaptopyruvate sulfurtransferase
1375	ENSG00000128311	TST	5	7263	thiosulfate sulfurtransferase
1376	ENSG00000103024	NME3	2	4832	NME/NM23 nucleoside diphosphate kinase 3
1377	ENSG00000103202	NME4	4	4833	NME/NM23 nucleoside diphosphate kinase 4
1378	ENSG00000239672	NME1	3	4830	NME/NM23 nucleoside diphosphate kinase 1
1379	ENSG00000011052	NME1-NME2	3	654364	NME1-NME2 readthrough
1380	ENSG00000243678	NME2	3	4831	NME/NM23 nucleoside diphosphate kinase 2
1381	ENSG00000170516	COX7B2	4	170712	cytochrome c oxidase subunit 7B2
1382	ENSG00000131174	COX7B	5	1349	cytochrome c oxidase subunit 7B
1383	ENSG00000134058	CDK7	3	1022	cyclin dependent kinase 7
1384	ENSG00000182054	IDH2	5	3418	isocitrate dehydrogenase (NADP(+)) 2
1385	ENSG00000138413	IDH1	4	3417	isocitrate dehydrogenase (NADP(+)) 1
1386	ENSG00000162433	AK4	5	205	adenylate kinase 4
1387	ENSG00000147853	AK3	4	50808	adenylate kinase 3
1388	ENSG00000136143	SUCLA2	5	8803	succinate-CoA ligase ADP-forming subunit beta
1389	ENSG00000172340	SUCLG2	5	8801	succinate-CoA ligase GDP-forming subunit beta
1390	ENSG00000154258	ABCA9	1	10350	ATP binding cassette subfamily A member 9
1391	ENSG00000141338	ABCA8	1	10351	ATP binding cassette subfamily A member 8
1392	ENSG00000163114	PDHA2	5	5161	pyruvate dehydrogenase E1 subunit alpha 2
1393	ENSG00000131828	PDHA1	5	5160	pyruvate dehydrogenase E1 subunit alpha 1
1394	ENSG00000205981	DNAJC19	5	131118	DnaJ heat shock protein family (Hsp40) member C19
1395	ENSG00000120675	DNAJC15	4	29103	DnaJ heat shock protein family (Hsp40) member C15
1396	ENSG00000143554	SLC27A3	5	11000	solute carrier family 27 member 3
1397	ENSG00000182890	GLUD2	5	2747	glutamate dehydrogenase 2
1398	ENSG00000148672	GLUD1	5	2746	glutamate dehydrogenase 1
1399	ENSG00000184983	NDUFA6	5	4700	NADH:ubiquinone oxidoreductase subunit A6
1400	ENSG00000179142	CYP11B2	5	1585	cytochrome P450 family 11 subfamily B member 2
1401	ENSG00000160882	CYP11B1	5	1584	cytochrome P450 family 11 subfamily B member 1
1402	ENSG00000164089	ETNPPL	4	64850	ethanolamine-phosphate phospho-lyase
1403	ENSG00000175309	PHYKPL	4	85007	5-phosphohydroxy-L-lysine phospho-lyase
1404	ENSG00000249222	ATP5MGL	4	267020	ATP synthase membrane subunit g like
1405	ENSG00000167283	ATP5MG	5	10632	ATP synthase membrane subunit g
1406	ENSG00000167985	SDHAF2	5	54949	succinate dehydrogenase complex assembly factor 2
1407	ENSG00000256591	NA		NA	NA
1408	ENSG00000173436	MICOS10	5	440574	mitochondrial contact site and cristae organizing system subunit 10
1409	ENSG00000254536	NA		NA	NA
1410	ENSG00000148824	MTG1	5	92170	mitochondrial ribosome associated GTPase 1
1411	ENSG00000172840	PDP2	5	57546	pyruvate dehyrogenase phosphatase catalytic subunit 2
1412	ENSG00000164951	PDP1	5	54704	pyruvate dehyrogenase phosphatase catalytic subunit 1
1413	ENSG00000160072	ATAD3B	4	83858	ATPase family AAA domain containing 3B
1414	ENSG00000197785	ATAD3A	5	55210	ATPase family AAA domain containing 3A
1415	ENSG00000174990	CA5A	5	763	carbonic anhydrase 5A
1416	ENSG00000169239	CA5B	5	11238	carbonic anhydrase 5B
1417	ENSG00000154229	PRKCA	5	5578	protein kinase C alpha
1418	ENSG00000163932	PRKCD	2	5580	protein kinase C delta
1419	ENSG00000067992	PDK3	5	5165	pyruvate dehydrogenase kinase 3
1420	ENSG00000152256	PDK1	5	5163	pyruvate dehydrogenase kinase 1
1421	ENSG00000005882	PDK2	5	5164	pyruvate dehydrogenase kinase 2
1422	ENSG00000004799	PDK4	5	5166	pyruvate dehydrogenase kinase 4
1423	ENSG00000160439	RDH13	5	112724	retinol dehydrogenase 13
1424	ENSG00000167774	NA		NA	NA
1425	ENSG00000255339	NA		NA	NA
1426	ENSG00000166136	NDUFB8	5	4714	NADH:ubiquinone oxidoreductase subunit B8
1427	ENSG00000169504	CLIC4	5	25932	chloride intracellular channel 4
1428	ENSG00000213719	CLIC1	3	1192	chloride intracellular channel 1
1429	ENSG00000161267	BDH1	5	622	3-hydroxybutyrate dehydrogenase 1
1430	ENSG00000165943	MOAP1	4	64112	modulator of apoptosis 1
1431	ENSG00000176974	SHMT1	3	6470	serine hydroxymethyltransferase 1
1432	ENSG00000182199	SHMT2	5	6472	serine hydroxymethyltransferase 2
1433	ENSG00000182902	SLC25A18	4	83733	solute carrier family 25 member 18
1434	ENSG00000177542	SLC25A22	5	79751	solute carrier family 25 member 22
1435	ENSG00000175727	MLXIP	4	22877	MLX interacting protein
1436	ENSG00000262660	NA		NA	NA
1437	ENSG00000183048	SLC25A10	5	1468	solute carrier family 25 member 10
1438	ENSG00000105514	RAB3D	1	9545	RAB3D, member RAS oncogene family
1439	ENSG00000166128	RAB8B	2	51762	RAB8B, member RAS oncogene family
1440	ENSG00000111737	RAB35	2	11021	RAB35, member RAS oncogene family
1441	ENSG00000174903	RAB1B	2	81876	RAB1B, member RAS oncogene family
1442	ENSG00000187581	COX8C	5	341947	cytochrome c oxidase subunit 8C
1443	ENSG00000203857	HSD3B1	5	3283	hydroxy-delta-5-steroid dehydrogenase, 3 beta- and steroid delta-isomerase 1
1444	ENSG00000203859	HSD3B2	5	3284	hydroxy-delta-5-steroid dehydrogenase, 3 beta- and steroid delta-isomerase 2
1445	ENSG00000196475	GK2	4	2712	glycerol kinase 2
1446	ENSG00000198814	GK	5	2710	glycerol kinase
1447	ENSG00000256966	FBXO10	0	26267	F-box protein 10
1448	ENSG00000175768	TOMM5	5	401505	translocase of outer mitochondrial membrane 5
1449	ENSG00000179950	PUF60	2	22827	poly(U) binding splicing factor 60
1450	ENSG00000184470	TXNRD2	5	10587	thioredoxin reductase 2
1451	ENSG00000198431	TXNRD1	4	7296	thioredoxin reductase 1
1452	ENSG00000255292	NA		NA	NA
1453	ENSG00000204370	SDHD	5	6392	succinate dehydrogenase complex subunit D
1454	ENSG00000204152	TIMM23B	4	100652748	translocase of inner mitochondrial membrane 23 homolog B
1455	ENSG00000250479	CHCHD10	5	400916	coiled-coil-helix-coiled-coil-helix domain containing 10
1456	ENSG00000000938	FGR	4	2268	FGR proto-oncogene, Src family tyrosine kinase
1457	ENSG00000254087	LYN	3	4067	LYN proto-oncogene, Src family tyrosine kinase
1458	ENSG00000010810	FYN	4	2534	FYN proto-oncogene, Src family tyrosine kinase
1459	ENSG00000197122	SRC	5	6714	SRC proto-oncogene, non-receptor tyrosine kinase
1460	ENSG00000217930	PAM16	5	51025	presequence translocase associated motor 16
1461	ENSG00000151475	SLC25A31	5	83447	solute carrier family 25 member 31
1462	ENSG00000151729	SLC25A4	5	291	solute carrier family 25 member 4
1463	ENSG00000169100	SLC25A6	5	293	solute carrier family 25 member 6
1464	ENSG00000005022	SLC25A5	5	292	solute carrier family 25 member 5
1465	ENSG00000131730	CKMT2	5	1160	creatine kinase, mitochondrial 2
1466	ENSG00000237289	CKMT1B	5	1159	creatine kinase, mitochondrial 1B
1467	ENSG00000223572	CKMT1A	5	548596	creatine kinase, mitochondrial 1A
1468	ENSG00000166165	CKB	2	1152	creatine kinase B
1469	ENSG00000183172	SMDT1	5	91689	single-pass membrane protein with aspartate rich tail 1
1470	ENSG00000165637	VDAC2	5	7417	voltage dependent anion channel 2
1471	ENSG00000078668	VDAC3	5	7419	voltage dependent anion channel 3
1472	ENSG00000213585	VDAC1	5	7416	voltage dependent anion channel 1
1473	ENSG00000170906	NDUFA3	5	4696	NADH:ubiquinone oxidoreductase subunit A3
1474	ENSG00000156398	SFXN2	5	118980	sideroflexin 2
1475	ENSG00000107819	SFXN3	5	81855	sideroflexin 3
1476	ENSG00000164466	SFXN1	5	94081	sideroflexin 1
1477	ENSG00000109424	UCP1	5	7350	uncoupling protein 1
1478	ENSG00000175564	UCP3	5	7352	uncoupling protein 3
1479	ENSG00000175567	UCP2	5	7351	uncoupling protein 2
1480	ENSG00000169169	CPT1C	4	126129	carnitine palmitoyltransferase 1C
1481	ENSG00000205560	CPT1B	5	1375	carnitine palmitoyltransferase 1B
1482	ENSG00000110090	CPT1A	5	1374	carnitine palmitoyltransferase 1A
1483	ENSG00000167578	RAB4B	2	53916	RAB4B, member RAS oncogene family
1484	ENSG00000185236	RAB11B	1	9230	RAB11B, member RAS oncogene family
1485	ENSG00000103769	RAB11A	2	8766	RAB11A, member RAS oncogene family
1486	ENSG00000157764	BRAF	4	673	B-Raf proto-oncogene, serine/threonine kinase
1487	ENSG00000078061	ARAF	4	369	A-Raf proto-oncogene, serine/threonine kinase
1488	ENSG00000132155	RAF1	5	5894	Raf-1 proto-oncogene, serine/threonine kinase
1489	ENSG00000166394	CYB5R2	2	51700	cytochrome b5 reductase 2
1490	ENSG00000159348	CYB5R1	5	51706	cytochrome b5 reductase 1
1491	ENSG00000100243	CYB5R3	5	1727	cytochrome b5 reductase 3
1492	ENSG00000161281	COX7A1	5	1346	cytochrome c oxidase subunit 7A1
1493	ENSG00000115944	COX7A2L	5	9167	cytochrome c oxidase subunit 7A2 like
1494	ENSG00000112695	COX7A2	5	1347	cytochrome c oxidase subunit 7A2
1495	ENSG00000065833	ME1	4	4199	malic enzyme 1
1496	ENSG00000151376	ME3	5	10873	malic enzyme 3
1497	ENSG00000082212	ME2	5	4200	malic enzyme 2
1498	ENSG00000109339	MAPK10	4	5602	mitogen-activated protein kinase 10
1499	ENSG00000107643	MAPK8	4	5599	mitogen-activated protein kinase 8
1500	ENSG00000050748	MAPK9	4	5601	mitogen-activated protein kinase 9
1501	ENSG00000148339	SLC25A25	5	114789	solute carrier family 25 member 25
1502	ENSG00000125648	SLC25A23	4	79085	solute carrier family 25 member 23
1503	ENSG00000085491	SLC25A24	5	29957	solute carrier family 25 member 24
1504	ENSG00000138942	RNF185	4	91445	ring finger protein 185
1505	ENSG00000204308	RNF5	5	6048	ring finger protein 5
1506	ENSG00000171791	BCL2	5	596	BCL2 apoptosis regulator
1507	ENSG00000129473	BCL2L2	4	599	BCL2 like 2
1508	ENSG00000171552	BCL2L1	5	598	BCL2 like 1
1509	ENSG00000123131	PRDX4	2	10549	peroxiredoxin 4
1510	ENSG00000165672	PRDX3	5	10935	peroxiredoxin 3
1511	ENSG00000117450	PRDX1	4	5052	peroxiredoxin 1
1512	ENSG00000137411	VARS2	4	57176	valyl-tRNA synthetase 2, mitochondrial
1513	ENSG00000204394	VARS1	2	7407	valyl-tRNA synthetase 1
1514	ENSG00000135390	ATP5MC2	5	517	ATP synthase membrane subunit c locus 2
1515	ENSG00000159199	ATP5MC1	5	516	ATP synthase membrane subunit c locus 1
1516	ENSG00000154518	ATP5MC3	5	518	ATP synthase membrane subunit c locus 3
1517	ENSG00000213463	SYNJ2BP	5	55333	synaptojanin 2 binding protein
1518	ENSG00000133983	COX16	5	51241	cytochrome c oxidase assembly factor COX16
1519	ENSG00000259112	NDUFC2-KCTD14	3	100532726	NDUFC2-KCTD14 readthrough
1520	ENSG00000151364	KCTD14	2	65987	potassium channel tetramerization domain containing 14
1521	ENSG00000151366	NDUFC2	5	4718	NADH:ubiquinone oxidoreductase subunit C2
1522	ENSG00000160883	HK3	2	3101	hexokinase 3
1523	ENSG00000156515	HK1	5	3098	hexokinase 1
1524	ENSG00000159399	HK2	5	3099	hexokinase 2
1525	ENSG00000164398	ACSL6	4	23305	acyl-CoA synthetase long chain family member 6
1526	ENSG00000151726	ACSL1	5	2180	acyl-CoA synthetase long chain family member 1
1527	ENSG00000197142	ACSL5	5	51703	acyl-CoA synthetase long chain family member 5
1528	ENSG00000177370	TIMM22	5	29928	translocase of inner mitochondrial membrane 22
1529	ENSG00000008405	CRY1	3	1407	cryptochrome circadian regulator 1
1530	ENSG00000121671	CRY2	2	1408	cryptochrome circadian regulator 2
1531	ENSG00000213722	DDAH2	4	23564	dimethylarginine dimethylaminohydrolase 2
1532	ENSG00000153904	DDAH1	2	23576	dimethylarginine dimethylaminohydrolase 1
1533	ENSG00000198754	OXCT2	5	64064	3-oxoacid CoA-transferase 2
1534	ENSG00000083720	OXCT1	5	5019	3-oxoacid CoA-transferase 1
1535	ENSG00000105819	PMPCB	5	9512	peptidase, mitochondrial processing subunit beta
1536	ENSG00000010256	UQCRC1	5	7384	ubiquinol-cytochrome c reductase core protein 1
1537	ENSG00000120254	MTHFD1L	5	25902	methylenetetrahydrofolate dehydrogenase (NADP+ dependent) 1 like
1538	ENSG00000100714	MTHFD1	4	4522	methylenetetrahydrofolate dehydrogenase, cyclohydrolase and formyltetrahydrofolate synthetase 1
1539	ENSG00000173208	ABCD2	2	225	ATP binding cassette subfamily D member 2
1540	ENSG00000101986	ABCD1	5	215	ATP binding cassette subfamily D member 1
1541	ENSG00000100030	MAPK1	5	5594	mitogen-activated protein kinase 1
1542	ENSG00000102882	MAPK3	5	5595	mitogen-activated protein kinase 3
1543	ENSG00000188130	MAPK12	5	6300	mitogen-activated protein kinase 12
1544	ENSG00000112062	MAPK14	4	1432	mitogen-activated protein kinase 14
1545	ENSG00000156885	COX6A2	5	1339	cytochrome c oxidase subunit 6A2
1546	ENSG00000111775	COX6A1	5	1337	cytochrome c oxidase subunit 6A1
1547	ENSG00000197444	OGDHL	4	55753	oxoglutarate dehydrogenase L
1548	ENSG00000105953	OGDH	5	4967	oxoglutarate dehydrogenase
1549	ENSG00000075303	SLC25A40	4	55972	solute carrier family 25 member 40
1550	ENSG00000013306	SLC25A39	4	51629	solute carrier family 25 member 39
1551	ENSG00000137124	ALDH1B1	5	219	aldehyde dehydrogenase 1 family member B1
1552	ENSG00000111275	ALDH2	5	217	aldehyde dehydrogenase 2 family member
1553	ENSG00000204511	MCCD1	4	401250	mitochondrial coiled-coil domain 1
1554	ENSG00000164924	YWHAZ	3	7534	tyrosine 3-monooxygenase/tryptophan 5-monooxygenase activation protein zeta
1555	ENSG00000108953	YWHAE	3	7531	tyrosine 3-monooxygenase/tryptophan 5-monooxygenase activation protein epsilon
1556	ENSG00000100867	DHRS2	5	10202	dehydrogenase/reductase 2
1557	ENSG00000157326	DHRS4	5	10901	dehydrogenase/reductase 4
1558	ENSG00000103423	DNAJA3	5	9093	DnaJ heat shock protein family (Hsp40) member A3
1559	ENSG00000164284	GRPEL2	5	134266	GrpE like 2, mitochondrial
1560	ENSG00000109519	GRPEL1	5	80273	GrpE like 1, mitochondrial
1561	ENSG00000036448	MYOM2	5	9172	myomesin 2
1562	ENSG00000258790	PRORP	5	9692	protein only RNase P catalytic subunit
1563	ENSG00000100890	PRORP	5	9692	protein only RNase P catalytic subunit
1564	ENSG00000141391	PRELID3A	3	10650	PRELI domain containing 3A
1565	ENSG00000101166	PRELID3B	3	51012	PRELI domain containing 3B
1566	ENSG00000076555	ACACB	5	32	acetyl-CoA carboxylase beta
1567	ENSG00000006530	AGK	5	55750	acylglycerol kinase
1568	ENSG00000060982	BCAT1	4	586	branched chain amino acid transaminase 1
1569	ENSG00000105552	BCAT2	5	587	branched chain amino acid transaminase 2
1570	ENSG00000204568	MRPS18B	5	28973	mitochondrial ribosomal protein S18B
1571	ENSG00000074317	SNCB	2	6620	synuclein beta
1572	ENSG00000145335	SNCA	5	6622	synuclein alpha
1573	ENSG00000096384	HSP90AB1	4	3326	heat shock protein 90 alpha family class B member 1
1574	ENSG00000080824	HSP90AA1	3	3320	heat shock protein 90 alpha family class A member 1
1575	ENSG00000068366	ACSL4	4	2182	acyl-CoA synthetase long chain family member 4
1576	ENSG00000123983	ACSL3	4	2181	acyl-CoA synthetase long chain family member 3
1577	ENSG00000100197	CYP2D6	4	1565	cytochrome P450 family 2 subfamily D member 6
1578	ENSG00000100197	LOC107987478	N//A	107987478	cytochrome P450 2D6-like
1579	ENSG00000100197	LOC107987479	N/A	107987479	cytochrome P450 2D6
1580	ENSG00000170632	ARMC10	5	83787	armadillo repeat containing 10
1581	ENSG00000102401	ARMCX3	3	51566	armadillo repeat containing X-linked 3
1582	ENSG00000120329	SLC25A2	5	83884	solute carrier family 25 member 2
1583	ENSG00000102743	SLC25A15	4	10166	solute carrier family 25 member 15
1584	ENSG00000067829	IDH3G	5	3421	isocitrate dehydrogenase (NAD(+)) 3 non-catalytic subunit gamma
1585	ENSG00000101365	IDH3B	5	3420	isocitrate dehydrogenase (NAD(+)) 3 non-catalytic subunit beta
1586	ENSG00000143801	PSEN2	4	5664	presenilin 2
1587	ENSG00000080815	PSEN1	5	5663	presenilin 1
1588	ENSG00000120662	MTRF1	4	9617	mitochondrial translation release factor 1
1589		MTRF1L	5	54516	MATR3
1590	ENSG00000106028	SSBP1	5	6742	single stranded DNA binding protein 1
1591	ENSG00000204599	TRIM39	4	56658	tripartite motif containing 39
1592	ENSG00000111335	OAS2	2	4939	2'-5'-oligoadenylate synthetase 2
1593	ENSG00000089127	OAS1	4	4938	2'-5'-oligoadenylate synthetase 1
1594	ENSG00000166347	CYB5A	5	1528	cytochrome b5 type A
1595	ENSG00000103018	CYB5B	4	80777	cytochrome b5 type B
1596	ENSG00000069535	MAOB	5	4129	monoamine oxidase B
1597	ENSG00000189221	MAOA	5	4128	monoamine oxidase A
1598	ENSG00000111780	NA		NA	NA
1599	ENSG00000257218	GATC	5	283459	glutamyl-tRNA amidotransferase subunit C
1600	ENSG00000069509	FUNDC1	5	139341	FUN14 domain containing 1
1601	ENSG00000165775	FUNDC2	5	65991	FUN14 domain containing 2
1602	ENSG00000163738	MTHFD2L	5	441024	methylenetetrahydrofolate dehydrogenase (NADP+ dependent) 2 like
1603	ENSG00000065911	MTHFD2	5	10797	methylenetetrahydrofolate dehydrogenase (NADP+ dependent) 2, methenyltetrahydrofolate cyclohydrolase
1604	ENSG00000115840	SLC25A12	5	8604	solute carrier family 25 member 12
1605	ENSG00000004864	SLC25A13	5	10165	solute carrier family 25 member 13
1606	ENSG00000111716	LDHB	3	3945	lactate dehydrogenase B
1607	ENSG00000134333	LDHA	3	3939	lactate dehydrogenase A
1608	ENSG00000123594	ATXN3L	N/A	92552	ataxin 3 like
1609	ENSG00000066427	ATXN3	4	4287	ataxin 3
1610	ENSG00000174032	SLC25A30	4	253512	solute carrier family 25 member 30
1611	ENSG00000102078	SLC25A14	4	9016	solute carrier family 25 member 14
1612	ENSG00000204228	HSD17B8	5	7923	hydroxysteroid 17-beta dehydrogenase 8
1613	ENSG00000158578	ALAS2	5	212	5'-aminolevulinate synthase 2
1614	ENSG00000023330	ALAS1	5	211	5'-aminolevulinate synthase 1
1615	ENSG00000171612	SLC25A33	4	84275	solute carrier family 25 member 33
1616	ENSG00000114120	SLC25A36	5	55186	solute carrier family 25 member 36
1617	ENSG00000187486	KCNJ11	3	3767	potassium inwardly rectifying channel subfamily J member 11
1618	ENSG00000121361	KCNJ8	2	3764	potassium inwardly rectifying channel subfamily J member 8
1619	ENSG00000171109	MFN1	5	55669	mitofusin 1
1620	ENSG00000116688	MFN2	5	9927	mitofusin 2
1621	ENSG00000205309	NT5M	5	56953	5',3'-nucleotidase, mitochondrial
1622	ENSG00000125458	NT5C	2	30833	5', 3'-nucleotidase, cytosolic
1623	ENSG00000124172	ATP5F1E	5	514	ATP synthase F1 subunit epsilon
1624	ENSG00000180389	NA		NA	NA
1625	ENSG00000160471	COX6B2	5	125965	cytochrome c oxidase subunit 6B2
1626	ENSG00000126267	COX6B1	5	1340	cytochrome c oxidase subunit 6B1
1627	ENSG00000130414	NDUFA10	5	4705	NADH:ubiquinone oxidoreductase subunit A10
1628	ENSG00000265264	NA		NA	NA
1629	ENSG00000132286	TIMM10B	5	26515	translocase of inner mitochondrial membrane 10B
1630	ENSG00000130489	NA		NA	NA
1631	ENSG00000133028	SCO1	5	6341	synthesis of cytochrome C oxidase 1
1632	ENSG00000215009	ACSM4	4	341392	acyl-CoA synthetase medium chain family member 4
1633	ENSG00000183747	ACSM2A	5	123876	acyl-CoA synthetase medium chain family member 2A
1634	ENSG00000066813	ACSM2B	5	348158	acyl-CoA synthetase medium chain family member 2B
1635	ENSG00000166743	ACSM1	5	116285	acyl-CoA synthetase medium chain family member 1
1636	ENSG00000183549	ACSM5	4	54988	acyl-CoA synthetase medium chain family member 5
1637	ENSG00000005187	ACSM3	4	6296	acyl-CoA synthetase medium chain family member 3
1638	ENSG00000135094	SDS	5	10993	serine dehydratase
1639	ENSG00000139410	SDSL	1	113675	serine dehydratase like
1640	ENSG00000136010	ALDH1L2	5	160428	aldehyde dehydrogenase 1 family member L2
1641	ENSG00000144908	ALDH1L1	2	10840	aldehyde dehydrogenase 1 family member L1
1642	ENSG00000136381	IREB2	4	3658	iron responsive element binding protein 2
1643	ENSG00000122729	ACO1	5	48	aconitase 1
1644	ENSG00000134056	MRPS36	5	92259	mitochondrial ribosomal protein S36
1645	ENSG00000135469	COQ10A	4	93058	coenzyme Q10A
1646	ENSG00000115520	COQ10B	4	80219	coenzyme Q10B
1647	ENSG00000169032	MAP2K1	5	5604	mitogen-activated protein kinase kinase 1
1648	ENSG00000126934	MAP2K2	5	5605	mitogen-activated protein kinase kinase 2
1649	ENSG00000145354	CISD2	5	493856	CDGSH iron sulfur domain 2
1650	ENSG00000122873	CISD1	5	55847	CDGSH iron sulfur domain 1
1651	ENSG00000148290	SURF1	5	6834	SURF1 cytochrome c oxidase assembly factor
1652	ENSG00000126858	RHOT1	5	55288	ras homolog family member T1
1653	ENSG00000140983	RHOT2	5	89941	ras homolog family member T2
1654	ENSG00000135423	GLS2	5	27165	glutaminase 2
1655	ENSG00000115419	GLS	5	2744	glutaminase
