# Supplementary material for: Transcriptional Analysis of Nuclear-Encoded Mitochondrial Genes in Eight Neurodegenerative Disorders: The Analysis of Seven Diseases in Reference to Friedreich’s Ataxia
Source: Front Genet. 2021 Dec 20;12:749792. doi: 10.3389/fgene.2021.749792 (PMC8721009; doi:10.3389/fgene.2021.749792)
Supplement: Supplementary file 8 [file Table10.xlsx]

## Sheet: Table S10 CJD
Table S9: DEGS in CJD
Mitochondrial DEGs (log fold change > 0.6)
gene	lfc	p-value	p-adjusted
IDH1	0.705839	4e-07	0.002499
DHRS4	0.684797	2.67e-06	0.003078
SPR	0.843467	5.57e-06	0.005131
CRYAB	0.931801	9.76e-06	0.00642
TSPO	1.11171	1.2e-05	0.006892
PALLD	1.37609	2.26e-05	0.00794
EFHD1	1.01825	4.75e-05	0.008702
MT3	0.752207	6.81e-05	0.009709
GPT2	1.06271	7.19e-05	0.009709
SLC25A1	0.658223	9.95e-05	0.010175
SLC25A39	0.623929	0.000122	0.010995
DBI	0.727679	0.000158	0.011953
SLC25A18	1.33333	0.000194	0.012519
PDK4	1.14672	0.000237	0.013219
DDIT4	1.43544	0.000274	0.014002
FOXO1	0.893984	0.00037	0.015064
BBOX1	1.00538	0.000384	0.015241
ALDH4A1	0.882382	0.00039	0.015411
HIBCH	0.623212	0.000397	0.015461
VAT1	0.672815	0.000494	0.01675
RAI14	0.899498	0.0005	0.016783
TPP1	0.905086	0.000572	0.017897
MAOA	0.994945	0.000574	0.017897
SHMT2	0.628533	0.000588	0.017933
AKR7A2	0.755046	0.000597	0.017989
ALDH1L1	1.48168	0.000704	0.019089
CYBA	1.42359	0.000722	0.019341
DDAH1	0.772751	0.000757	0.019921
NME4	0.672851	0.000785	0.020344
LYN	1.22106	0.00083	0.020694
UCP2	1.16255	0.000896	0.021308
ALDH7A1	0.899448	0.000972	0.021967
AK3	0.760639	0.000974	0.021971
ZFHX3	0.803659	0.001115	0.022672
STAT3	0.604824	0.001151	0.023188
EXOG	1.21824	0.001201	0.023649
ACSS1	1.02666	0.001212	0.02379
HCLS1	1.17248	0.001227	0.023944
GPAM	0.858452	0.001255	0.024085
TAP1	0.878389	0.001304	0.024509
SLC1A3	1.28837	0.001339	0.024793
GJA1	1.36053	0.001563	0.02658
ALDH2	0.646592	0.001644	0.027265
SFXN5	0.904561	0.001805	0.028286
TST	0.818615	0.001829	0.028443
ADAP2	0.915726	0.001894	0.028899
CLIC1	0.941361	0.002246	0.031378
HSDL2	0.638685	0.00352	0.038958
PON2	0.790728	0.004091	0.041876
CYP11A1	0.626129	0.004232	0.042543
FEN1	-0.81592	5.38e-05	0.009051
CYP2E1	-0.78725	6.89e-05	0.009709
PIN1	-0.61468	0.000126	0.010998
SPHKAP	-1.31294	0.000136	0.011153
CKMT1A	-1.41487	0.000165	0.012158
STXBP1	-1.24753	0.000282	0.014174
CAPRIN2	-0.83589	0.000296	0.014473
CKMT1B	-1.03425	0.000467	0.016277
CRYM	-0.72424	0.000562	0.017634
NPTX1	-1.01875	0.000612	0.018216
SNCB	-1.54272	0.00068	0.018662
GLS2	-0.7219	0.001069	0.02245
CCDC136	-0.76916	0.001277	0.024238
AGK	-0.79887	0.00128	0.024238
PRKCE	-1.22885	0.001517	0.026182
GABARAPL1	-1.0397	0.001648	0.027265
ATCAY	-0.96752	0.002075	0.030149
SLC25A12	-1.0993	0.00212	0.03043
ABCC12	-0.65103	0.002277	0.031639
EPHA4	-1.36012	0.002952	0.035476
PPM1E	-0.99354	0.003807	0.040469
NDUFV1	-0.61862	0.004108	0.042032
MDH1	-1.13085	0.004464	0.043908
DNM3	-0.71528	0.004986	0.046562
REEP1	-1.15682	0.00525	0.047836
ATP6V1E1	-0.62881	0.00526	0.047836
