# Supplementary material for: Transcriptional Analysis of Nuclear-Encoded Mitochondrial Genes in Eight Neurodegenerative Disorders: The Analysis of Seven Diseases in Reference to Friedreich’s Ataxia
Source: Front Genet. 2021 Dec 20;12:749792. doi: 10.3389/fgene.2021.749792 (PMC8721009; doi:10.3389/fgene.2021.749792)
Supplement: Supplementary file 9 [file Table12.XLSX]

## Sheet: AD
gene	log2FoldChange	pvalue	padj
SGIP1	-0.477422	0.000967007	0.0204119
AGBL4	-0.660871	0.00184523	0.0306876
SLC45A1	-0.627503	0.000109628	0.00529236
CLCA4	1.41015	0.00117382	0.0230075
PKN2-AS1	-1.02125	3.43e-05	0.00257972
TPM3	-0.349793	0.00162799	0.0283167
SMG5	0.427337	2.4e-06	0.000454829
BRINP2	-0.475979	0.00287585	0.0400373
RASAL2	-0.487577	0.000239066	0.00879314
PTGS2	-0.740662	0.00184495	0.0306876
RGS7	-0.658828	0.000200486	0.00764657
DFFB	0.568823	4.48e-07	0.000155681
SPEN	0.321588	0.0028441	0.0397279
HP1BP3	0.477073	3.3e-08	2.46e-05
ZBTB40	0.535345	3.25e-06	0.000559923
RHCE	-0.68837	0.00390472	0.0472661
TMEM222	-0.294273	0.00242904	0.0362358
SNHG3	0.42834	0.000521975	0.014667
RCC1	0.917986	2.73e-05	0.0022064
AGO3	0.287925	0.00216843	0.0337987
COL8A2	0.991263	0.000450465	0.013269
CFAP57	-0.737398	0.000374438	0.0117781
ERI3-IT1	1.00514	1.12e-07	5.72e-05
ST3GAL3	-0.357147	0.000604044	0.0156954
CYP4X1	-0.637494	0.00132327	0.0248173
CC2D1B	0.555169	0.000487902	0.0139961
LRP8	-0.358501	0.000754219	0.0178538
CYB5RL	0.328559	0.00104805	0.0216335
SLC44A5	-0.573145	0.00281876	0.0395812
COL24A1	-0.73929	0.00220057	0.0341362
LRRC8B	-0.509775	0.00101298	0.0211046
GBP4	-1.227	0.00237623	0.0358118
BCAR3	0.603885	0.00163347	0.0283883
OLFM3	-1.06424	0.000250569	0.00896333
PDE4DIP	0.539336	2.9e-05	0.00232011
LOC100996724	0.540147	0.000560251	0.0151348
FMO5	0.769571	5.55e-05	0.003426
SNX27	0.255276	0.000522659	0.014667
NUP210L	1.03303	0.00356114	0.0450168
IQGAP3	-1.19133	0.000659006	0.0166427
CD244	-1.18558	0.000944573	0.0201216
PFDN2	-0.39188	0.00426603	0.049703
MAEL	-0.742734	0.00185966	0.0308633
ASTN1	-0.371997	0.00278886	0.0394852
LHX4	0.685288	0.000394526	0.0121176
NMNAT2	-0.74384	0.00196216	0.0319944
CSRP1	0.581108	0.000698711	0.0170552
ZC3H11A	0.372284	0.000187841	0.00729502
GPATCH2	-0.381466	0.00101554	0.0211369
SUSD4	-0.522427	0.00394218	0.0475227
ITPKB	0.53189	0.00277681	0.0394381
PCNX2	-0.329444	0.00146082	0.0263314
KMO	-1.00658	0.000757545	0.0178717
LOC339529	-0.908834	0.00141496	0.0258338
EFCAB2	0.535714	0.00157637	0.0277415
SAMD11	1.15675	0.000943137	0.0201175
HES4	-0.754965	0.000424613	0.0127231
ATAD3C	1.15813	3.8e-05	0.00269319
CDK11A	0.859689	3e-05	0.00237832
SLC35E2B	0.387157	0.00428577	0.0498744
HES5	-1.83745	1.13e-06	0.000293937
LINC00982	-0.640563	0.00303583	0.0413265
ARHGEF16	0.672784	0.0020492	0.0327229
CEP104	0.366236	0.00162691	0.0283167
LINC01134	1.9766	0.000351318	0.0113417
DNAJC11	-0.292281	0.0020723	0.0329453
ENO1	-0.405769	0.000831706	0.0187163
DFFA	0.273693	0.00398678	0.0478941
UBIAD1	0.454537	1.67e-06	0.000369547
PLOD1	0.614693	0.000662603	0.0166428
PRDM2	-0.37888	1.55e-05	0.00149343
EFHD2	-0.507731	0.00405657	0.0483703
FLJ37453	0.515771	5.15e-05	0.00330693
HSPB7	0.992766	0.00016903	0.00682514
CROCC	0.781852	0.00272497	0.0390043
ATP13A2	-0.51111	0.000731735	0.0174603
HTR6	-0.756687	0.00277691	0.0394381
KIF17	-0.782221	0.000313354	0.0103238
SH2D5	-1.07505	2.18e-05	0.00193305
DDOST	-0.374911	0.00054254	0.0148611
LINC01355	0.500056	0.00079819	0.0183623
ID3	0.55236	0.00282184	0.0395812
FUCA1	-0.559361	0.000155539	0.00651171
LDLRAP1	1.34475	0.000214388	0.00803859
EXTL1	-0.613585	0.00196528	0.0320164
LOC101928324	0.742133	0.00337059	0.0438239
SFN	-2.97188	0.000101313	0.00499058
SLC9A1	-0.462725	0.00423563	0.0496259
GPR3	-0.835442	7.91e-05	0.00429521
XKR8	0.498586	5.53e-06	0.00079673
TRNAU1AP	0.324175	0.000214451	0.00803859
YTHDF2	-0.330823	0.00226137	0.0347027
MECR	-0.327636	0.000996613	0.0208678
ZCCHC17	-0.38531	0.000659381	0.0166427
TSSK3	0.823633	0.00033599	0.0108975
HPCA	-0.773614	0.00312433	0.0420845
C1orf94	-1.45909	0.000367821	0.0117292
GJB5	-0.906946	0.000594496	0.0155468
LOC653160	-0.653346	0.00185034	0.0307481
PSMB2	-0.470383	0.000981484	0.0206547
TEKT2	0.884041	6.78e-06	0.000878774
OSCP1	-0.449556	0.00184444	0.0306876
GJA9-MYCBP	0.985366	0.00015321	0.00646799
PPT1	-0.354482	0.00225181	0.0346068
SLC6A9	1.01786	1.6e-06	0.000367138
DPH2	-0.536488	1.43e-05	0.00141313
MUTYH	0.475273	0.00417651	0.0492924
FAAHP1	1.63745	3.81e-07	0.000134722
MOB3C	0.459506	0.00108874	0.021968
CYP4B1	2.15714	1.76e-06	0.000378076
FOXD2	1.21366	0.00271957	0.038997
BEND5	-0.732326	3.56e-06	0.000601473
CDKN2C	0.675877	1.92e-05	0.00175433
TXNDC12	-0.333903	0.00318781	0.0423721
SSBP3-AS1	0.698823	0.000205665	0.00779843
MYSM1	-0.335385	0.00134534	0.0249659
IL12RB2	-0.636246	0.00411838	0.0489116
GADD45A	-1.3237	0.000143167	0.00626639
GBP6	-1.66906	4.86e-05	0.00316861
F3	-1.48926	5.62e-06	0.000802062
SASS6	0.549335	0.00375714	0.0463914
PSMA5	-0.684281	0.000403876	0.0123683
CSF1	0.741088	0.000111254	0.0053338
AHCYL1	-0.507612	0.0026854	0.0387599
SLC6A17	-0.81418	1.36e-05	0.00138451
OVGP1	-0.594667	0.000330349	0.0107479
ATP5F1	-0.435753	0.00158139	0.0277418
LOC100996251	0.732845	2.63e-05	0.00215532
BCAS2	-0.544655	0.0007776	0.0181116
ATP1A1-AS1	0.513923	0.00273309	0.0390668
ITGA10	0.968496	0.000386042	0.0119548
LOC728989	0.57659	0.000169197	0.00682514
MIR5087	0.997088	0.00428991	0.0498744
NBPF15	0.532008	0.000140716	0.00620428
SV2A	-0.677678	0.00315469	0.0422008
SF3B4	-0.333423	0.00356162	0.0450168
HIST2H2BC	1.68854	9.52e-05	0.00479414
ANP32E	-0.412053	0.0016051	0.0280354
MRPS21	-0.412467	0.00166325	0.0287383
FAM63A	0.679818	0.00353852	0.0448892
ANXA9	0.821255	0.000701562	0.0170705
GABPB2	0.426219	0.00242112	0.0361694
CGN	0.751656	0.00300335	0.041099
RIIAD1	-0.987614	0.000354926	0.0114228
S100A4	1.40705	3.9e-05	0.00273261
S100A16	-0.561148	0.000782745	0.0181655
JTB	0.396797	0.00084779	0.0189503
UBAP2L	-0.322431	4.04e-05	0.00278703
CHRNB2	-0.667551	0.0011067	0.0221931
LOC100505666	-0.850493	0.00410752	0.0488473
POU5F1P4	0.781546	0.00192292	0.0315519
MEX3A	0.702164	0.00368666	0.0460789
SLC25A44	-0.306746	0.00268924	0.0387599
TMEM79	0.668464	0.000170512	0.00686494
RRNAD1	0.388583	0.000536061	0.0147862
HDGF	0.302791	0.00425232	0.049703
KLHDC9	-0.668898	5.1e-05	0.00328494
USP21	0.397502	0.000755154	0.0178557
PCP4L1	-0.790029	0.00322873	0.0425864
C1orf111	0.955163	1.53e-05	0.00148684
C1orf226	0.76978	1.84e-08	1.54e-05
RGS4	-1.48985	8.9e-05	0.00462491
POGK	0.655223	3.58e-06	0.000601473
DUSP27	-0.96351	0.00107559	0.0218629
SELP	-1.57612	0.000267528	0.00925257
F5	-0.611729	0.00169329	0.0290655
SELE	-2.74265	5.63e-08	3.26e-05
LHX4-AS1	0.855693	2.74e-06	0.0004966
PACERR	-1.10078	0.00291798	0.0403812
RPS10P7	0.994634	0.000309844	0.0102244
CHIT1	-0.710343	0.00206902	0.0329453
OPTC	1.55734	0.000499655	0.0142549
LINC00260	0.721664	0.000817261	0.0185462
ZBED6	0.696605	1.07e-05	0.00121031
TMCC2	0.50714	6.51e-05	0.00380137
CDK18	1.06276	0.000867672	0.0191891
SLC45A3	1.28992	0.00430863	0.0498925
RAB29	0.464305	0.00074763	0.0177381
MAPKAPK2	0.496314	0.00208629	0.0330119
CAMK1G	-0.905009	0.00111343	0.0221993
SERTAD4-AS1	1.39719	1.43e-05	0.00141313
NEK2	-1.25096	0.00303923	0.0413458
2021-03-02	-0.494912	0.000658872	0.0166427
TLR5	0.767061	0.00413105	0.0490063
CAPN2	0.490416	0.000200245	0.00764657
ITPKB-IT1	1.02272	0.000530928	0.0147076
ARF1	-0.469792	0.000131061	0.0059207
MRPL55	-0.530199	0.00138869	0.0255142
AGT	-0.50965	0.00323948	0.0426242
EGLN1	0.31141	4.17e-05	0.0028405
SNRPD2P2	1.76859	0.00082284	0.0186323
MAP10	-0.647088	0.000710074	0.0171793
TARBP1	-0.854634	1.8e-07	8.33e-05
IRF2BP2	0.456696	0.000302058	0.010015
FH	-0.603838	0.00017434	0.00694781
CHML	-0.978071	6.52e-06	0.000866197
ZNF692	0.669842	8.9e-05	0.00462491
VSNL1	-1.09644	0.000160791	0.00661399
BRE	-0.596752	4.42e-05	0.00298192
CRIM1	-0.306811	0.00424836	0.049703
PCBP1-AS1	0.556002	8.64e-05	0.00455944
ATOH8	0.796569	0.000194438	0.0074954
MDH1B	-1.05334	4.05e-06	0.000649863
UNC80	-0.508463	0.000420581	0.0126386
IKZF2	0.589865	0.00297374	0.040854
PNKD	-0.585353	0.000766697	0.0179859
NGEF	-0.873539	8.97e-05	0.00462491
HDAC4	0.499149	1.36e-05	0.00138451
AGAP1	0.370327	6.4e-05	0.00376127
SH3YL1	0.339958	2.36e-06	0.000452772
TPO	-1.32989	0.00019191	0.00742358
RNF144A	0.390161	0.00133282	0.0249131
EFR3B	-0.569527	1.22e-05	0.00130916
TRIM54	-1.04162	0.00166007	0.028731
LOC728730	-0.558175	0.00030537	0.0101087
DHX57	-0.336181	0.00415385	0.0491928
RHOQ	0.498033	0.00296555	0.0407689
LOC101927043	1.20859	0.000376491	0.0118001
STON1	1.53115	0.000205249	0.00779683
EML6	-0.505006	0.000150793	0.00643105
MDH1	-0.879999	0.0016849	0.0289922
LOC400958	-0.874562	0.00298148	0.0408749
CLEC4F	-3.3697	9.27e-05	0.004704
TTC31	0.594551	0.000122296	0.00571858
ELMOD3	0.471646	0.00063477	0.0162076
IMMT	-0.353658	0.0031731	0.042298
MAP4K4	0.959334	0.00365497	0.045753
ST6GAL2	-0.468347	0.00218364	0.0339596
TFCP2L1	1.34111	1.8e-05	0.00167656
LOC150776	0.501933	0.00129615	0.0245962
ZRANB3	-0.472817	0.000281944	0.00954535
ARL6IP6	0.657661	4.91e-07	0.00015988
SCHLAP1	-1.32809	5.22e-05	0.00332121
RFTN2	0.743602	0.000570352	0.015192
CLK1	0.525569	0.000141989	0.00623408
NOP58	-0.319928	0.00341048	0.0442048
FZD7	1.00536	0.00399336	0.047918
ABI2	-0.398629	0.0019898	0.0322685
LOC101927960	-1.27567	0.00197006	0.0320384
KANSL1L	0.476982	0.00117926	0.0230239
2021-03-04	-0.786796	0.000123976	0.00575839
FARSB	-0.636811	0.000555863	0.0150748
FBXO36	-0.508678	0.00358529	0.0451244
PSMD1	-0.411027	0.00314621	0.0421835
DGKD	0.556136	0.00355681	0.0450104
CMPK2	-0.489518	0.00203161	0.0326168
RSAD2	-0.793914	0.00189234	0.031254
LOC100506274	-1.73453	4.65e-05	0.00309957
ID2	-0.607089	0.00263578	0.0383595
C2orf48	-2.07833	0.00103918	0.0214787
LOC101929715	-1.15457	3.74e-05	0.00268023
KCNF1	-0.892598	2.38e-07	9.91e-05
UBXN2A	0.454944	0.000347262	0.0112281
TP53I3	0.619685	0.000286789	0.00966233
MAPRE3	-0.506091	0.00295747	0.0407384
SLC30A3	-1.24971	0.00173302	0.0294798
KRTCAP3	0.748768	0.0020954	0.0330913
FNDC4	-0.50909	0.0010704	0.0218333
C2orf16	-0.900771	7.71e-08	4.34e-05
SLC4A1AP	-0.433103	0.00364672	0.0457046
SPDYA	0.829019	0.000371803	0.0117662
DYNC2LI1	-0.647485	0.000851363	0.0190098
TMEM247	-1.75218	0.000987914	0.0207482
LINC01119	-1.02491	0.00108084	0.0219056
PNPT1	0.460142	0.000826	0.0186836
AHSA2	0.725761	6.54e-05	0.00380713
CEP68	-0.274273	0.00300858	0.0411166
ASPRV1	0.609683	0.00109242	0.0219907
EGR4	-0.901024	0.000699218	0.0170552
BOLA3	-0.474027	0.00130082	0.0246216
CCDC142	0.481212	0.00137413	0.0253607
DCTN1-AS1	-0.734789	0.00182807	0.0304938
LBX2	1.39059	5.66e-06	0.000802497
LOXL3	0.581232	0.000247829	0.00892178
AUP1	0.435389	4.31e-05	0.00293097
SH2D6	1.44757	3.85e-06	0.00062722
RNF181	-0.381185	0.00165401	0.0286498
RMND5A	0.430906	0.00373117	0.0462827
MRPS5	0.282202	0.000370137	0.0117492
ADRA2B	1.40825	2.69e-07	0.000105902
ANKRD23	0.886741	4.57e-06	0.00069628
LIPT1	0.495054	0.000635714	0.0162076
LYG2	0.8884	0.00322843	0.0425864
MRPL30	-0.363955	0.00179687	0.0301392
LYG1	0.671596	0.00105185	0.0216335
REV1	0.297366	0.00210849	0.0332378
RFX8	-1.02971	7.81e-05	0.00426338
IL1RL2	-0.990387	0.000599627	0.0156315
FBLN7	-1.33334	1.96e-05	0.00178324
PROC	0.744423	8.95e-05	0.00462491
SFT2D3	0.31199	0.00359077	0.0451661
SMPD4	0.28579	0.00247266	0.0367289
CCDC115	-0.382066	0.00246515	0.0366696
MCM6	-0.496746	0.00137985	0.0254127
BBS5	-0.312599	0.000885265	0.0193931
STAT1	-0.77685	6.98e-05	0.00396815
STAT4	-1.31742	4.62e-05	0.00308493
SLC39A10	-0.756602	0.00142967	0.0259488
CYP20A1	0.515306	0.00249126	0.0369789
NDUFS1	-0.359921	0.00395892	0.0475869
CCNYL1	-0.246445	0.00429981	0.0498861
C2orf80	-0.685092	0.00344339	0.0443245
TMEM169	-0.539301	0.000141569	0.00622872
CXCR2	1.61524	0.000417565	0.0126243
CXCR1	1.74597	6.36e-05	0.00375223
RNF25	-0.340688	0.00142452	0.0259009
CDK5R2	-0.724019	0.00315241	0.0421973
NHEJ1	0.475416	0.000526886	0.0146679
SLC23A3	1.49807	0.000317579	0.0104137
ANKZF1	0.466214	0.00213527	0.033482
INHA	-1.16553	0.000156042	0.00651171
SCG2	-1.09509	4e-06	0.000646224
SERPINE2	-0.653888	1.81e-05	0.00167656
SLC16A14	-0.533361	0.000954284	0.0202252
EFHD1	0.78929	0.00368931	0.0460789
ILKAP	0.326629	0.00297565	0.040854
LINC01107	-1.80114	2.13e-05	0.00189715
MGC16025	1.11358	5.92e-06	0.00082294
GPC1	-0.508247	0.000386824	0.0119548
BOK-AS1	1.47759	0.000766431	0.0179859
BOK	1.16472	0.000618239	0.0159374
ING5	0.41655	0.000703121	0.0170705
EDEM1	-0.281943	0.000793851	0.0182937
THUMPD3-AS1	0.408496	0.00264743	0.038395
ROBO2	-0.753053	0.000469644	0.0136223
GAP43	-0.935213	9.27e-05	0.004704
COPG1	-0.490217	0.00237616	0.0358118
STAG1	0.4772	0.000466126	0.013558
FGF12	-0.720153	0.0032091	0.0424387
CHL1	-0.547196	0.00322807	0.0425864
IRAK2	0.65085	0.00151238	0.0269118
RFTN1	-0.522149	0.000810748	0.0184998
SCN11A	-0.864555	0.000418578	0.0126313
SEC22C	0.225319	0.00391122	0.0472661
FYCO1	0.545643	0.00294289	0.040645
RBM6	0.41739	0.00105567	0.021648
FAM19A4	0.972055	0.00288282	0.0401076
PROK2	1.57137	0.000611757	0.0158475
CCDC191	-0.515449	0.000367211	0.0117277
ITGB5	0.587266	0.00120635	0.0234031
CHCHD6	-0.576563	0.0001469	0.00634284
COL6A6	0.710984	0.000377399	0.0118001
TFDP2	0.479179	6.17e-06	0.000843361
PFN2	-0.774452	0.000382273	0.0119162
SPTSSB	-1.14444	5.06e-06	0.000748541
OTOL1	-1.95835	0.000611734	0.0158475
ZBBX	-1.23786	7.72e-05	0.00426338
MAP3K13	-0.336399	0.000735145	0.0175103
IL1RAP	-0.504741	0.00148912	0.0265432
GMNC	2.15164	5.24e-06	0.000764436
OPA1	-0.492443	0.00353378	0.0448892
XXYLT1	-0.355325	0.00158573	0.0277903
BDH1	-0.522504	4.82e-05	0.00316293
ANKRD18DP	-1.126	0.000265881	0.00923471
RAF1	0.347861	1.06e-08	1.06e-05
MRPS25	-0.319782	0.00288934	0.0401715
RAB5A	-0.383583	0.00295045	0.0406687
SGO1	2.06192	2.44e-08	1.88e-05
ZNF860	-0.896753	0.000674717	0.0167473
EXOG	0.316893	0.00170031	0.0290655
HIGD1A	-0.631987	0.000295066	0.00983056
CLEC3B	-0.969193	0.00368985	0.0460789
LIMD1	0.766939	0.00263023	0.038359
PLXNB1	0.675734	0.000161591	0.00663245
SLC26A6	0.474588	0.00146562	0.0263722
C3orf62	0.631168	0.00030022	0.0099858
NICN1	-0.293894	0.00429032	0.0498744
MST1	0.615517	0.0026468	0.038395
NAT6	-0.497422	0.00286842	0.0400139
LOC101929054	0.968366	0.00311705	0.042041
SEMA3G	-1.0992	0.000873502	0.0192754
SPCS1	-0.56634	0.000543709	0.0148611
IL17RB	0.666996	0.000571417	0.015192
HESX1	-1.04761	0.00281737	0.0395812
PSMD6-AS2	0.583512	0.00137775	0.025405
MAGI1-AS1	1.07305	0.00133435	0.0249131
EOGT	-0.527709	0.00042907	0.0128198
PPP4R2	0.474803	6.19e-06	0.000843361
NIT2	-0.68686	2.26e-05	0.0019644
HHLA2	-1.22771	0.00182919	0.0304938
KIAA1524	-0.729698	2.62e-05	0.00215532
PVRL3-AS1	-1.10164	0.0028161	0.0395812
TAGLN3	-0.83197	0.00310241	0.0419046
ZDHHC23	-0.93093	0.000513012	0.0144971
ZBTB20-AS1	0.996362	0.000815269	0.0185349
LOC101929754	1.25769	0.00192803	0.0316109
CCDC58	-0.539626	0.00189609	0.0312841
FAM162A	-0.698958	3.84e-05	0.00271604
UMPS	0.310849	0.00208179	0.0330046
KLF15	1.17902	1.51e-16	3.16e-12
ZXDC	0.321568	1.05e-05	0.00121031
HMCES	-0.436568	0.00158734	0.0277952
FAM86HP	-1.17103	4.35e-06	0.000682202
ANAPC13	-0.441571	0.00101849	0.0211559
MSL2	0.290674	3.16e-05	0.00245958
GRK7	1.86843	0.000677531	0.0167473
MBNL1-AS1	-0.535124	0.000798714	0.0183623
TMEM14EP	0.550448	0.00025971	0.00909558
C3orf80	-1.23949	4.4e-06	0.000684919
KCNMB3	0.637141	0.00120316	0.0233727
NDUFB5	-0.605518	0.00027884	0.00948647
VWA5B2	-0.585598	0.00196658	0.0320164
FAM131A	-0.622095	0.00214786	0.0336181
ETV5	-0.381267	0.00291267	0.0403344
SST	-2.06639	5.09e-06	0.000748541
CLDN16	-1.14062	0.000371297	0.0117662
PPP1R2	-0.660478	7.91e-05	0.00429521
TFRC	-0.677675	4.78e-05	0.00315551
NCBP2-AS2	-0.503246	0.00218329	0.0339596
PIGZ	-0.547039	0.000384709	0.0119444
POLN	0.493499	0.00188978	0.031254
PDS5A	0.335493	0.000876313	0.0192754
COL25A1	-0.781558	0.00214879	0.0336181
DCHS2	-0.53133	0.0028095	0.0395812
LOC101930370	0.718678	7.8e-05	0.00426338
CPLX1	-1.02551	2.03e-05	0.00182499
RNF4	-0.220822	0.00277788	0.0394381
DTHD1	1.28297	0.000951826	0.0202142
CORIN	0.559191	0.00225631	0.0346504
LINC01088	1.12996	0.00269434	0.0387599
SEC24D	-0.428882	0.00117979	0.0230239
LOC100507487	0.663264	0.00383504	0.046854
LOC105377448	1.59513	0.0025196	0.0372404
FREM3	-1.43455	0.000271953	0.00934361
FBXW7	-0.665025	3.9e-05	0.00273261
GRIA2	-0.526908	0.00289415	0.0401801
GPM6A	-0.600063	0.000759658	0.0179013
ABCA11P	-0.735376	2.04e-06	0.000416459
LOC100129917	0.833917	2.41e-05	0.00204283
LOC100130872	-1.19578	0.00096284	0.0203651
MXD4	0.568751	0.000600681	0.0156394
FAM193A	0.273479	0.00346871	0.044478
FAM86EP	-0.652209	0.000416646	0.0126243
CRMP1	-0.530326	0.000729536	0.0174278
CD38	-1.52414	0.000125469	0.00577802
QDPR	1.17901	0.000127269	0.00582061
LOC100505912	1.40101	0.00111025	0.0221931
LOC401127	0.867997	0.000878178	0.0192783
UCHL1-AS1	-1.82374	0.00191122	0.0314342
UTP3	-0.269321	0.00353235	0.0448892
ALB	-1.62761	0.000213947	0.00803859
STBD1	-0.732488	0.00430568	0.0498861
SOWAHB	-1.44693	7.01e-07	0.000206478
LINC01094	0.874275	0.0038233	0.0467379
BMP3	-1.05232	0.00344416	0.0443245
TMEM150C	-0.590574	8.89e-05	0.00462491
THAP9-AS1	-0.612456	0.00081066	0.0184998
COPS4	-0.522709	0.0037209	0.0462727
SPARCL1	-0.775169	3.61e-06	0.000601854
HERC6	-0.630444	0.00177441	0.0299335
NAP1L5	-0.910878	0.000252591	0.00898717
FAM13A-AS1	0.672541	1.67e-05	0.00158811
NFKB1	0.386286	0.000125874	0.00578215
CCNA2	1.1078	1.73e-06	0.000376499
PLK4	-1.00019	0.000664334	0.0166523
CLGN	-0.69665	0.000457795	0.0134469
MIR3139	1.2773	0.000501607	0.014291
OTUD4	0.330258	0.000480814	0.0138883
PRMT9	-0.351967	0.00276034	0.0393485
CTSO	-0.810173	0.00086295	0.0191049
LOC100506085	-1.59253	0.00404497	0.0483427
HMGB2	-0.376391	0.0023893	0.0359199
SLED1	1.02834	0.00198211	0.0321687
ANKRD37	0.981395	0.0017261	0.0293859
FAM149A	-0.448004	0.00212833	0.03341
MAN2A1	1.00664	0.00353498	0.0448892
FBXL7	0.439554	0.0021599	0.0337413
SGTB	-0.570231	0.00312632	0.0420845
FAM13B	0.499874	0.000632876	0.0162076
KCNIP1	-0.476425	0.00348791	0.0446533
OXCT1	-0.600306	0.00354076	0.0448892
MCCC2	-0.393715	0.00334727	0.0436076
ENC1	-0.961269	0.00418398	0.0492924
HAPLN1	-0.763324	0.000924527	0.0199092
PAM	-0.578192	0.00211167	0.033262
ACSL6	-0.707647	1.78e-05	0.00166211
PCDHGA1	0.734477	1.08e-05	0.00121031
LOC101926941	-0.93288	0.00211842	0.033318
TCERG1	-0.296463	0.00334038	0.0435943
CCDC69	0.481798	0.00423115	0.0496012
PWWP2A	0.515499	0.00217993	0.0339526
LINC01202	-1.83094	0.00012537	0.00577802
FAF2	-0.187739	0.00255413	0.0376312
NSD1	0.314638	1.16e-05	0.00125897
HNRNPH1	0.206305	0.00336135	0.0437312
ADAMTS2	1.42875	1.82e-06	0.00038393
RNF130	0.600555	0.000456415	0.0134253
LRRC14B	-2.92974	0.000486157	0.0139846
EXOC3-AS1	-0.802004	0.000112844	0.00537209
LOC101929284	1.38133	0.00163872	0.0284322
FAM173B	0.521897	0.00133413	0.0249131
C5orf22	-0.575192	0.00208859	0.0330231
SUB1	-0.667167	0.000667531	0.0166731
LMBRD2	-0.470657	0.00416648	0.0492864
HMGCS1	-1.01288	3.63e-05	0.00265023
HSPB3	-1.31496	0.000240565	0.00883273
PLK2	-0.792705	0.00227571	0.0347437
PART1	-1.21272	0.00048287	0.0139284
NLN	-0.433876	0.00314853	0.0421835
CENPH	-0.66075	0.00426289	0.049703
LOC441081	1.41627	0.00349467	0.0446691
CARTPT	-2.28396	0.000771808	0.0180449
LOC340090	2.39409	0.00204855	0.0327229
LOC441086	-0.764179	5.52e-05	0.003426
GCNT4	-1.14787	2.34e-06	0.000452772
LINC01336	-1.00258	0.000254649	0.00898717
DMGDH	-0.606965	0.000564844	0.0151802
DHFR	0.718819	0.000838727	0.018788
CKMT2-AS1	0.34139	0.00319897	0.0424015
LINC01338	1.77851	3.68e-06	0.000609637
LOC644285	0.488674	0.00201528	0.0325048
PCSK1	-1.95514	9.4e-10	1.78e-06
TRIM36	-0.80107	0.00223037	0.0343786
CCNI2	0.726278	0.000271467	0.00934232
SHROOM1	0.746141	0.00110947	0.0221931
VDAC1	-0.653771	0.000808831	0.0184998
SLC25A48	0.904229	7.25e-05	0.00410259
MYOT	1.06609	0.000384879	0.0119444
EGR1	-0.923641	2.88e-06	0.000518616
LOC101929719	-2.13058	8.37e-05	0.00445378
ZMAT2	-0.451094	0.00146248	0.0263386
PCDHB19P	-0.43093	0.00401616	0.048127
PCDHB18P	-0.390713	0.00203102	0.0326168
PCDHGC5	-1.02929	5.41e-07	0.000168286
RELL2	-0.684407	0.00402379	0.0481723
PCDH1	-0.490895	0.000612473	0.0158475
NDFIP1	-0.590986	0.00204368	0.0327229
LOC101926975	-2.09564	4.53e-10	1.35e-06
PCYOX1L	-0.999874	2.09e-07	9.07e-05
ANXA6	-0.768141	0.000133389	0.00594408
LOC100652758	0.64702	0.00136526	0.0252639
SAP30L	0.407052	0.000283534	0.00958363
PPP1R2P3	-1.1338	1.01e-05	0.00118004
UBLCP1	-0.639613	0.000913532	0.0197504
ZBED8	0.593771	0.00082935	0.0186985
GABRA1	-0.916636	0.00117612	0.0230093
SNCB	-0.780168	0.00391195	0.0472661
DDX41	-0.355798	0.00376013	0.0464009
NHP2	-0.345556	0.000569178	0.015192
GRM6	0.674896	0.00261162	0.0382057
MIR340	1.35058	0.000737345	0.017514
TRIM52	0.303313	0.00166316	0.0287383
KIF13A	0.568406	0.000805646	0.0184752
FKBP5	1.0168	1e-05	0.00117472
RAB44	-2.02701	0.00301377	0.0411426
RRP36	-0.282931	0.000484127	0.0139454
PDE7B	-0.531569	0.0032971	0.0431374
HECA	0.394992	0.002265	0.0347227
PARK2	-0.536699	0.00266594	0.0385831
SLC22A23	0.415238	0.00204666	0.0327229
LY86-AS1	-0.724058	0.00379387	0.0465299
SNRNP48	0.702073	1.8e-06	0.000382625
GMPR	0.601829	0.00153631	0.0272215
CAP2	-0.908537	0.000166135	0.00676709
E2F3	-0.60256	2.64e-05	0.00215532
ALDH5A1	-0.465935	5.22e-05	0.00332121
SCGN	1.32028	0.00143281	0.0259488
GLO1	-0.478613	0.0031918	0.0423785
TFEB	0.704543	0.00235295	0.0356822
MRPS18A	-0.385566	6.68e-05	0.00387857
RCAN2	-0.726751	0.0020698	0.0329453
CYP39A1	1.26338	0.000102556	0.00503248
TDRD6	0.569867	0.00269488	0.0387599
FBXO9	-0.424423	0.000217	0.00809577
LRRC1	0.988679	9.11e-05	0.00467002
MLIP	-0.689843	0.000910775	0.019724
COL12A1	-0.794598	7.1e-06	0.000908283
MCHR2	-0.915403	0.0034985	0.0446792
PREP	-0.513298	0.00088638	0.0193971
DCBLD1	-0.596837	0.000144726	0.00630116
LOC285762	-1.29146	1.43e-06	0.000351172
PEX7	-0.53057	0.00272908	0.0390363
HIVEP2	-0.268631	0.00404981	0.0483703
SASH1	0.620986	0.000104097	0.00509609
LPA	-1.01754	0.00115679	0.0227455
PDE10A	-0.580335	4.71e-07	0.000156046
LOC100507194	-1.37327	3.12e-05	0.00243828
TUBB2A	-0.974913	9.24e-05	0.004704
TUBB2B	-0.795157	0.00386753	0.0471261
PXDC1	0.529731	0.00382081	0.0467349
NRN1	-1.22709	4.83e-08	3.15e-05
LINC01108	1.31262	0.000921014	0.0198766
LOC101928433	-0.497976	0.00190241	0.0313387
DEK	0.38912	0.000377255	0.0118001
NRSN1	-0.686833	0.00272349	0.0390043
HIST1H4B	0.834212	0.00148711	0.0265421
HIST1H2BN	-0.906184	7.8e-05	0.00426338
GABBR1	-0.444232	0.000810778	0.0184998
HCG8	0.525229	0.00332505	0.0434485
HCG9	1.01722	0.0023619	0.0357246
TUBB	-0.587772	0.000799472	0.0183623
ATP6V1G2	-0.809449	0.000650324	0.0164794
ZBTB12	0.569938	0.000438932	0.0130584
WDR46	-0.412645	0.00108336	0.0219338
RGL2	0.466928	0.00236767	0.0357579
SPDEF	-1.10861	0.000532047	0.0147076
TCP11	-1.85728	3.69e-05	0.00267884
SCUBE3	0.588034	0.000411968	0.0125425
FANCE	0.478037	0.00142706	0.0259246
MIR5690	1.57522	3.59e-05	0.00265023
LOC285847	0.822844	0.00134517	0.0249659
STK38	0.475192	0.000246514	0.00892178
CPNE5	-0.546119	0.0039912	0.047918
ADCY10P1	0.93901	9.07e-05	0.0046608
FRS3	-0.429367	0.00241573	0.0361406
TAF8	0.303276	0.000982915	0.020664
LOC401261	0.582947	0.0020309	0.0326168
PEX6	0.425581	0.00130558	0.0246406
MEA1	-0.385606	0.00356923	0.0450583
MRPL2	-0.472499	3.62e-05	0.00265023
CRIP3	0.623343	0.00350269	0.0446827
LRRC73	-1.00308	0.000259936	0.00909558
C6orf223	-2.29304	1.53e-09	2.45e-06
GSTA4	-0.661661	3.76e-05	0.00268574
LOC101928307	-0.587293	0.00346829	0.044478
PRSS35	-1.25007	6.88e-05	0.00393087
TSG1	-0.908539	0.00273521	0.0390704
LIN28B-AS1	-1.45495	0.000814832	0.0185349
LINC00222	0.842663	0.000196375	0.00754295
CDC40	-0.416557	0.00258047	0.037944
TRAF3IP2-AS1	0.573438	5.19e-08	3.24e-05
MARCKS	-0.267794	0.00372542	0.0462827
BRD7P3	0.598714	0.0028985	0.0401917
ABRACL	-0.759572	0.00105422	0.021648
PHACTR2-AS1	0.850744	0.00222493	0.034346
ZBTB2	0.258274	0.00283059	0.0396454
RMND1	-0.373325	0.000925055	0.0199092
FBXO5	0.539159	0.00280534	0.0395574
MAS1	-1.95443	2.09e-08	1.68e-05
CAHM	0.893754	0.000255114	0.00898717
C6orf118	1.11349	9.26e-07	0.0002509
CCR6	-1.04159	0.00162457	0.0283044
TCTE3	0.743499	2.47e-06	0.000459332
DLL1	0.772371	0.00320425	0.0424015
DGKB	-0.58184	0.00286598	0.0400066
COBL	0.574573	0.000286725	0.00966233
TRRAP	0.277877	0.000507766	0.0144074
NRCAM	-0.389018	0.000553639	0.015034
GRM8	-0.673422	0.000248211	0.00892178
DPP6	-0.743116	3.33e-05	0.00253634
PMS2	-0.450337	0.000131753	0.0059207
ICA1	-0.659299	4.43e-08	2.98e-05
ANKMY2	-0.635471	0.000104388	0.00509839
ITGB8	0.56634	0.00193615	0.0317165
DNAH11	1.08426	3.72e-06	0.000610331
OSBPL3	-0.384793	0.00346961	0.044478
FKBP9	-0.392692	0.00111156	0.0221931
BMPER	-0.546191	0.00329398	0.0431362
CDK13	0.165429	0.00158101	0.0277418
INHBA-AS1	-1.14034	1.25e-05	0.00131812
NPC1L1	3.2962	3.13e-06	0.000547293
GRB10	0.290814	0.0010663	0.0217927
LANCL2	-0.486326	0.00085914	0.0190813
PSPH	0.383739	0.000713929	0.0172171
RABGEF1	-0.207881	0.000857988	0.0190766
LIMK1	-0.590361	0.000417684	0.0126243
HIP1	0.923201	0.000480339	0.0138883
CCDC146	0.519238	0.0021902	0.0340362
CFAP69	-0.541078	0.00277808	0.0394381
ZNF394	0.467191	0.000981397	0.0206547
ZCWPW1	0.610154	0.00297848	0.0408659
SLC26A5	1.03733	0.00278597	0.0394792
HBP1	0.445616	0.000442965	0.0131355
LAMB4	1.45366	1.24e-05	0.0013168
LAMB1	-0.853101	0.000253953	0.00898717
NDUFA5	-0.708307	0.000678567	0.0167473
LINC-PINT	0.53199	0.00014423	0.00629272
DNAJB6	0.634239	0.000672956	0.0167276
COX19	0.498718	0.000254197	0.00898717
ZNF853	0.320083	0.000953145	0.0202216
LOC101927354	1.23939	0.000704263	0.0170784
BZW2	-0.631377	0.000647532	0.0164412
TWISTNB	-0.404489	0.00278655	0.0394792
LOC102724484	1.71678	0.000900344	0.0195855
LOC646762	0.561663	0.000243751	0.00891829
LINC01176	0.548872	0.00117569	0.0230093
NEUROD6	-1.80744	1.07e-09	1.86e-06
DDX56	0.329269	0.00251578	0.0372103
HUS1	0.294231	0.00385058	0.0469888
UPP1	-0.425103	0.00354824	0.0449293
LINC01445	1.67351	0.000571213	0.015192
EGFR-AS1	0.982772	0.00116242	0.022827
CHCHD2	-0.436902	0.00204031	0.0327062
KCTD7	0.297712	0.000425967	0.0127454
FZD9	0.705844	0.000320337	0.0104548
DNAJC30	-0.353458	0.00172013	0.0293082
STX1A	-0.686565	0.00108918	0.021968
ELN	0.917294	0.00289419	0.0401801
EIF4H	-0.401339	0.000419512	0.0126313
TMEM120A	0.309245	0.00253093	0.0373814
MDH2	-0.536377	0.00101037	0.0210924
CROT	-0.53372	8.77e-05	0.00461859
RBM48	0.578441	1.18e-06	0.00029793
LOC100506136	1.44059	2.02e-07	8.96e-05
TAC1	-1.56639	7.79e-05	0.00426338
NPTX2	-1	0.00299283	0.0409819
LOC101927550	0.658393	0.00099987	0.020915
TRIM4	0.321093	0.000913887	0.0197504
AZGP1	1.45511	6.29e-05	0.00373442
MCM7	1.08187	0.000523517	0.014667
PVRIG	0.904338	0.000234536	0.00865706
STAG3L5P	-1.1063	0.00208425	0.0330046
C7orf61	1.47471	1.99e-06	0.000410045
SAP25	0.976991	0.000118349	0.00556521
PLOD3	0.718284	0.00101701	0.0211463
CLDN15	0.939893	4.61e-05	0.00308493
VGF	-2.4236	3.01e-14	2.1e-10
NAT16	-1.78588	2.58e-09	3.85e-06
LINC01007	-1.49997	0.00223421	0.0344124
RPL19P12	0.453404	0.000722392	0.0172968
KMT2E-AS1	0.583165	0.00046894	0.0136208
LINC01004	0.632878	8.85e-05	0.00462491
DLD	-0.633841	1.4e-05	0.00140074
FEZF1	1.13357	0.00369426	0.0460825
FEZF1-AS1	1.30028	0.00317432	0.042298
ARF5	-0.563327	0.000504153	0.0143317
LOC100506860	0.787086	1.34e-05	0.00138055
CLEC2L	-0.929717	8.98e-06	0.00108814
JHDM1D-AS1	-0.786806	0.000526578	0.0146679
KIAA1147	0.401611	0.00138677	0.0255037
ATG9B	-0.574044	0.00231698	0.0352705
SLC4A2	0.790086	0.000101178	0.00499058
DOCK5	1.01898	0.0037328	0.0462827
CSMD1	-0.457643	0.00168998	0.0290557
RP1L1	-1.44837	0.00236785	0.0357579
PTK2B	-0.745504	0.00202913	0.0326168
FBXO16	-0.524709	0.00305627	0.0414695
NCALD	-0.956961	0.000128172	0.00583629
ARHGEF10	0.608671	0.00230391	0.0350972
FAM66E	-1.72836	0.00108018	0.0219056
GFRA2	-1.03921	9.86e-05	0.00492176
MCM4	-0.563172	0.000541656	0.0148611
RGS20	-0.742668	0.00154902	0.0273307
MTFR1	0.567834	0.00212908	0.03341
ADHFE1	-0.606593	0.00377132	0.046463
MSC-AS1	-1.14146	4.91e-05	0.00319284
KCNB2	-0.990199	0.000569658	0.015192
ZNF704	0.52821	0.00103112	0.0213545
CA2	0.681427	0.000627668	0.0161207
CA3-AS1	1.06769	8.05e-05	0.00432723
CNGB3	-1.08101	0.00405532	0.0483703
CPQ	0.774476	0.000131971	0.0059207
NIPAL2	-0.764228	0.00284263	0.0397279
LAPTM4B	-0.435879	0.0024037	0.0360124
LRP12	-0.473191	0.000768428	0.0180063
PKHD1L1	1.70801	0.00190858	0.0314154
SLC30A8	-1.60493	0.00121855	0.0235679
EXT1	-0.338791	0.000419729	0.0126313
FBXO32	0.608206	0.00358413	0.0451244
MROH5	-1.65829	8.23e-05	0.00441229
LOC100288181	-0.807245	0.00199713	0.032324
SPATC1	0.865497	0.000787682	0.0182524
ZNF596	-0.734401	1.82e-05	0.00167656
FAM86B3P	-1.44975	1.52e-06	0.000356384
SH2D4A	0.563788	0.000946914	0.0201509
LZTS1	-0.790295	0.000364008	0.0116526
EGR3	-0.977605	0.00388745	0.0471597
GNRH1	1.40279	3.36e-09	4.32e-06
TRIM35	-0.402957	0.00215219	0.033646
DUSP4	-1.28687	0.000199058	0.00763117
MAK16	-0.449378	0.00190125	0.0313387
BRF2	-0.530343	0.00388501	0.0471597
TM2D2	-0.42803	0.00152684	0.0270998
IKBKB	0.516948	0.000536712	0.0147862
HGSNAT	-0.443861	0.00255018	0.0376124
CRH	-2.60081	7.94e-10	1.65e-06
MCMDC2	0.623181	0.000716624	0.0172577
MSC	-1.30049	3.88e-08	2.79e-05
TRPA1	-1.08679	0.000158847	0.00656856
HEY1	-0.737072	3.22e-07	0.000119044
SLC10A5	0.828161	0.00306924	0.0415737
PDP1	-0.910326	0.000724468	0.0173266
INTS8	0.437401	0.00250851	0.0371291
YWHAZ	-0.628091	0.00377369	0.046463
KLF10	-0.747573	6e-05	0.00359778
BAALC-AS2	-0.896566	0.000432572	0.012906
BAALC-AS1	-1.49755	8.05e-08	4.42e-05
CTHRC1	0.718706	0.00358435	0.0451244
ABRA	-0.891143	0.0040177	0.048127
ENY2	-0.450625	0.00312783	0.0420845
KCNV1	-1.04933	0.00327655	0.0430305
TRIB1	-0.748567	0.0039141	0.0472661
FAM84B	0.876218	0.000570737	0.015192
LINC00051	-1.80104	0.00313233	0.0420907
LYNX1	-0.699133	2.8e-05	0.00224436
PYCRL	-0.485775	0.00168181	0.0289631
MROH6	1.00239	0.00195316	0.0318975
EEF1D	0.514195	0.00122162	0.0235679
FAM83H	-0.689262	0.00326622	0.0429218
EPPK1	0.811636	0.000694212	0.0169927
GRINA	-0.378386	0.00133851	0.0249659
MAF1	0.243696	0.00220154	0.0341362
ZNF252P-AS1	0.589076	0.00305379	0.0414627
KIAA1958	0.645619	1.06e-05	0.00121031
MLANA	0.883881	0.000117387	0.00555127
GLDC	-0.570444	0.0035052	0.0446827
PTPRD-AS2	-1.06027	0.000368614	0.0117331
GKAP1	0.539283	2.24e-05	0.00195667
SHC3	-0.623386	0.00111205	0.0221931
INVS	0.378491	2.56e-05	0.00214365
ZBTB34	0.368502	6.94e-05	0.00395281
NUP188	0.402175	5.99e-05	0.00359778
CRAT	-0.336865	0.000490828	0.0140607
GTF3C5	0.327482	0.00342181	0.0442663
RXRA	0.516807	0.00169951	0.0290655
NACC2	0.533702	0.000464381	0.013558
EHMT1	0.388929	0.00246912	0.0367024
KIAA2026	0.270413	0.00395831	0.0475869
IL33	-1.2721	8.88e-06	0.00108814
IFNA5	-2.42145	0.0016661	0.0287543
PLAA	-0.426234	0.000702887	0.0170705
LOC730098	-0.44413	0.00016763	0.00681466
RMRP	-0.454505	0.00422916	0.0496012
RGP1	-0.274684	0.0041918	0.0492924
TRMT10B	0.429773	0.000353106	0.0113818
FAM95C	1.06571	0.00277792	0.0394381
PCA3	1.03569	0.000408285	0.012485
LOC389765	0.663335	0.000222504	0.00827153
LOC100129316	1.56159	1.58e-06	0.000366078
LINC00484	1.63624	7.01e-06	0.00090291
LOC101929748	-0.721802	0.000648031	0.0164412
LOC642943	-1.81213	0.000121151	0.00567774
BAAT	-1.39247	0.000110197	0.00530754
TXN	-0.387014	0.00258452	0.0379571
PRPF4	-0.358839	0.00020056	0.00764657
WDR31	-0.643479	8.13e-07	0.000229148
ATP6V1G1	-0.588895	0.00069781	0.0170552
PHF19	0.755305	6.68e-06	0.000872312
WDR38	1.08251	0.000112329	0.00536122
RABEPK	-0.310733	0.000670904	0.0166965
NRON	1.03066	7.37e-05	0.00413214
LMX1B	-1.12893	0.00127723	0.0243702
SH2D3C	-0.482667	0.00219351	0.0340623
LOC102723566	0.721865	0.0011475	0.0226912
LCN2	-2.3825	0.00242014	0.0361694
SLC25A25-AS1	0.780142	7.8e-05	0.00426338
SPOUT1	0.451245	0.000146011	0.00631756
C9orf106	-1.24049	8.42e-05	0.00446808
ASS1	-0.655094	6.67e-06	0.000872312
CEL	1.1975	0.00128264	0.0244511
FAM163B	-0.694853	0.00319236	0.0423785
LOC100130548	1.07878	0.000369069	0.0117331
LOC401557	-3.97119	3.11e-07	0.000117832
LCN6	1.43484	0.00171288	0.0292325
EDF1	-0.399714	3.54e-05	0.00263038
MIR4479	1.89042	0.000977885	0.0206206
MAMDC4	1.06843	0.001441	0.0260643
C9orf139	0.942276	0.00323048	0.0425864
TUBB4B	-0.629526	0.000617364	0.0159346
NOXA1	-0.722696	0.00294704	0.0406485
ARRDC1-AS1	0.377236	0.00282411	0.0395812
ARHGEF9	-0.554553	0.00361756	0.045421
EDA	0.760068	0.00264224	0.0383857
CD99L2	-0.405234	0.00414158	0.0490754
F8	-0.838731	1.09e-07	5.68e-05
PRKX	1.07545	3.86e-10	1.34e-06
OFD1	0.349747	0.00408039	0.048571
PPEF1	-1.79778	3.73e-09	4.32e-06
APOO	-0.611198	0.000391799	0.0120516
POLA1	0.485321	0.00332977	0.0434829
TSPAN7	-0.773154	9.72e-05	0.00486387
JADE3	0.927931	6.32e-06	0.000856309
ZNF81	0.280066	0.00088919	0.019437
MAGED1	-0.519691	0.00323479	0.0426163
SPIN3	-0.347977	0.00124431	0.0238552
BRWD3	0.439239	0.000633385	0.0162076
FAM133A	-0.518568	0.00429714	0.0498861
GRIA3	-0.606549	0.00105794	0.0216733
ZNF449	-0.90115	4.56e-07	0.000155816
LINC01546	1.61394	0.00015789	0.0065463
CLDN34	-2.45315	1.38e-05	0.00138674
FANCB	1.27251	0.000593564	0.0155468
MID1IP1	1.06823	0.000179102	0.00704749
USP11	-0.658025	0.000276347	0.00943389
RBM3	-1.10251	1.13e-05	0.00125118
PIM2	-0.594545	0.00115712	0.0227455
SLC35A2	-0.371229	0.00432009	0.049947
SYP	-1.03357	0.000382827	0.0119162
SMC1A	0.318738	0.00250171	0.0370548
PDZD11	-0.437593	0.00334977	0.0436076
DLG3	-0.670052	0.00180076	0.0301646
FOXO4	1.1197	5.67e-05	0.00347964
ITGB1BP2	1.34504	2.65e-05	0.00215532
CITED1	-0.802983	0.00417692	0.0492924
NAP1L2	-0.858806	0.00122017	0.0235679
PGK1	-0.565522	0.00306187	0.0415184
ZNF711	-0.44606	0.00379428	0.0465299
CSTF2	-0.324817	0.000821769	0.0186282
DRP2	-0.549781	0.00400438	0.0480226
TCEAL2	-0.554497	0.00053811	0.0148051
BEX5	-1.26077	2.37e-06	0.000452772
GPRASP1	-0.706937	2.6e-05	0.00215418
ARMCX5	-0.76057	3.63e-05	0.00265023
BEX4	-0.736011	0.000251894	0.00897991
BEX2	-0.721025	0.0039114	0.0472661
TCEAL5	-0.837429	3.71e-05	0.00268023
BEX3	-0.596543	0.0013046	0.0246406
TCEAL4	-0.316431	0.000791211	0.018253
MORF4L2-AS1	0.69846	0.000593364	0.0155468
TSC22D3	0.543924	9.03e-06	0.00108814
KCNE5	-1.03717	5.06e-06	0.000748541
SLC25A5	-0.419375	3.7e-05	0.00267884
GLUD2	-0.528171	9.69e-05	0.00486387
CCDC160	0.890313	0.000676361	0.0167473
FAM127A	-0.604251	0.000145924	0.00631756
SMIM10L2B	-0.879256	1.34e-05	0.00138055
CT55	-1.25397	0.00259654	0.038061
SMIM10L2A	-0.791057	6.51e-06	0.000866197
HMGB3	-0.806751	1.5e-06	0.000356384
FATE1	-2.54615	0.000274863	0.00941258
PNMA3	-1.19424	2.18e-06	0.000433161
SRPK3	0.784282	0.00287535	0.0400373
IDH3G	-0.453696	0.000448352	0.0132442
RENBP	0.656864	0.00113944	0.0226111
EMD	-0.477353	5.44e-05	0.0034052
DNASE1L1	-0.405945	0.00109074	0.0219782
TAZ	0.494876	0.000159056	0.00656856
NRP1	-0.668937	0.000191882	0.00742358
ZFAND4	0.652066	0.000862156	0.0191049
HECTD2-AS1	-1.8975	9.86e-06	0.00116879
SORCS3	-0.531344	0.000108019	0.00525111
ACADSB	-0.552355	0.000516661	0.0145608
TAF3	0.451973	4.38e-05	0.00296714
UPF2	0.334481	0.00094062	0.0201175
BEND7	0.642485	0.00143239	0.0259488
2021-03-08	0.643306	3.1e-05	0.00243218
ZNF488	0.845965	0.00191881	0.0315093
DRGX	-1.4507	0.00259761	0.038061
CISD1	-0.687681	0.00052465	0.014667
HK1	-0.623403	0.00134411	0.0249659
TACR2	-0.911518	0.000877123	0.0192754
LRRC20	-0.601184	1.28e-05	0.00134487
ASCC1	0.341442	0.000769927	0.0180211
LOC105378385	-1.06797	0.000153889	0.00648353
ALDH18A1	-0.265666	0.00108856	0.021968
LCOR	0.240098	0.000718796	0.0172901
ABCC2	1.0946	2.19e-05	0.00193305
GBF1	-0.303022	0.000414811	0.0126106
SH3PXD2A-AS1	1.00137	0.00127683	0.0243702
SORCS1	-0.739152	0.00125635	0.0240378
DMBT1P1	-1.13897	0.00393684	0.0474857
CTBP2	0.464019	0.000171272	0.006869
JAKMIP3	0.576268	0.00178103	0.0299786
PRR26	0.743953	0.00041562	0.0126168
AKR1C2	1.42921	5.3e-07	0.000167359
FBXO18	0.259743	3.89e-05	0.00273261
RBM17	0.346248	0.00031917	0.0104372
CDC123	-0.415939	0.000861361	0.0191049
DCLRE1C	0.397038	2.95e-05	0.00234622
OLAH	1.52909	0.000168751	0.00682514
C10orf111	1.04734	0.00314935	0.0421835
C1QL3	-1.12662	0.00258629	0.0379571
BMI1	0.464496	0.000828521	0.0186985
PTF1A	-2.2268	0.000133258	0.00594408
ZNF32	0.363932	0.00352515	0.0448548
GDF2	-1.32546	0.00342371	0.0442663
VSTM4	0.369142	0.00421016	0.0494108
OGDHL	-0.641076	0.00314713	0.0421835
TIMM23	-0.472349	0.00216714	0.0337987
FAM21EP	-1.01697	0.00105132	0.0216335
SIRT1	0.461626	1.43e-05	0.00141313
ATOH7	-1.26713	7.26e-05	0.00410259
HNRNPH3	0.359186	0.00328926	0.043116
DNA2	0.848859	8.24e-07	0.000229148
KIF1BP	-0.453729	0.00115224	0.0227341
CHST3	0.833235	0.00210854	0.0332378
ANAPC16	0.612004	1.14e-08	1.07e-05
DDIT4	0.959857	5.04e-05	0.00326476
DNAJC9	0.317273	0.00338801	0.0439957
PPP3CB-AS1	0.853443	0.00147037	0.0264121
MYOZ1	-0.79429	0.00365073	0.0457273
POLR3A	-0.358769	0.00244578	0.0364233
EIF5AL1	-0.54398	0.000487688	0.0139961
SFTPA1	-1.36316	6.75e-05	0.00388718
GHITM	-0.59752	0.000791135	0.018253
GLUD1	-0.521836	0.0010309	0.0213545
PGAM1	-0.54373	0.00124177	0.0238552
C10orf62	1.54244	2.35e-05	0.00201129
OLMALINC	0.987348	7.35e-05	0.00413214
KAZALD1	-0.890267	0.000300904	0.0099926
LDB1	-0.316999	0.000140268	0.00619767
TRIM8	0.446638	0.0003735	0.0117664
ITPRIP	0.435555	0.0042978	0.0498861
MXI1	0.531556	0.000636984	0.0162202
DUSP5	-0.964598	0.00395726	0.0475869
LINC01561	1.26192	0.000116664	0.0055296
FAM53B-AS1	1.09311	1.08e-05	0.00121031
LINC00601	1.40965	0.00237658	0.0358118
CTAGE7P	0.624365	0.000263579	0.00919221
LINC01164	-1.92658	0.000245842	0.00892178
LINC01166	-0.933486	0.00293502	0.0405632
LINC01168	-1.491	8.23e-07	0.000229148
ADGRA1-AS1	-0.792914	0.00342743	0.0442811
ADGRA1	-0.571657	0.00085473	0.0190646
PAOX	0.501215	0.00170238	0.0290772
CALY	-0.942765	0.000122988	0.00573804
ECHS1	-0.3389	0.000941209	0.0201175
CYP2E1	-0.638155	3.77e-05	0.00268574
CCKBR	-0.99234	0.000580349	0.0153984
SYT9	0.49048	0.000692527	0.0169841
ANO3	-0.945375	0.0027987	0.0395132
MPPED2	-0.537721	0.0002431	0.00891009
PHF21A	0.32817	0.00279485	0.0395034
LOC105369438	-0.473435	0.0041927	0.0492924
MUC5AC	-2.54893	0.000563418	0.0151645
NLRP14	-1.22616	5.86e-06	0.00082294
PPFIBP2	1.02831	3.63e-05	0.00265023
LOC100506258	0.852246	0.00016496	0.00673237
PLEKHA7	0.560237	0.00316434	0.0422363
PAMR1	-0.659448	0.00124022	0.0238552
CRY2	-0.560629	1.18e-07	5.85e-05
LRP4	0.522661	0.00211335	0.0332634
OSBP	-0.270683	0.00334882	0.0436076
DDB1	-0.449769	5.6e-05	0.00344356
ANO1	-0.681446	0.00120904	0.0234335
FCHSD2	0.497101	0.00346994	0.044478
STARD10	0.693834	1.88e-07	8.54e-05
PPME1	-0.598454	0.000589138	0.0155328
NEU3	-0.44252	0.00112726	0.0224109
PAK1	-1.01044	0.000149218	0.00641635
CAPN5	-0.33681	0.00234614	0.0356363
SYTL2	-0.56724	0.00290247	0.0402199
ME3	-0.451108	0.000942812	0.0201175
ATM	0.544513	0.00308455	0.0416904
ZC3H12C	0.567748	4.81e-05	0.00316293
ZBTB16	0.523805	2.42e-06	0.000455109
USP2-AS1	-1.49905	9.46e-09	9.86e-06
SORL1	-0.268491	0.00343836	0.0443229
TECTA	-0.659838	6.78e-07	0.000206478
ZNF202	0.485455	3.94e-05	0.00274191
MSANTD2	0.404583	0.00334894	0.0436076
ZBTB44	0.429125	5.49e-05	0.00341472
LOC283177	-0.812419	0.0026731	0.0386599
LMNTD2	1.38853	0.000294156	0.00983056
PIDD1	0.683845	0.00221601	0.0342778
CEND1	-0.713504	0.000676614	0.0167473
MUC5B	-1.33652	0.00160859	0.0280728
LINC01219	-1.88446	0.000379556	0.0118497
C11orf21	-1.10032	0.000900623	0.0195855
SLC22A18	-0.717136	0.000332586	0.0108039
SLC22A18AS	-0.926443	0.00417703	0.0492924
ILK	0.233055	0.000965517	0.0204011
ZNF215	-0.873819	3.36e-05	0.00254748
ZNF214	-0.5395	0.0015997	0.0279646
OLFML1	0.713092	0.00430434	0.0498861
OVCH2	1.22223	0.000714032	0.0172171
NRIP3	-0.593121	0.00240368	0.0360124
KRT8P41	1.41694	0.00213973	0.0335267
LOC644656	0.566001	0.000438055	0.0130509
ZNF143	0.434858	0.00281798	0.0395812
WEE1	0.659012	0.000267496	0.00925257
SNORD97	0.749498	0.00318719	0.0423721
NCR3LG1	-0.679074	0.000170973	0.006869
TPH1	-1.38633	0.000257004	0.0090385
LDHA	-0.722437	0.000557181	0.0150909
LOC100126784	-0.47378	0.00154054	0.0272733
SLC6A5	-1.88239	0.00287035	0.0400141
BDNF	-1.02273	4.68e-05	0.00311113
PRRG4	0.858533	0.00169751	0.0290655
CHRM4	-0.951426	0.00340065	0.0441049
ACP2	-0.558635	0.000153088	0.00646799
TIMM10	-0.436802	0.00115718	0.0227455
MED19	-0.38497	0.000270462	0.00933856
PRPF19	-0.540371	0.000790278	0.018253
RPLP0P2	-1.26951	0.000317156	0.0104137
SNORA57	0.436012	0.00045022	0.013269
GNG3	-0.932852	5.37e-05	0.00338221
NXF1	0.410635	0.000899779	0.0195855
CHRM1	-0.719543	0.00129933	0.0246216
COX8A	-0.384356	1.95e-06	0.000407662
MIR194-2HG	1.45555	0.00419298	0.0492924
NEAT1	1.37362	1.58e-07	7.47e-05
SSSCA1	-0.550301	0.00054332	0.0148611
RELA	0.346918	0.00388356	0.0471597
RNASEH2C	0.601849	3.61e-07	0.000129808
CFL1	-0.422507	0.0031576	0.0422127
FIBP	-0.603756	1.55e-05	0.00149343
LOC101928069	1.12122	0.000319297	0.0104372
RBM14	0.822591	2.05e-05	0.00183432
SYT12	-0.833683	0.00131071	0.0246704
CDK2AP2	0.498154	0.000858013	0.0190766
FAM86C2P	-0.812624	0.00343872	0.0443229
MRGPRF	1.32879	4.72e-06	0.000713802
ORAOV1	0.386716	0.00308363	0.0416904
FAM86C1	-0.544506	0.00263399	0.0383595
ARAP1	0.591738	3.09e-05	0.00242873
RNF169	0.39879	1.72e-05	0.00161545
TPBGL	-0.999073	0.00017457	0.00694781
THRSP	1.29603	0.000131936	0.0059207
PCF11	0.372887	0.000150261	0.00643105
SLN	-2.11305	0.000388318	0.0119798
PPP2R1B	0.569913	0.000176199	0.00699931
HSPB2	0.662675	0.000909598	0.019719
C11orf1	-0.431029	0.00174158	0.0295771
TMPRSS5	1.10672	0.00107099	0.0218333
HTR3B	-1.07483	0.00324957	0.04273
VPS11	-0.360973	4.08e-05	0.00280496
BLID	0.920688	0.0022895	0.0349032
SCN3B	-0.780159	0.0017978	0.0301392
OR6X1	-1.59071	0.00154411	0.0272968
DDX25	-0.703714	0.000308826	0.0102069
SRPRA	-0.269677	0.000705213	0.0170816
KIRREL3-AS3	-1.48728	0.00104993	0.0216335
LOC101929473	-1.25718	0.00108433	0.0219338
APLP2	-0.44413	0.000523996	0.014667
LOC100507431	-1.23469	0.00351116	0.0447314
RAD52	0.6268	4.64e-07	0.000155945
RASSF3	0.717131	6.08e-05	0.00363409
PPFIA2	-0.428765	0.00377172	0.046463
OTOGL	-1.2988	1.17e-06	0.00029793
MGAT4C	-0.557294	0.00171622	0.0292655
RPH3A	-1.55792	1.67e-14	1.74e-10
ZNF664-FAM101A	-0.864976	0.00202039	0.032562
ADIPOR2	0.739263	0.0037763	0.046463
PRMT8	-1.22891	1.04e-06	0.00027882
ANO2	0.709772	0.0024989	0.0370395
PHB2	-0.368201	0.000215751	0.0080636
LINC00937	-1.18246	0.00179026	0.0300611
WBP11	-0.359305	0.00134365	0.0249659
CASC1	-0.570452	0.00108048	0.0219056
LMNTD1	1.14683	0.00369576	0.0460825
PCED1B	-0.807246	0.001049	0.0216335
SCN8A	-0.622386	0.00356888	0.0450583
DCTN2	-0.403741	0.00301443	0.0411426
TSFM	-0.372098	0.00100396	0.0209796
SRGAP1	0.430115	0.00220589	0.0341782
CPM	1.09102	2.14e-06	0.000428368
PTPRQ	-1.0383	0.00270938	0.0389415
PAH	-0.823732	0.00254184	0.037516
STAB2	1.18023	0.000110714	0.00532015
SVOP	-0.945294	0.000108977	0.00527311
ARPC3	-0.399196	0.00329494	0.0431363
RNFT2	-0.480535	0.000178563	0.00704165
GTF2H3	-0.390077	5.9e-05	0.00357618
LRTM2	-0.929693	9.97e-05	0.00496093
LOC283440	1.08286	3.03e-05	0.00239287
NRIP2	0.913072	6.69e-06	0.000872312
THCAT155	-1.08039	3.25e-07	0.000119044
LOC101929549	0.894752	0.000235607	0.00868123
GAPDH	-0.430572	0.000921634	0.0198766
COPS7A	-0.610655	1.68e-05	0.00158992
USP5	-0.54745	0.00176879	0.0299335
CLSTN3	-0.780819	0.0011906	0.0231622
GABARAPL1	-0.660525	0.00231874	0.0352716
MANSC1	-0.390254	0.00424513	0.049703
HTR7P1	-0.651176	0.000273191	0.00937072
GOLT1B	-0.51324	0.00419585	0.0492983
GYS2	0.844234	0.00129005	0.0245699
LDHB	-0.325548	0.00319562	0.0423948
REP15	0.998108	0.00157226	0.0277171
SLC38A2	1.02362	2.83e-09	3.93e-06
AMIGO2	-0.863724	0.00197126	0.0320384
RAPGEF3	0.769007	0.000137466	0.00608672
PFKM	-0.485083	0.00199932	0.032324
CCDC184	-1.1859	8.98e-06	0.00108814
H1FNT	-1.69833	7.35e-05	0.00413214
RND1	-1.03647	0.00109783	0.0220571
PRKAG1	-0.417094	0.000130366	0.0059207
WNT1	-0.977534	6.18e-05	0.00368167
ARF3	-0.524405	0.000278487	0.00948647
LOC101927292	-1.58723	0.00115715	0.0227455
LETMD1	-0.437468	0.000566355	0.015192
GRASP	-0.926829	9.14e-06	0.00109522
KRT81	-1.63367	0.000117966	0.00556521
KRT5	-2.19358	2.69e-06	0.000494826
C12orf10	-0.400065	0.00223966	0.034471
NPFF	1.22784	3.3e-05	0.002531
CALCOCO1	0.328408	0.000271369	0.00934232
GDF11	0.729848	0.00053245	0.0147076
PYM1	-0.39712	0.000815872	0.0185349
RPL41	-0.554499	0.00403603	0.0482634
ESYT1	-0.388884	0.00012348	0.00574816
PAN2	0.745144	2.2e-06	0.000433367
CS	-0.33085	0.0025642	0.0377391
TIMELESS	0.562979	0.000125507	0.00577802
ATP5B	-0.62195	0.00027639	0.00943389
MIR6758	1.36354	0.00204804	0.0327229
CTDSP2	0.539528	2.02e-05	0.00182323
LRIG3	0.602233	0.00321611	0.0425044
LOC100130075	0.902323	0.00015755	0.0065463
LOC728084	-1.69667	0.000214696	0.00803859
DUSP6	-0.911815	8.78e-11	4.58e-07
ATP2B1-AS1	-0.892106	8.63e-06	0.00106555
LOC100507616	2.7336	0.000100556	0.00498122
UBE2N	-0.596248	0.00102435	0.0212564
SLC25A3	-0.43398	0.000563533	0.0151645
GAS2L3	1.20701	6.65e-10	1.65e-06
IGF1	-0.865659	0.00426604	0.049703
TCP11L2	0.679784	0.00188885	0.031254
ACACB	0.692227	0.000132282	0.0059207
FAM222A	1.0166	0.000224305	0.00832361
FAM222A-AS1	1.15268	0.00236158	0.0357246
GLTP	0.83551	0.00153183	0.0271652
PPP1CC	0.420891	0.00134556	0.0249659
SDSL	-0.752344	0.00045975	0.0134854
SDS	-1.11833	0.000778299	0.0181116
C12orf49	-0.344622	0.00130211	0.0246216
PRKAB1	-0.287174	0.00237927	0.0358265
RAB35	-0.283462	0.00277711	0.0394381
UNC119B	0.33962	0.00374304	0.0462996
P2RX7	0.989926	5.47e-08	3.26e-05
MORN3	-0.924403	9.51e-05	0.00479414
LINC01089	0.512132	0.00236223	0.0357246
ZCCHC8	0.47435	6.37e-05	0.00375223
CDK2AP1	0.574371	0.000151696	0.00644227
LINC00943	-1.32041	9.24e-05	0.004704
FZD10-AS1	1.13174	0.0026431	0.0383857
STX2	0.273882	0.00227287	0.0347258
LINC01257	-2.26014	1.62e-06	0.000367138
ZNF10	-0.395931	0.00148029	0.0264838
NAA16	0.448856	0.000247833	0.00892178
DCLK1	-0.680785	0.000834778	0.0187499
GPC6	-0.522817	0.000443413	0.0131355
LATS2	0.553137	0.00386723	0.0471261
LINC00539	0.766163	0.00188649	0.0312492
OLFM4	-1.04744	0.00430248	0.0498861
LMO7	-0.49991	0.00197254	0.0320384
DCT	-0.556472	0.00177442	0.0299335
F7	-0.914075	0.00418851	0.0492924
LINC00463	2.05536	2.47e-07	9.91e-05
SHISA2	1.13274	0.00212864	0.03341
MINOS1P1	0.567391	7.47e-06	0.000944156
N4BP2L2-IT2	0.542834	6.16e-06	0.000843361
SPG20	0.392015	0.00261239	0.0382057
SERTM1	-1.02285	0.00111796	0.0222685
RGCC	0.830083	8.6e-07	0.000235945
INTS6	0.242644	0.00395459	0.0475869
INTS6-AS1	0.679304	0.000126497	0.00579802
CNMD	0.774548	0.000161876	0.00663245
LINC01068	2.07262	0.000410829	0.0125261
LOC105370333	0.631302	0.00413628	0.0490405
KDELC1	0.68728	1.33e-05	0.00138055
LINC00460	-1.52687	0.000779002	0.0181116
CARS2	0.328611	0.000571841	0.015192
LINC00567	-1.36357	0.00111084	0.0221931
LINC00346	-0.872768	0.000124374	0.00576404
ARHGEF7-AS2	-0.939622	0.00178645	0.0300212
PELI2	0.593056	0.000667565	0.0166731
SLC10A1	1.29178	0.000169127	0.00682514
NRXN3	-0.589345	0.000149607	0.00641985
TEP1	0.589154	0.000245841	0.00892178
TRIM9	-0.297292	0.000178254	0.00704165
DDHD1	-0.334694	7.93e-05	0.00429604
SAMD4A	0.664994	0.000246374	0.00892178
KTN1	0.419984	0.0029643	0.0407689
RTN1	-0.69334	0.00343123	0.0442811
MTHFD1	-0.361346	0.000249883	0.00895414
MAX	0.43283	7.99e-05	0.00431455
SLC8A3	-0.489442	0.000586779	0.0154902
TSHR	0.850896	0.00226686	0.0347227
PTPN21	0.307274	0.00264247	0.0383857
FOXN3	0.474331	0.00028752	0.00967134
LGMN	-0.485613	0.00158912	0.0278029
BTBD7	0.321273	0.000835228	0.0187499
CLMN	1.0385	0.00130221	0.0246216
PAPOLA	0.53782	0.00279304	0.0395034
PARP2	-0.452773	0.0039053	0.0472661
APEX1	-0.44703	0.00131746	0.0247528
LOC101929718	0.86076	0.00118779	0.0231292
MIR6717	1.42049	6.42e-05	0.00376188
TOX4	-0.219957	0.00208136	0.0330046
OXA1L	-0.373419	0.00418318	0.0492924
AJUBA	0.883918	0.000180018	0.0070621
ZFHX2	0.501312	0.00390275	0.0472661
CPNE6	-0.677314	0.0005477	0.0148922
NYNRIN	0.681252	0.00262193	0.0382648
CTSG	-3.26322	0.00300802	0.0411166
LINC01551	-0.601945	0.00393628	0.0474857
LOC105370424	-0.69998	0.00148778	0.0265421
LOC101927124	0.778204	0.000546446	0.0148922
NFKBIA	0.738206	7.33e-10	1.65e-06
ZBTB1	0.44699	0.000527125	0.0146679
LOC102723809	0.796748	0.000364301	0.0116526
ATP6V1D	-0.577251	0.00320247	0.0424015
EIF2S1	-0.38664	0.00317987	0.0423205
RDH12	-0.886356	0.00320235	0.0424015
ADAM21	-0.697207	1.84e-05	0.00169486
ABCD4	0.513505	2.37e-05	0.00201343
JDP2	0.766934	0.000346379	0.011217
CIPC	0.385017	8.6e-05	0.00455152
POMT2	0.385808	0.00305238	0.0414627
VIPAS39	-0.243348	0.00303462	0.0413265
TTC8	-0.751928	4.59e-05	0.00308493
PPP4R3A	0.284818	0.000389372	0.0119946
ITPK1-AS1	0.879606	0.000182708	0.00713555
SERPINA5	1.86741	5.92e-05	0.00357618
WARS	-0.980015	4.09e-05	0.00280837
SNORD114-21	-1.29009	0.000594549	0.0155468
RTL1	-0.809801	0.00294501	0.0406474
AMN	1.20148	0.00087335	0.0192754
XRCC3	0.644773	0.00187171	0.0310291
LINC00638	1.09809	5.46e-05	0.00341159
AHNAK2	-0.708928	0.00406881	0.0484886
C14orf79	-0.687031	0.00065999	0.0166427
FAM81A	-0.895467	0.00116552	0.0228664
LOC100288637	0.89484	0.00107353	0.0218451
AVEN	0.468411	1.49e-05	0.00145833
C15orf52	0.643077	0.00407291	0.0485098
CHP1	-0.437611	0.000151516	0.00644227
TRPM7	0.454953	0.000180151	0.0070621
DMXL2	-0.547192	0.00313458	0.0420938
TCF12	0.548373	0.00425628	0.049703
IQCH-AS1	-0.383467	0.00227215	0.0347258
ITGA11	0.716717	0.00163582	0.0284056
BBS4	-0.396877	0.00133988	0.0249659
EDC3	0.252045	0.00370765	0.0461355
HMG20A	-0.300386	0.00130854	0.0246704
RASGRF1	-0.535636	0.00235374	0.0356822
IL16	1.07781	0.00317615	0.042298
ZNF592	0.367123	5.21e-05	0.00332121
ABHD2	-0.277669	0.000212516	0.00801451
ZNF710	-0.455316	0.0030262	0.0412493
SV2B	-0.814904	0.00282232	0.0395812
SNORD116-13	-0.593941	0.00374149	0.0462996
WHAMMP1	0.622328	0.00148087	0.0264838
ARHGAP11A	0.769395	0.00347691	0.0445399
EMC7	-0.346033	0.0037022	0.0461227
GJD2	-1.33849	0.00428185	0.0498592
IVD	-0.2911	5.55e-05	0.003426
ZFYVE19	0.451549	1.14e-05	0.00125265
SPINT1	1.11722	0.00263479	0.0383595
RTF1	-0.604471	5.08e-07	0.000163077
MGA	0.387696	0.000812487	0.0185185
PLA2G4B	0.883363	0.00426394	0.049703
SLC12A1	-0.913435	0.00148198	0.0264838
CEP152	0.604214	0.000662415	0.0166428
EID1	-0.458292	0.00387087	0.0471261
SCG3	-0.843057	3.28e-05	0.002531
LOC100129973	-0.837195	0.00345058	0.0443388
LINC00926	1.05993	0.00342932	0.0442811
HSP90AB4P	0.738935	0.000264863	0.00922158
ICE2	0.422306	0.00388253	0.0471597
MTFMT	-0.37517	0.00373102	0.0462827
RAB11A	-0.475649	0.00330314	0.0431893
LOC102723493	-1.77728	1.64e-06	0.000367601
CALML4	0.564173	0.00141997	0.0258633
ANP32A-IT1	0.823858	3.99e-05	0.00276307
PKM	-0.667031	0.000171821	0.00687779
SH2D7	1.13056	0.000410814	0.0125261
WDR61	-0.409304	0.00431227	0.049907
CHRNA5	1.05733	0.00311855	0.042041
HYKK	-0.5944	0.00226767	0.0347227
SCAND2P	0.354913	0.00373068	0.0462827
IDH2	-0.669827	1.62e-05	0.00155811
HDDC3	-0.335758	0.00388946	0.0471597
PRC1	-0.337942	0.00306994	0.0415737
VPS33B	-0.375702	0.00138979	0.0255142
ASB9P1	1.03247	0.00137079	0.0253439
ABCC11	-0.962956	1.08e-05	0.00121031
SMG1P7	0.766156	0.000465299	0.0135579
CLEC18B	1.39649	0.00261605	0.0382086
BANP	0.562214	0.00204012	0.0327062
AXIN1	0.477729	0.000584359	0.0154851
KREMEN2	-0.79876	2.57e-05	0.00214365
CREBBP	0.352522	0.000722347	0.0172968
ABCC6	0.741841	0.00432052	0.049947
LOC81691	-0.630012	0.000145911	0.00631756
ERN2	1.23017	0.00417516	0.0492924
SLC5A11	1.65856	0.00349152	0.0446691
SGF29	0.466703	5.35e-05	0.00338127
SEZ6L2	-0.767918	0.000375542	0.0117951
FBXL19-AS1	0.967059	2.23e-05	0.00195544
NKD1	0.727011	0.00147869	0.0264838
CES2	-0.526612	0.000185898	0.00724655
CLEC18A	1.61183	0.000509234	0.0144295
WDR59	0.358929	0.00178384	0.0300017
LOC100134368	0.874614	0.000493746	0.0141056
LOC105371038	0.986112	5.99e-05	0.00359778
PRR25	0.725872	0.00139689	0.025532
LMF1-AS1	0.79882	0.000251004	0.00896352
RNF151	1.41182	0.00271475	0.038965
DNASE1L2	0.908327	0.000930299	0.0199854
ATP6V0C	-0.571271	0.00261625	0.0382086
PKMYT1	0.927432	0.000898353	0.0195855
CLDN9	1.15106	0.00127262	0.0243267
CASP16P	-0.931266	0.00224485	0.0345253
C16orf90	1.11691	0.00323843	0.0426242
DNASE1	0.561757	0.00360894	0.04534
C16orf71	1.05135	9.73e-05	0.00486387
CARHSP1	0.481843	0.0024011	0.0360124
CRYM	-1.09467	0.000856344	0.0190766
UQCRC2	-0.419428	0.000544908	0.0148744
USP31	0.577315	1.52e-06	0.000356384
CACNG3	-0.789902	0.00227791	0.0347518
ARHGAP17	0.473217	0.00199942	0.032324
NUPR1	0.999462	0.000883423	0.0193731
CLN3	0.541996	3.15e-06	0.000547293
TUFM	-0.265713	0.00281604	0.0395812
PRRT2	-0.675164	0.000101463	0.00499058
ALDOA	-0.529203	0.00308013	0.0416847
TBX6	0.892959	0.000148997	0.00641635
ZNF768	0.455924	0.00114789	0.0226912
ZNF785	0.376995	0.00166693	0.0287543
TMEM265	0.624891	8.26e-05	0.00441716
STX1B	-0.758956	0.000155873	0.00651171
PRSS8	1.19078	2.28e-05	0.00197367
C16orf58	-0.457296	0.00154602	0.0273007
UBE2MP1	-0.520057	0.000182589	0.00713555
C16orf87	-0.53047	0.000424075	0.0127231
ABCC12	-1.50147	4.35e-06	0.000682202
SALL1	0.490524	0.00292759	0.0404873
IRX5	3.37316	0.0018168	0.0303845
DKFZP434H168	0.620627	0.00114496	0.0226763
CCDC102A	0.920456	0.000162767	0.0066559
ADGRG5	-1.07393	0.00129554	0.0245962
CCDC113	-0.676258	2.28e-07	9.71e-05
SLC38A7	-0.320493	0.00279583	0.0395034
CMTM1	0.629146	0.000295082	0.00983056
RRAD	1.09596	0.00189277	0.031254
EXOC3L1	-0.691094	1.66e-05	0.00158811
LOC100506083	0.723164	0.00118677	0.0231292
MTSS1L	0.744008	9.43e-05	0.00477228
TMEM231	-0.340446	0.00107366	0.0218451
LOC440390	0.839631	0.00186024	0.0308633
LOC101928708	1.47508	0.00239064	0.0359199
CDT1	0.591778	0.00369676	0.0460825
LINC00304	1.22802	0.00147677	0.0264816
TUBB3	-1.03547	1.98e-05	0.00179651
MC1R	1.08609	5.1e-06	0.000748541
ABCA6	1.04878	0.00114904	0.0226924
PPM1D	0.48147	0.000364287	0.0116526
LYRM9	-1.12861	9.51e-06	0.0011338
KIF19	1.60634	0.000202341	0.00770042
C17orf97	-0.624657	0.00206081	0.0328579
PITPNA	-0.380084	7.76e-05	0.00426338
METTL16	0.341521	0.00379055	0.0465299
ATP6V0A1	-0.42829	0.00272072	0.038997
TUBG1	-0.416568	0.000635408	0.0162076
LOC102724596	1.56881	4.42e-08	2.98e-05
NGFR	1.44943	0.000992507	0.0208237
LINC01476	-1.08892	0.00354001	0.0448892
ARSG	-0.561636	1.29e-05	0.00135477
SLC39A11	0.680539	3.5e-05	0.00261902
LLGL2	0.896356	0.000518048	0.0145802
JMJD6	0.778116	0.00143338	0.0259488
PGS1	0.284591	0.000828283	0.0186985
SERPINF1	-0.744183	0.00050441	0.0143317
MIR22HG	-1.01245	5.54e-06	0.00079673
SERPINF2	1.29732	2.34e-05	0.00200728
TRPV3	0.522626	0.00182387	0.0304781
CTNS	0.790882	7.21e-06	0.000916612
MED11	0.343582	0.00360618	0.0453327
SLC25A11	-0.354184	0.00374922	0.0463485
C17orf107	-0.810048	0.000690217	0.0169546
KIF1C	1.08147	0.000806159	0.0184752
WSCD1	0.819251	3.52e-05	0.00262127
CLDN7	1.05062	0.00216676	0.0337987
CTDNEP1	0.163165	0.0037066	0.0461355
MIR324	0.990321	0.00352063	0.0448246
GPS2	0.342365	0.00207335	0.0329453
EIF5A	-0.314545	0.00054082	0.0148601
KCTD11	0.463688	0.00283629	0.0396719
SLC35G6	1.11319	0.00133254	0.0249131
TRAPPC1	-0.571536	2.45e-07	9.91e-05
ALOX15B	1.22473	0.000590697	0.0155358
ALOX12B	-1.47194	8.61e-08	4.61e-05
PER1	0.375476	0.00403315	0.0482566
VAMP2	-0.551961	0.00357555	0.045099
LOC100128288	0.57223	0.000702589	0.0170705
TRIM16	0.626884	7.79e-05	0.00426338
FLCN	0.71178	2.23e-05	0.00195544
ATPAF2	0.31025	0.00387416	0.0471386
EPN2-AS1	0.865124	0.00149269	0.0265842
SLC47A2	0.850371	4.71e-05	0.00311644
CCDC144CP	0.777658	4.55e-06	0.00069628
FAM106B	0.999131	3.37e-05	0.00254769
LOC339260	-1.3461	0.00105558	0.021648
DHRS7B	-0.536848	8.01e-06	0.000999815
MAP2K3	0.361359	0.00221725	0.0342778
PIGS	-0.302164	0.000688894	0.0169421
ALDOC	-0.684691	7.7e-05	0.00426338
PROCA1	0.572098	0.0037901	0.0465299
TIAF1	0.730731	0.000902127	0.0195978
SH3GL1P1	0.767745	0.000831934	0.0187163
ARGFXP2	0.918275	0.000294959	0.00983056
LOC105371730	0.818759	0.00121377	0.0235033
C17orf102	-1.23975	0.000254462	0.00898717
DHRS11	-1.01735	5.85e-09	6.42e-06
LOC440434	0.389557	0.000245444	0.00892178
ARL5C	-1.56684	0.000529468	0.0147031
CACNB1	-0.678994	0.000327427	0.0106695
PGAP3	-0.364486	0.00298306	0.040875
CSF3	-2.03663	0.000838232	0.018788
CASC3	0.627531	0.000154726	0.00650568
GJD3	-1.0344	0.000266126	0.00923471
KRT19	1.14736	0.00386912	0.0471261
JUP	0.666594	0.000159578	0.00657708
ACLY	-0.403617	0.00173827	0.0295449
RAB5C	-0.381622	6.33e-05	0.00375195
DHX58	-0.463842	0.00130988	0.0246704
TUBG2	-0.348565	0.00145164	0.0262113
VPS25	-0.386061	0.00180637	0.0302342
CNTD1	0.700195	0.00373586	0.0462931
RAMP2-AS1	0.860051	1.72e-06	0.000376499
RND2	0.721008	0.000231627	0.00856486
LINC00910	0.872768	0.000604335	0.0156954
ARL4D	-1.23409	1.18e-05	0.00127478
ETV4	0.84294	0.00375207	0.0463563
CD300LG	-1.72684	0.00227133	0.0347258
ADAM11	-0.622889	0.00024508	0.00892178
MRPL45P2	0.574113	0.000749322	0.0177581
LRRC46	1.22718	0.000196395	0.00754295
LOC102724532	-0.936005	0.000372473	0.0117664
PNPO	-0.342914	0.000127639	0.00582473
ZNF652	0.937648	8.96e-05	0.00462491
SLC35B1	-0.387001	0.00349556	0.0446691
HILS1	1.06745	0.000586391	0.0154902
SGCA	1.01954	0.000756602	0.0178697
KIF2B	-1.72079	0.000281005	0.00952903
MPO	-1.96568	1.35e-08	1.17e-05
TUBD1	0.509084	0.00151603	0.0269537
CACNG1	-1.29835	0.00235429	0.0356822
PSMD12	-0.429955	0.00344825	0.0443362
SNORA38B	0.731399	0.00138061	0.0254127
C17orf58	-0.607303	6.41e-06	0.00086241
SLC16A6	-1.26749	3.39e-06	0.000579129
PRO1804	-0.765976	0.00378159	0.0465006
COG1	-0.444175	2.51e-05	0.00211261
WBP2	-0.550268	1.15e-05	0.00125823
ACOX1	-0.314083	0.000156119	0.00651171
FOXJ1	1.74513	0.000118483	0.00556521
QRICH2	0.707657	0.00269178	0.0387599
TMC6	1.06656	0.00267801	0.0387041
TNRC6C-AS1	1.32542	4.84e-05	0.00316458
CEP295NL	0.71626	0.00268908	0.0387599
BAIAP2-AS1	-0.684142	0.00132023	0.0247825
MIR1250	0.927899	0.00169547	0.0290655
ACTG1	-0.589427	0.000790886	0.018253
ALYREF	-0.36292	0.00341693	0.0442609
ARHGDIA	-0.39786	0.0024943	0.0369976
HEXDC	0.5613	0.000940258	0.0201175
ZNF750	0.733207	0.00176218	0.0298782
DLGAP1	-0.657054	0.00124566	0.0238552
TMEM241	-0.613162	0.00131733	0.0247528
RNF165	-0.706927	2.7e-06	0.000494826
ROCK1	0.394488	0.00280031	0.0395132
ELAC1	-0.615823	0.000775645	0.018094
LOC100505549	0.904472	6.88e-05	0.00393087
CDH20	0.426404	0.00259884	0.038061
NETO1	-0.673749	0.00418196	0.0492924
NFATC1	0.570165	0.00316084	0.0422289
ADCYAP1	-1.97102	3.85e-10	1.34e-06
CBX3P2	-1.13783	0.000736624	0.017514
NDUFV2	-0.470598	0.00416193	0.0492606
RALBP1	0.312909	0.00164403	0.0285006
CHMP1B	-0.427971	0.00154448	0.0272968
CABYR	0.467605	8.63e-06	0.00106555
ZNF271P	0.456123	0.000890066	0.019437
ATP5A1	-0.561526	0.000373497	0.0117664
SMAD4	0.543821	1.46e-06	0.000353645
NARS	-0.489359	0.00124128	0.0238552
TMX3	-0.489406	0.00221063	0.0342262
LOC101927651	1.56517	0.00061976	0.0159569
CCDC151	0.948929	0.00124006	0.0238552
ZNF565	0.553725	0.000292398	0.0098038
INSR	0.374023	5.38e-05	0.00338221
CERS1	0.540851	0.00169797	0.0290655
ZNF431	0.446846	0.000560043	0.0151348
GPI	-0.563715	0.000625126	0.0160752
ZNF345	0.386182	0.00328494	0.0431136
ZNF793	0.305987	0.00357678	0.045099
ACP7	1.30568	0.00412125	0.0489179
CLPTM1	-0.332583	0.00255506	0.0376312
CARD8	0.553402	0.000186963	0.00727446
NUCB1	-0.459935	0.00193751	0.0317165
ZNF701	0.528157	0.000590741	0.0155358
PRKCG	-0.914778	0.00182586	0.030487
NLRP4	2.65732	0.00238487	0.0358849
PLPP2	1.14497	0.00110731	0.0221931
GZMM	1.84161	5.71e-05	0.00347984
PRTN3	-2.41467	2.71e-05	0.00219826
ELANE	-1.77914	0.000442622	0.0131355
POLR2E	-0.280098	0.00051105	0.0144613
REEP6	-0.464073	0.00177276	0.0299335
ADAT3	0.877133	0.000773231	0.0180579
MOB3A	0.448127	0.00177909	0.0299701
DIRAS1	-0.838131	0.000192219	0.00742358
TJP3	1.23152	1.18e-08	1.07e-05
ZFR2	-0.747781	0.000948995	0.0201746
UHRF1	1.16298	6.7e-05	0.00387857
C19orf70	-0.390066	0.00275592	0.0393124
CAPS	0.992436	7.79e-06	0.00097917
CD70	-4.04859	2.58e-05	0.00214567
TRIP10	0.771567	0.00103763	0.021468
SH2D3A	1.66003	2.29e-05	0.00197367
TGFBR3L	-0.87235	0.00289574	0.0401801
CERS4	0.341226	0.000943413	0.0201175
NDUFA7	-0.612024	0.000150533	0.00643105
ANGPTL4	-1.09814	0.00141845	0.0258582
LOC101928238	-0.762575	0.00379934	0.0465299
ZNF561-AS1	0.445323	0.00195554	0.0319114
PDE4A	-0.50613	0.00146011	0.0263314
KEAP1	0.332892	0.00035755	0.0114895
CDC37	-0.464509	0.000840154	0.0187998
KANK2	0.728525	0.000262138	0.00915727
SWSAP1	0.625727	0.00377446	0.046463
ZNF441	-0.774832	1.38e-05	0.00138674
ZNF69	0.628231	0.00118018	0.0230239
ZNF788	0.722215	0.00112007	0.0222892
ZNF442	-0.679761	0.000247876	0.00892178
PRDX2	-0.520421	0.000157694	0.0065463
PRKACA	-0.538305	3.07e-06	0.000541861
SAMD1	0.398411	0.00316544	0.0422363
DDX39A	0.469677	0.00368442	0.0460789
OR7A5	2.18169	0.000464821	0.0135579
CYP4F11	-0.897449	0.000720115	0.0172968
COLGALT1	0.39749	0.000527496	0.0146679
ARRDC2	1.21371	0.00066945	0.0166803
RAB3A	-0.996207	0.000254819	0.00898717
MPV17L2	-0.579917	4.12e-05	0.00281945
PGPEP1	0.556353	0.000761614	0.0179272
HOMER3	0.727789	8.93e-05	0.00462491
LINC00664	-1.11134	0.00388138	0.0471597
RGS9BP	0.722127	0.00141588	0.0258338
ZNF30	0.436064	0.00380473	0.0465656
HPN	0.93393	0.00354359	0.0448976
HPN-AS1	1.24314	0.00395235	0.0475869
FXYD7	-0.79814	1.11e-05	0.00124301
HAUS5	0.640939	0.000208667	0.0078956
CLIP3	-0.566148	0.000561918	0.0151602
ALKBH6	-0.428507	0.00139406	0.025532
CAPNS1	-0.586187	3.44e-05	0.00258278
OVOL3	1.26671	5.27e-05	0.0033424
ZNF850	0.56149	0.000663158	0.0166428
ZNF790	0.408127	6.77e-05	0.0038894
ZNF607	0.309427	0.00194272	0.0317768
CATSPERG	0.74016	0.00158163	0.0277418
SPRED3	-1.14165	1.09e-06	0.000288171
SARS2	-0.398095	0.00426426	0.049703
IFNL2	-3.00327	0.000113083	0.00537209
MED29	-0.522698	7.11e-07	0.000206478
EID2B	-0.657154	0.00379515	0.0465299
NUMBL	-0.583482	0.00344522	0.0443245
MIA	2.50281	0.00152224	0.0270411
CYP2B7P	-1.00776	5.88e-06	0.00082294
BCKDHA	-0.330364	0.00410828	0.0488473
PSG3	-1.31189	0.00202375	0.032591
PSG8	-1.71243	2.74e-05	0.00220991
CD177	1.50896	0.00337867	0.0439016
SRRM5	0.894422	0.00222662	0.0343463
SMG9	0.43031	7.12e-07	0.000206478
ZNF234	0.361008	0.000151983	0.00644227
GIPR	1.39951	0.00068017	0.0167671
NANOS2	2.21373	0.00137384	0.0253606
HIF3A	1.20969	3.3e-05	0.002531
CALM3	-0.743823	0.00124233	0.0238552
KPTN	0.643411	0.00061591	0.0159167
NAPA	-0.532041	0.000465727	0.0135579
GLTSCR2-AS1	0.845705	0.00157763	0.0277415
BCAT2	0.773131	2.45e-05	0.00206644
PTOV1-AS2	1.06618	1e-05	0.00117472
AKT1S1	0.246977	0.00266227	0.0385567
SIGLEC16	1.18155	0.0026513	0.0384245
MYBPC2	-1.61066	0.000660759	0.0166427
LINC01530	0.735401	7.13e-07	0.000206478
SPACA6	0.878383	0.00129227	0.0245897
SPACA6P-AS	0.906594	0.000107334	0.00523004
ZNF577	0.659747	0.000876831	0.0192754
ZNF613	0.403255	0.000930512	0.0199854
ZNF137P	0.538166	0.00177104	0.0299335
ZNF600	0.887489	0.00269454	0.0387599
ZNF765	0.643276	0.00362797	0.0455242
TPM3P9	0.741075	0.000515281	0.0145415
ZNF761	0.520814	0.00200262	0.0323256
CACNG8	-0.741412	0.00135845	0.0251604
SYT5	-0.769371	0.00205274	0.0327544
ZNF524	0.424335	0.000647081	0.0164412
ZNF814	0.538639	0.00147015	0.0264121
ZNF417	0.306786	0.00144323	0.0260819
A1BG	0.400653	0.00124495	0.0238552
PLCB1	-0.675785	0.00175452	0.0297725
MYLK2	-1.38323	0.00106635	0.0217927
RBL1	0.651882	5.1e-05	0.00328494
ZHX3	0.430421	0.00147393	0.0264533
OSBPL2	0.18362	0.00242472	0.0361972
PTPRA	-0.248286	0.00302308	0.0412337
CHGB	-1.0805	0.000143326	0.00626639
TMX4	-0.532722	0.00142197	0.025877
SNAP25	-0.987987	0.000677833	0.0167473
TASP1	-0.531483	1.44e-05	0.00141313
DTD1	-0.487806	0.00273917	0.0391002
RALGAPA2	0.405166	0.00013118	0.0059207
NINL	0.714848	0.000995416	0.0208637
CBFA2T2	0.16601	0.00339278	0.0440301
TLDC2	1.00932	0.000399039	0.0122382
SAMHD1	0.786722	0.000178616	0.00704165
MROH8	-0.403148	0.00425807	0.049703
DHX35	-0.329034	0.000665534	0.0166623
TOX2	-0.601757	0.000783065	0.0181655
NCOA5	0.511135	0.000595633	0.0155468
DNTTIP1	-0.346611	0.00109366	0.0219944
ZMYND8	0.334625	0.00283554	0.0396719
RBM38	0.565463	0.00011234	0.00536122
HAR1A	-0.801629	0.00169453	0.0290655
NRSN2	-0.753658	5.27e-08	3.24e-05
RAD21L1	-1.5342	0.000721632	0.0172968
EBF4	0.617432	0.00277986	0.0394381
PCED1A	0.393079	0.00157507	0.0277415
CPXM1	-1.23415	0.000218473	0.00813618
ITPA	-0.421167	0.000585696	0.0154902
SPEF1	-0.787687	0.00364205	0.0456734
MAVS	0.518366	0.00022923	0.0084913
ADRA1D	-1.35162	8.37e-05	0.00445378
GPCPD1	-0.779391	1.12e-05	0.00124367
MCM8	0.639338	0.00129394	0.0245962
BFSP1	-0.932966	3.92e-05	0.00273671
VSX1	0.83543	0.00209607	0.0330913
PYGB	-0.505165	3.26e-05	0.00252828
TPX2	-0.688602	0.00177456	0.0299335
TM9SF4	-0.256144	0.000132297	0.0059207
ZNF341-AS1	1.42569	0.000291754	0.00979797
CHMP4B	-0.402676	0.000464521	0.0135579
NCOA6	0.223046	0.000939339	0.0201175
GSS	-0.59609	5.91e-05	0.00357618
MMP24-AS1	-0.416473	0.00114204	0.0226399
MANBAL	-0.392693	7.81e-05	0.00426338
LOC149684	1.24413	0.00132618	0.0248496
PLCG1	0.562521	0.000258922	0.00909061
SYS1	0.483807	1.43e-07	6.95e-05
RNF114	0.313949	0.00139578	0.025532
BMP7-AS1	1.28623	0.00243321	0.036272
STX16	0.290674	0.00191304	0.0314392
TUBB1	0.94835	4.45e-06	0.000687331
LOC100506384	0.702781	0.00194664	0.031816
CDH26	0.748378	3.31e-05	0.00253203
HRH3	0.594254	0.00379959	0.0465299
DIDO1	0.31449	0.00405391	0.0483703
SLC17A9	0.782127	0.000961578	0.0203591
PPDPF	-0.568169	0.00350515	0.0446827
RTEL1	0.71855	0.00139531	0.025532
STMN3	-0.543204	0.000595531	0.0155468
UCKL1	0.562774	0.00240067	0.0360124
MIR1914	1.10587	0.00208424	0.0330046
UCKL1-AS1	1.62576	1.7e-05	0.00160218
SOX18	-0.925265	0.00304961	0.04146
PCMTD2	0.362115	0.000448007	0.0132442
ABCG1	0.604002	0.000279734	0.00950139
RSPH1	-0.519219	0.00139518	0.025532
PKNOX1	0.364526	0.00135605	0.0251381
RWDD2B	-0.730173	0.00063116	0.0161905
C21orf62	0.927984	1.22e-05	0.00130916
DONSON	0.354327	0.00258175	0.037944
SLC5A3	1.09681	0.000135547	0.00602735
CBR3	-0.54462	0.00068338	0.0168263
ETS2	-0.545839	1.34e-06	0.000333062
LINC00323	1.45368	0.00106691	0.0217927
MX1	-0.659891	0.000567026	0.015192
LOC101930094	-0.660927	0.000693044	0.0169841
MCM3AP-AS1	0.472191	0.00167374	0.0288478
LSS	0.639346	0.000478913	0.0138718
C21orf58	0.468956	0.00374092	0.0462996
LOC100506271	-1.08599	0.0011395	0.0226111
POLDIP3	0.383391	3.73e-05	0.00268023
LINC01310	-1.20893	0.00244685	0.0364233
ATP6V1E1	-0.708244	0.00241546	0.0361406
MICAL3	0.394828	0.00120366	0.0233727
GNAZ	0.325148	0.00207419	0.0329453
SPECC1L	0.558293	8.05e-05	0.00432723
BCRP3	1.21572	0.00222496	0.034346
EP300	0.229501	0.000906918	0.0196813
PACSIN2	0.243003	0.00328899	0.043116
KIAA0930	0.594844	0.00199942	0.032324
DUXAP8	-0.955886	0.00311746	0.042041
DGCR8	0.346077	0.00384774	0.0469816
LZTR1	0.332279	0.00177548	0.0299335
TOP3B	0.569048	0.000108628	0.00526847
DDTL	0.600277	0.00073551	0.0175103
ADORA2A	1.51634	0.00122127	0.0235679
ADORA2A-AS1	1.17115	0.00271389	0.038965
LRP5L	0.647923	0.00313152	0.0420907
LOC100507599	-0.724155	1.34e-05	0.00138055
CCDC117	0.543221	8.98e-05	0.00462491
NIPSNAP1	-0.526615	9.99e-05	0.00496093
DUSP18	0.478734	0.000531452	0.0147076
SMTN	1.14034	0.000314771	0.0103542
LINC01521	-0.525096	0.00200163	0.0323256
TXN2	-0.287442	6.73e-05	0.00388718
MPST	0.751072	3.7e-09	4.32e-06
LGALS2	1.17306	0.00342228	0.0442663
DNAL4	-0.669211	1.07e-05	0.00121031
SUN2	0.916439	0.00017662	0.00700267
NPTXR	-0.831996	0.00066888	0.0166803
ATF4	0.522134	0.00087639	0.0192754
MCHR1	-1.3094	2.08e-06	0.000420521
TOB2	0.767149	1.19e-06	0.00029793
ACO2	-0.454478	4.2e-06	0.000668741
POLR3H	0.397742	0.000491852	0.0140707
XRCC6	-0.440035	0.00234374	0.0356258
NDUFA6	-0.346398	0.00296013	0.0407482
LINC01315	0.617671	0.00411239	0.0488683
SERHL2	0.674063	0.00101184	0.0211019
PNPLA3	-0.73628	0.00071411	0.0172171
SAMM50	-0.329759	0.000172533	0.00689306
FAM118A	0.868301	0.000136201	0.00604354
MIR3619	0.984882	0.000764582	0.0179767
PRR34	0.871135	0.000208985	0.0078956
PRR34-AS1	1.12019	5.69e-05	0.00347984
LOC339685	-1.91479	2.95e-06	0.000525396
LINC00898	-2.13616	2.86e-07	0.00011053
LOC284933	1.50448	0.000547214	0.0148922
ZBED4	0.305364	0.00161488	0.0281592
ALG12	0.415416	0.000386932	0.0119548
SYCE3	-2.35949	0.000248552	0.00892178
CPT1B	0.707843	0.00420576	0.0493869

## Sheet: PD
	log2FoldChange	pvalue	padj
ENSG00000227640	0.318787	0.0168989	0.046253
ENSG00000243008	-1.0856	0.000912504	0.00470064
ENSG00000234056	1.02733	0.000179419	0.00136884
ENSG00000260509	-0.564761	0.0109399	0.0328227
ENSG00000228889	-0.412404	0.0110832	0.0331572
ENSG00000233532	-0.806	0.000319296	0.00209671
ENSG00000237879	-0.850836	0.00331518	0.0129209
ENSG00000224924	0.644641	0.0054431	0.0190092
ENSG00000229520	-0.675713	0.000638498	0.0035722
ENSG00000224243	-0.525002	0.0033857	0.0131422
ENSG00000236581	-0.694258	0.0152891	0.0428463
ENSG00000269376	1.12058	2.95e-06	6.63e-05
ENSG00000273321	0.699774	0.000971094	0.00494381
ENSG00000229373	0.870021	0.00115935	0.00566067
ENSG00000138593	-0.303123	0.0158684	0.0440546
ENSG00000215483	1.29916	0.000131635	0.00108635
ENSG00000265485	-1.36999	0.000917908	0.004724
ENSG00000266573	-1.54147	0.00014093	0.00114094
ENSG00000264345	-1.18582	0.00326423	0.0127636
ENSG00000270522	0.798017	0.0131194	0.0379665
ENSG00000168675	-0.356674	0.00897447	0.0281675
ENSG00000226519	-1.34719	0.00168863	0.0076119
ENSG00000265369	-0.579347	0.000531608	0.00313834
ENSG00000237361	-0.835343	0.000168672	0.00130799
ENSG00000188992	-0.991299	0.001415	0.00663045
ENSG00000185272	-0.453167	0.00246364	0.0101717
ENSG00000155304	-0.528124	0.000107961	0.000939177
ENSG00000251015	1.18382	1.33e-05	0.000194391
ENSG00000166200	-0.225133	0.00241658	0.0100174
ENSG00000260325	1.65487	3.97e-12	4.59e-09
ENSG00000180530	-0.490846	3.19e-05	0.000375017
ENSG00000261371	0.715044	0.000378877	0.00239283
ENSG00000263688	-1.16937	0.012271	0.0359763
ENSG00000155313	-0.340621	0.00110796	0.00547003
ENSG00000101638	-0.428635	0.00813331	0.0260508
ENSG00000154639	-0.329504	0.00429872	0.0158334
ENSG00000101654	-0.451729	1.4e-07	7.55e-06
ENSG00000078043	-0.390935	3.57e-07	1.47e-05
ENSG00000140416	-0.340549	0.0139182	0.0397638
ENSG00000247556	-0.478853	7.21e-06	0.000126471
ENSG00000140577	0.336546	0.0161476	0.0446713
ENSG00000166140	0.343684	0.000142811	0.00115364
ENSG00000260428	0.839813	3.05e-05	0.000363298
ENSG00000260926	1.16066	0.000559563	0.00324894
ENSG00000267586	-0.943398	0.00030999	0.00205249
ENSG00000167216	0.311596	0.000910598	0.00469416
ENSG00000087589	0.646323	0.000551735	0.00321606
ENSG00000154654	-0.328413	0.00576681	0.0199038
ENSG00000259234	-0.720754	0.00141696	0.00663644
ENSG00000273017	0.698191	0.00560601	0.0194508
ENSG00000261215	0.343722	0.00916537	0.028626
ENSG00000154719	-0.131122	0.0176486	0.0478922
ENSG00000267414	-0.384235	0.0154714	0.0432623
ENSG00000175322	-0.549217	3.73e-06	7.8e-05
ENSG00000101160	0.447958	6.73e-05	0.000656897
ENSG00000266968	-1.13881	0.00256566	0.0105011
ENSG00000166145	0.541655	0.00245963	0.0101571
ENSG00000259548	-1.79409	0.0061775	0.020968
ENSG00000231133	-0.514751	0.00444757	0.0162385
ENSG00000270112	-0.688301	7.21e-05	0.000688709
ENSG00000225978	-0.45832	0.0077022	0.0248977
ENSG00000088881	0.658646	1.32e-05	0.000194113
ENSG00000154721	0.363337	0.00266468	0.0108085
ENSG00000235387	0.620571	0.00196541	0.00854664
ENSG00000185088	0.393241	0.000104693	0.00091661
ENSG00000170122	0.637502	0.000271133	0.00185188
ENSG00000260619	-1.14241	0.00223224	0.00942419
ENSG00000175063	1.74555	0.000120346	0.00101518
ENSG00000167220	-0.320876	1.07e-05	0.000167832
ENSG00000124103	0.953248	0.00515446	0.0182665
ENSG00000104047	-0.231934	0.00114487	0.0056127
ENSG00000140564	0.296828	0.000189572	0.00142527
ENSG00000140157	-0.347968	0.000446731	0.0027275
ENSG00000261553	-1.04718	3.01e-05	0.000360842
ENSG00000087510	1.13924	1.01e-07	6.06e-06
ENSG00000225511	0.859097	0.00101778	0.00511669
ENSG00000124205	-0.717548	0.000749021	0.00404062
ENSG00000128917	0.958493	3.25e-07	1.38e-05
ENSG00000180777	-0.664172	0.00423883	0.0156527
ENSG00000101144	0.449909	0.000167445	0.00130438
ENSG00000172785	-0.318366	0.00858115	0.0272162
ENSG00000261610	1.75639	2.5e-05	0.000312393
ENSG00000227676	1.80655	6.91e-06	0.000122907
ENSG00000234104	1.17331	0.00341035	0.0132089
ENSG00000132635	0.37497	9.51e-05	0.000853007
ENSG00000179523	-0.209052	0.00124651	0.00598267
ENSG00000204837	-0.576084	0.0016463	0.0074611
ENSG00000165209	-0.481171	1.91e-05	0.000254537
ENSG00000182511	0.761484	1.65e-07	8.46e-06
ENSG00000170113	-0.251148	0.00442946	0.0161989
ENSG00000228824	-0.801418	0.00131371	0.00624718
ENSG00000259932	-0.573183	0.0158655	0.0440527
ENSG00000266335	-1.03654	0.00532098	0.0187161
ENSG00000267325	-0.455327	0.000951559	0.00485701
ENSG00000142192	-0.409883	4.28e-06	8.62e-05
ENSG00000140284	-0.501096	0.0116876	0.0346118
ENSG00000230725	-0.761702	0.000251821	0.00175362
ENSG00000269946	0.779022	0.000462912	0.00280603
ENSG00000132819	0.578019	3.1e-07	1.33e-05
ENSG00000107099	0.638889	0.00107236	0.00533428
ENSG00000141449	-0.594992	0.00215602	0.00917374
ENSG00000232063	-0.822419	0.0105334	0.0318407
ENSG00000259235	-0.682808	0.00236046	0.00982793
ENSG00000166265	0.468924	0.00521753	0.0184521
ENSG00000140287	-1.25016	4.75e-05	0.000503828
ENSG00000140455	0.333684	0.000547288	0.00320131
ENSG00000227456	0.967339	0.000509389	0.00302857
ENSG00000106689	0.49712	0.00738075	0.0240339
ENSG00000154736	-0.698909	0.000255229	0.00177111
ENSG00000261739	-0.896988	0.00253321	0.0104055
ENSG00000238113	0.343395	0.00896762	0.0281541
ENSG00000260257	0.634532	4.26e-06	8.59e-05
ENSG00000107104	0.325724	0.0134919	0.0388424
ENSG00000175611	-0.286715	0.000309906	0.00205249
ENSG00000121390	-0.357914	1.55e-07	8.2e-06
ENSG00000228265	-0.503087	0.00767559	0.0248376
ENSG00000269202	0.632688	0.00210474	0.00899434
ENSG00000104064	-0.311104	1.16e-05	0.000178349
ENSG00000132950	-0.197197	0.0108689	0.0326621
ENSG00000128322	1.18373	0.00399587	0.0149823
ENSG00000198862	-0.505425	3.37e-06	7.3e-05
ENSG00000168612	0.270385	0.0012272	0.00591743
ENSG00000187446	-0.356315	4.69e-05	0.000500433
ENSG00000156253	-0.430968	0.000105302	0.000920459
ENSG00000101665	0.388983	0.00013599	0.00111214
ENSG00000196227	-0.326822	0.00155486	0.00714056
ENSG00000132670	-0.190958	2.9e-05	0.000350257
ENSG00000235494	-1.18238	0.00602952	0.0206074
ENSG00000132825	0.460837	2.16e-06	5.28e-05
ENSG00000259705	-0.493263	0.01372	0.0393531
ENSG00000260032	-0.421066	1.02e-06	3.17e-05
ENSG00000064601	0.179196	0.00804464	0.0258215
ENSG00000224404	-1.28439	0.00082713	0.00436439
ENSG00000156256	-0.255251	0.00115691	0.00565234
ENSG00000121741	-0.206842	0.00428254	0.0157926
ENSG00000197361	-0.769837	2.44e-06	5.74e-05
ENSG00000269220	0.652193	0.00368235	0.0140461
ENSG00000136918	1.33408	0.000204751	0.00150563
ENSG00000080503	-0.318462	0.000147117	0.00117885
ENSG00000136942	0.343809	0.00119978	0.00580457
ENSG00000230366	-0.47351	0.0103923	0.0315326
ENSG00000255036	-0.644039	0.00088873	0.0046
ENSG00000259577	-0.773474	3.38e-05	0.0003925
ENSG00000167088	-0.179203	0.00949915	0.0293936
ENSG00000138592	-0.155619	0.00388049	0.014651
ENSG00000173281	0.738928	3.15e-05	0.000371668
ENSG00000103657	-0.455244	6.11e-10	1.72e-07
ENSG00000158201	0.498755	0.000117222	0.000993458
ENSG00000124253	1.84655	2.61e-06	6.02e-05
ENSG00000141627	-0.127313	0.0138494	0.0396039
ENSG00000165474	0.879036	0.0023531	0.0098067
ENSG00000140553	0.238207	0.00430585	0.0158436
ENSG00000273032	-0.675189	0.000578415	0.00332428
ENSG00000237862	-0.622468	0.0179072	0.0484593
ENSG00000173611	-0.627181	1.43e-05	0.000206208
ENSG00000130699	0.425281	4.48e-05	0.000485258
ENSG00000147852	-0.4231	0.000261487	0.00180473
ENSG00000099956	0.165304	0.0104928	0.0317756
ENSG00000198034	0.242584	0.00387381	0.0146383
ENSG00000223891	0.1882	0.00611538	0.0208157
ENSG00000119414	-0.233211	0.000108148	0.000940036
ENSG00000137815	-0.365301	0.000170968	0.00132051
ENSG00000273311	-0.517018	0.0040304	0.0150831
ENSG00000272682	0.863687	0.00015604	0.00123764
ENSG00000099958	0.534889	0.000468211	0.00283025
ENSG00000273096	0.850459	0.000296538	0.00198665
ENSG00000168263	-0.788647	0.00149723	0.00692276
ENSG00000215472	-2.12268	0.00087197	0.00454576
ENSG00000101405	1.15454	0.000343494	0.0022138
ENSG00000261823	-0.92991	0.00579286	0.0199747
ENSG00000136933	-0.166335	0.00708734	0.023288
ENSG00000147535	0.265217	0.000387913	0.0024344
ENSG00000232837	0.537429	0.00952156	0.0294529
ENSG00000235888	0.662299	0.000133222	0.00109576
ENSG00000247982	0.851823	4.03e-06	8.23e-05
ENSG00000255568	-0.428622	0.00448036	0.0163341
ENSG00000044574	0.280894	0.0176245	0.047853
ENSG00000273424	0.716962	0.000730201	0.00396471
ENSG00000230303	-0.568791	0.00479303	0.0172246
ENSG00000172458	0.277285	0.00466727	0.0168648
ENSG00000133460	-0.246252	0.010403	0.0315474
ENSG00000114062	-0.436889	1.85e-07	9.2e-06
ENSG00000156273	0.257371	0.0154119	0.0431067
ENSG00000229891	0.539591	6.33e-05	0.000627061
ENSG00000100979	0.689501	6.64e-06	0.000119525
ENSG00000231742	0.525691	0.000250388	0.00174644
ENSG00000224397	0.98198	0.0156699	0.0436709
ENSG00000132953	-0.336935	0.00028327	0.0019143
ENSG00000186416	-0.245288	0.01708	0.0466547
ENSG00000231632	-1.03137	0.000299505	0.00200076
ENSG00000187954	0.414941	1.92e-06	4.92e-05
ENSG00000265579	-0.553353	0.00522419	0.0184684
ENSG00000124224	0.307351	0.0159128	0.0441609
ENSG00000265380	-1.24117	0.00821628	0.0262546
ENSG00000229613	-1.08816	0.00816372	0.0261251
ENSG00000264247	-0.318083	0.00190135	0.00831836
ENSG00000107249	0.462455	0.00397704	0.0149194
ENSG00000150457	0.797021	2.57e-06	5.96e-05
ENSG00000266774	-1.7702	0.000113358	0.000972296
ENSG00000230537	0.463878	0.0106334	0.0321071
ENSG00000198171	0.216636	0.00950862	0.0294187
ENSG00000273287	0.644516	0.000115662	0.000986614
ENSG00000266312	0.636291	0.00615674	0.0209203
ENSG00000184402	-0.219676	0.00348948	0.0134458
ENSG00000171189	-0.594295	0.000263495	0.00181276
ENSG00000165219	-0.165031	0.00133325	0.00632211
ENSG00000171056	0.420622	0.00536647	0.0188091
ENSG00000106688	-0.359272	0.00787769	0.025373
ENSG00000205634	-1.19476	0.000178316	0.00136138
ENSG00000224271	-0.994761	0.00231635	0.00968701
ENSG00000124209	-0.179967	0.000319451	0.00209671
ENSG00000147548	-0.182454	0.00917346	0.028643
ENSG00000260305	1.09264	0.0042143	0.0155992
ENSG00000213279	1.61951	0.000899133	0.00464388
ENSG00000235111	1.85447	2.76e-05	0.000336915
ENSG00000268649	1.17185	8.47e-05	0.000778812
ENSG00000103932	0.211253	0.0124847	0.0364864
ENSG00000124164	-0.376088	6.26e-08	4.56e-06
ENSG00000169989	-0.474422	0.00104656	0.00522719
ENSG00000106686	-0.277135	0.0177344	0.0480853
ENSG00000263146	0.669891	1.12e-05	0.000174451
ENSG00000088836	0.946774	1.07e-08	1.33e-06
ENSG00000104643	-0.543607	2e-08	2.13e-06
ENSG00000198901	-0.426045	0.000274115	0.00186754
ENSG00000125354	-0.298413	0.0163286	0.04505
ENSG00000205808	-0.442751	8.28e-06	0.000139177
ENSG00000183090	-1.41941	0.000540807	0.00317452
ENSG00000102678	-0.537306	0.0056505	0.0195708
ENSG00000085871	0.375154	0.00105377	0.00525989
ENSG00000106993	-0.285523	0.000927822	0.00476035
ENSG00000099994	0.83139	0.00102347	0.00514052
ENSG00000169744	-0.539371	0.00324061	0.0126804
ENSG00000250863	0.953236	0.00277222	0.0111534
ENSG00000178605	0.459562	5.77e-05	0.000586063
ENSG00000120251	-0.672129	3.46e-05	0.000400009
ENSG00000272777	-0.338145	0.0119653	0.0352742
ENSG00000260253	-1.28476	0.00985842	0.0302681
ENSG00000167393	0.611651	1.67e-05	0.000231781
ENSG00000166206	-0.521009	0.00377435	0.0143449
ENSG00000167306	-0.679876	3.63e-05	0.000414104
ENSG00000099998	0.902831	1.97e-05	0.00026056
ENSG00000166803	0.646265	0.00487964	0.0174866
ENSG00000160972	0.379325	0.00022537	0.00160705
ENSG00000153130	-0.630856	3.65e-06	7.73e-05
ENSG00000151835	-0.347531	0.000174434	0.00133977
ENSG00000164849	0.804102	4.72e-06	9.28e-05
ENSG00000126821	-0.246456	0.00879093	0.0277237
ENSG00000144659	0.108187	0.0156795	0.0436864
ENSG00000109654	-0.316936	0.00211406	0.00902882
ENSG00000088854	-0.149985	0.0086586	0.0274093
ENSG00000168028	0.237986	0.00778663	0.0251226
ENSG00000156304	0.224437	0.000589217	0.00337174
ENSG00000177710	0.957552	0.000252361	0.00175625
ENSG00000100014	0.366429	2.48e-08	2.51e-06
ENSG00000164850	0.992951	1.31e-11	1.14e-08
ENSG00000271869	0.400777	0.0126034	0.0367276
ENSG00000270077	0.992705	0.0136432	0.0391741
ENSG00000027001	-0.25375	0.0018668	0.00819859
ENSG00000103671	0.353804	3.47e-05	0.000400598
ENSG00000260585	-0.818514	0.0111006	0.0331856
ENSG00000153132	-0.738022	0.000198897	0.00147495
ENSG00000142149	-0.501663	0.00880719	0.0277483
ENSG00000198223	0.602446	0.00317136	0.0124453
ENSG00000157103	-0.382733	0.000111617	0.000959711
ENSG00000180357	0.219344	0.0142303	0.0404263
ENSG00000104691	-0.26253	0.00120031	0.00580583
ENSG00000138685	0.465511	0.0116421	0.03451
ENSG00000130706	0.181627	0.016975	0.0464146
ENSG00000270964	-0.446416	0.015499	0.0433002
ENSG00000151552	0.545253	0.00486274	0.0174434
ENSG00000259959	-0.234918	0.00984258	0.0302237
ENSG00000228623	-0.233161	0.00839573	0.0267062
ENSG00000134490	-0.401901	0.00258052	0.010542
ENSG00000231528	0.791066	0.00712611	0.0233801
ENSG00000167701	0.38081	0.00478251	0.017201
ENSG00000258647	1.45896	8.25e-07	2.73e-05
ENSG00000258676	-0.769319	0.0105434	0.0318666
ENSG00000260337	0.444072	0.011623	0.0344581
ENSG00000197037	-0.189883	0.0138577	0.0396171
ENSG00000164168	-0.148642	0.0101456	0.0309746
ENSG00000258807	-1.1559	0.0132164	0.0382062
ENSG00000215440	0.293552	0.00840329	0.0267224
ENSG00000088812	-0.407615	6.22e-07	2.2e-05
ENSG00000164877	0.578241	5.51e-06	0.000102901
ENSG00000260361	0.596685	0.00937101	0.0290717
ENSG00000248866	-0.944253	5.81e-06	0.000107285
ENSG00000163655	-0.35045	3.36e-06	7.29e-05
ENSG00000226950	0.506675	1.89e-09	4e-07
ENSG00000261646	-1.50127	0.00238216	0.00991066
ENSG00000129055	-0.264376	0.00244098	0.0101012
ENSG00000185291	0.702366	6.75e-06	0.000121089
ENSG00000185518	-0.725926	0.00012283	0.00103093
ENSG00000253641	-0.812804	1.73e-05	0.00023742
ENSG00000165959	0.676483	0.0033836	0.0131381
ENSG00000246774	-1.23868	0.00345914	0.013352
ENSG00000253678	-1.37396	0.00025883	0.00179094
ENSG00000212766	-0.714437	0.000131942	0.00108806
ENSG00000092108	-0.289858	0.000181946	0.00138116
ENSG00000163728	-0.463133	6.3e-06	0.000114654
ENSG00000241472	-0.285551	0.0150246	0.0422686
ENSG00000087448	-0.55175	1.32e-08	1.57e-06
ENSG00000177125	0.236461	0.00405973	0.0151537
ENSG00000166979	0.459468	0.000247079	0.00172669
ENSG00000164169	-0.258932	0.00037793	0.00238894
ENSG00000034533	-0.323221	3.55e-06	7.57e-05
ENSG00000186297	-0.525785	0.0125761	0.0366775
ENSG00000114405	-0.34733	0.00256402	0.0104963
ENSG00000068323	0.226304	0.00201496	0.00871357
ENSG00000130702	0.606904	0.00240814	0.00998816
ENSG00000256650	-1.09372	0.0078197	0.0252137
ENSG00000272505	-0.702506	0.000136905	0.00111837
ENSG00000104093	-0.711576	1.48e-07	7.89e-06
ENSG00000104267	0.502634	0.00795442	0.0255759
ENSG00000099246	-0.298168	8.79e-05	0.000802302
ENSG00000163590	-0.611296	3.56e-06	7.59e-05
ENSG00000095564	-0.439246	0.000670404	0.00372098
ENSG00000087494	-0.784661	0.00027294	0.00186188
ENSG00000107036	-0.372654	4.72e-05	0.000503071
ENSG00000183770	0.659877	0.000578128	0.00332351
ENSG00000270052	1.70789	0.000561107	0.00325135
ENSG00000184992	-0.310663	4.94e-05	0.000518269
ENSG00000270157	-0.485411	0.00145346	0.00675491
ENSG00000230876	-0.764018	0.0064143	0.0215761
ENSG00000255310	-0.382247	0.018205	0.0490794
ENSG00000106538	0.603254	6.48e-05	0.000636987
ENSG00000177663	0.477631	0.000273874	0.00186649
ENSG00000240764	-1.0363	0.000351113	0.00225287
ENSG00000260368	0.840946	3.47e-05	0.000400598
ENSG00000152766	1.39171	0.00177653	0.00789152
ENSG00000182923	-0.163923	0.00258479	0.0105515
ENSG00000156140	-0.731329	0.000418932	0.00259079
ENSG00000171509	-0.715614	0.0060686	0.0207149
ENSG00000166831	0.680661	0.000746811	0.0040307
ENSG00000107816	0.359075	0.016307	0.0450018
ENSG00000164209	-0.498496	1.71e-05	0.000235504
ENSG00000136828	-0.187518	0.0180537	0.0487926
ENSG00000100985	2.04776	1.45e-07	7.79e-06
ENSG00000180638	0.417953	0.011116	0.033218
ENSG00000261087	0.676095	3.72e-09	6.35e-07
ENSG00000243004	-0.632239	0.0103316	0.0314031
ENSG00000197548	-0.239101	0.00300496	0.0119107
ENSG00000154265	-0.541896	3.18e-06	7e-05
ENSG00000165309	0.462397	0.00283159	0.0113478
ENSG00000082153	-0.24494	0.00610924	0.0208111
ENSG00000251405	-0.880408	0.00887109	0.0279156
ENSG00000182256	-0.845198	3.61e-05	0.000412864
ENSG00000183307	-0.408391	0.00142698	0.00666756
ENSG00000138134	-0.621843	7.09e-06	0.000125085
ENSG00000234769	0.366256	0.000633967	0.00355693
ENSG00000140451	0.488877	0.00580085	0.0199898
ENSG00000235478	-0.471806	0.00086687	0.0045246
ENSG00000137462	0.85434	0.000290435	0.00195373
ENSG00000169255	-0.562369	0.000340812	0.00220174
ENSG00000197322	-0.869125	0.000260008	0.00179738
ENSG00000175110	-0.214352	0.000455689	0.00277231
ENSG00000152822	-0.552487	0.00486589	0.01745
ENSG00000270107	1.40359	0.000532156	0.00313987
ENSG00000196954	1.18676	7.61e-08	5.1e-06
ENSG00000130522	0.444593	0.000101693	0.000897222
ENSG00000108298	0.344628	0.000508728	0.00302631
ENSG00000173338	0.424197	0.00407457	0.015196
ENSG00000271789	0.396301	0.00520881	0.018429
ENSG00000182162	1.6022	3.55e-07	1.47e-05
ENSG00000145428	-0.404144	0.00918694	0.0286768
ENSG00000075673	-0.997202	0.000675501	0.00374544
ENSG00000144306	-0.564418	1.67e-10	6.96e-08
ENSG00000228709	1.46189	0.0181238	0.0489332
ENSG00000255974	-0.542815	0.00448055	0.0163341
ENSG00000226994	-0.666666	0.0156726	0.0436729
ENSG00000261578	0.530004	0.0159157	0.0441632
ENSG00000105202	0.390774	7.85e-05	0.000731721
ENSG00000120265	-0.565137	3.74e-05	0.000423218
ENSG00000089250	-0.337031	0.0135939	0.0390635
ENSG00000109436	-0.788919	5.77e-06	0.000107056
ENSG00000257060	-0.4646	0.0167889	0.0460094
ENSG00000155324	0.48088	0.00123454	0.00594345
ENSG00000108424	-0.133136	0.00556402	0.0193329
ENSG00000104983	0.317716	0.000927235	0.00475846
ENSG00000272567	0.736466	0.012677	0.0368975
ENSG00000205056	1.04069	0.0152972	0.0428535
ENSG00000130517	0.515194	1.26e-06	3.71e-05
ENSG00000104044	-0.542211	0.006309	0.0213234
ENSG00000254833	-0.781259	0.0168432	0.0461318
ENSG00000169282	-0.722557	7.54e-07	2.55e-05
ENSG00000228541	1.70168	5.27e-05	0.000544919
ENSG00000128683	-0.936305	1.61e-05	0.000225684
ENSG00000258476	1.40702	0.010051	0.0307534
ENSG00000254281	-0.442255	0.00267598	0.0108422
ENSG00000272054	0.477088	0.00331306	0.0129158
ENSG00000214022	0.316476	6.42e-05	0.000632863
ENSG00000247121	-0.400649	4.7e-06	9.27e-05
ENSG00000175352	-0.728068	0.0001436	0.00115697
ENSG00000132763	-0.195465	0.0123503	0.0361501
ENSG00000187808	0.961236	1.4e-05	0.000201924
ENSG00000267519	1.15604	1.36e-08	1.59e-06
ENSG00000124140	-0.465893	0.0119785	0.0352998
ENSG00000198918	0.343692	0.000870325	0.00453937
ENSG00000145423	0.702498	0.00329575	0.0128591
ENSG00000104112	-0.386927	0.00533839	0.01875
ENSG00000163806	0.309252	0.0077341	0.0249859
ENSG00000007384	0.703613	1.96e-07	9.63e-06
ENSG00000271766	2.14796	1.95e-06	4.97e-05
ENSG00000175489	0.903693	0.00102372	0.0051406
ENSG00000261101	-1.05526	6.39e-05	0.000631471
ENSG00000251323	-1.03636	0.00352274	0.0135371
ENSG00000248441	-0.477256	0.0153185	0.0428788
ENSG00000071054	0.590962	0.00638228	0.0215017
ENSG00000117450	0.212091	0.00214477	0.00914021
ENSG00000157800	-0.345718	3.82e-06	7.91e-05
ENSG00000160957	0.491972	1.34e-05	0.000196083
ENSG00000145740	-0.225521	0.00470474	0.0169719
ENSG00000226791	0.639648	0.00102758	0.00515336
ENSG00000178026	0.298454	0.00248593	0.010246
ENSG00000027697	0.274553	0.0139978	0.0399285
ENSG00000205531	0.136721	0.00481456	0.0172877
ENSG00000147144	0.491534	0.000322582	0.00211161
ENSG00000197136	0.228195	0.0147622	0.0416668
ENSG00000254139	0.710183	0.0121365	0.0356591
ENSG00000245937	-0.242924	3.08e-05	0.000365765
ENSG00000169084	0.28822	0.0108469	0.0326175
ENSG00000261534	0.258345	0.0158657	0.0440527
ENSG00000174788	0.9755	0.00219758	0.00931407
ENSG00000102977	0.236225	0.00959548	0.0296457
ENSG00000159314	0.375244	0.00154324	0.00710223
ENSG00000198077	-0.602055	0.0182799	0.0492384
ENSG00000149451	1.27395	4.72e-12	5.13e-09
ENSG00000019169	1.23611	0.0174114	0.047399
ENSG00000159082	-0.638493	4.09e-06	8.33e-05
ENSG00000198840	0.488875	0.00418266	0.0155059
ENSG00000198886	0.424174	0.015389	0.0430576
ENSG00000255087	-1.15045	7.95e-05	0.000739167
ENSG00000227359	1.1869	0.00123901	0.00595811
ENSG00000198786	0.647637	0.00145243	0.00675157
ENSG00000118508	0.566957	4.74e-06	9.29e-05
ENSG00000214717	0.223646	0.000164214	0.00128558
ENSG00000198695	1.14962	3.59e-06	7.65e-05
ENSG00000163626	-0.231029	4.68e-05	0.0004996
ENSG00000272981	-1.42801	0.000851152	0.00446187
ENSG00000170153	-0.716433	2.1e-06	5.2e-05
ENSG00000228857	-0.690982	0.011003	0.0329573
ENSG00000196531	0.16205	0.01068	0.0322032
ENSG00000196517	0.730251	0.000707176	0.00387164
ENSG00000182586	0.581716	0.00277882	0.0111734
ENSG00000262728	-0.483406	0.017628	0.0478567
ENSG00000270172	-0.58816	5.43e-05	0.000556551
ENSG00000272403	1.403	2.31e-11	1.62e-08
ENSG00000171858	0.516631	2.22e-06	5.35e-05
ENSG00000076944	0.992111	1.07e-07	6.22e-06
ENSG00000228203	-0.668814	6.73e-06	0.000120816
ENSG00000225675	-0.996268	1.29e-05	0.000190961
ENSG00000197223	-0.479597	0.00304129	0.0120272
ENSG00000255198	0.701254	0.00026409	0.00181519
ENSG00000164542	-0.283832	0.0133466	0.038516
ENSG00000002586	0.762275	2.07e-05	0.000270975
ENSG00000248587	-0.954003	0.000246763	0.00172559
ENSG00000253642	0.757532	0.000137709	0.00112409
ENSG00000272091	-0.366489	0.00031466	0.00207351
ENSG00000260260	0.804359	6.29e-08	4.56e-06
ENSG00000136895	-0.311248	0.000308911	0.00204743
ENSG00000259780	0.95755	7.92e-07	2.64e-05
ENSG00000161328	0.31201	0.0046471	0.0168171
ENSG00000186766	2.36638	0.0121431	0.0356688
ENSG00000230728	1.21082	3.38e-05	0.000392656
ENSG00000128872	-0.512816	1.18e-05	0.000179647
ENSG00000213445	1.00823	6.11e-09	8.96e-07
ENSG00000137752	1.04238	2.22e-07	1.06e-05
ENSG00000132141	-0.554603	0.0021505	0.00915905
ENSG00000163618	-0.558464	0.00185094	0.00814212
ENSG00000236901	-0.431127	0.00213688	0.00911197
ENSG00000226673	3.96511	2.38e-10	9.24e-08
ENSG00000224259	2.23761	0.00885494	0.0278729
ENSG00000233421	-1.1086	0.00137512	0.00648859
ENSG00000087995	-0.328724	8.55e-07	2.79e-05
ENSG00000251396	0.469185	0.00329272	0.0128495
ENSG00000145075	-0.508586	0.000363195	0.00231214
ENSG00000271732	0.88403	0.0177584	0.0481324
ENSG00000198924	-0.237984	0.0063261	0.0213688
ENSG00000271888	-0.677182	0.0107093	0.0322779
ENSG00000204428	0.329468	0.0113135	0.0336921
ENSG00000079462	0.382949	8.73e-05	0.000798711
ENSG00000203709	0.469884	0.00430319	0.0158392
ENSG00000273038	0.868181	7.39e-08	5.03e-06
ENSG00000236255	0.462973	0.000283848	0.00191701
ENSG00000260971	0.777963	0.0100392	0.0307233
ENSG00000113569	-0.29293	7.38e-05	0.000699546
ENSG00000225791	-0.22842	0.00386569	0.0146252
ENSG00000259834	-0.501556	0.0045922	0.0166573
ENSG00000150337	0.778139	0.00726481	0.0237392
ENSG00000272341	-0.623246	1.13e-06	3.43e-05
ENSG00000215447	-0.579688	0.0140224	0.0399933
ENSG00000119965	-0.309975	0.000235515	0.00166442
ENSG00000171566	-0.364988	1.1e-07	6.36e-06
ENSG00000103148	0.411519	4.37e-05	0.000474528
ENSG00000151458	-0.465915	0.000107962	0.000939177
ENSG00000261654	-0.595652	0.00452338	0.0164461
ENSG00000065060	-0.294218	0.00310294	0.0122232
ENSG00000241839	0.624924	1.32e-05	0.000194113
ENSG00000196998	0.269101	1.89e-06	4.86e-05
ENSG00000073792	1.1004	9.05e-06	0.000148781
ENSG00000204227	0.354099	1.5e-05	0.000212825
ENSG00000196456	0.192035	0.0165008	0.0453982
ENSG00000117394	0.448617	0.00114543	0.00561415
ENSG00000164162	-0.227642	0.00806764	0.0258863
ENSG00000132334	-0.165386	0.00488205	0.0174866
ENSG00000232859	-0.525744	0.000242804	0.0017056
ENSG00000138594	0.264437	0.00635341	0.0214344
ENSG00000228358	-1.29528	0.000132168	0.00108941
ENSG00000204866	-0.997175	0.00179896	0.00796671
ENSG00000188368	0.29231	0.0143933	0.0407938
ENSG00000120256	-0.344606	3.79e-05	0.00042732
ENSG00000234584	1.00612	1.32e-05	0.000194113
ENSG00000137040	-0.27906	0.000637066	0.00356546
ENSG00000163794	0.534928	0.00068232	0.00377554
ENSG00000145979	-0.25424	0.0141553	0.0402822
ENSG00000171103	-0.345146	4.8e-05	0.000507403
ENSG00000260810	0.51223	0.0057325	0.0198074
ENSG00000118503	0.866825	3.44e-05	0.000397795
ENSG00000130701	-1.34567	0.000190262	0.00142977
ENSG00000087095	-0.539303	8.8e-05	0.00080285
ENSG00000108100	-0.206026	0.00203044	0.00875955
ENSG00000272140	-0.710217	0.000557276	0.00324049
ENSG00000173039	0.963446	3.89e-11	2.42e-08
ENSG00000268189	0.506522	0.000617395	0.00349466
ENSG00000184432	-0.166197	0.00385697	0.0146027
ENSG00000036257	-0.27488	0.000605404	0.00344384
ENSG00000253452	-1.06654	0.0101353	0.0309519
ENSG00000236922	-0.776258	0.00223005	0.00942044
ENSG00000102030	0.485652	7.81e-07	2.61e-05
ENSG00000131238	-0.259168	0.000169999	0.00131483
ENSG00000255455	-0.147069	0.00853797	0.0271031
ENSG00000118960	0.329494	0.00207591	0.00891187
ENSG00000123124	-0.258142	0.000123392	0.00103364
ENSG00000259928	-0.71708	0.0139721	0.0398863
ENSG00000166477	-0.2487	0.000181217	0.00137917
ENSG00000185522	1.33275	7.18e-11	3.63e-08
ENSG00000231754	-1.25935	1.5e-06	4.17e-05
ENSG00000234233	-0.492244	0.00117681	0.00571764
ENSG00000272168	-0.598557	2e-06	5.03e-05
ENSG00000259921	0.97607	0.00663948	0.0221687
ENSG00000260948	-0.417373	0.000554804	0.00322952
ENSG00000245526	-0.505959	4.72e-08	3.8e-06
ENSG00000267107	1.56829	5.48e-11	2.99e-08
ENSG00000124440	1.20878	2.51e-07	1.15e-05
ENSG00000243960	-1.21353	3.11e-07	1.33e-05
ENSG00000260455	-0.91076	0.000285355	0.00192539
ENSG00000249460	-1.38368	0.000446943	0.0027275
ENSG00000261568	0.784593	0.000450667	0.00274638
ENSG00000163328	-0.480083	7e-05	0.000675467
ENSG00000270164	1.16109	2.36e-06	5.59e-05
ENSG00000271200	0.660965	0.000484184	0.0029098
ENSG00000228772	-1.38805	0.00998289	0.0305821
ENSG00000260293	0.558042	2.95e-05	0.000355405
ENSG00000253161	-0.560297	0.00676027	0.0224683
ENSG00000272902	-0.730648	3.66e-05	0.000417059
ENSG00000247137	-0.339553	0.00637447	0.0214828
ENSG00000090686	-0.256344	0.000634803	0.00355794
ENSG00000228549	-0.893242	0.00328174	0.0128136
ENSG00000260101	-0.357044	0.0062511	0.0211715
ENSG00000227764	1.58082	1.36e-05	0.000198242
ENSG00000226149	-1.23788	0.000555466	0.00323087
ENSG00000105655	0.977832	1.84e-12	3.08e-09
ENSG00000257524	0.730275	3.03e-09	5.55e-07
ENSG00000271147	-0.299499	0.00064885	0.003618
ENSG00000271843	-0.404158	0.0126022	0.0367276
ENSG00000269887	0.928134	0.00358402	0.0137345
ENSG00000069956	-0.443498	5.96e-07	2.14e-05
ENSG00000231246	0.955064	0.0104019	0.0315474
ENSG00000227888	-0.630348	0.0147627	0.0416668
ENSG00000206177	-0.783578	0.0161523	0.0446713
ENSG00000153208	0.441434	0.00644621	0.0216633
ENSG00000229980	0.29584	0.000387925	0.0024344
ENSG00000270074	-0.605487	0.0101678	0.0310249
ENSG00000234389	1.688	0.00673806	0.0224117
ENSG00000164163	-0.373912	7.8e-07	2.61e-05
ENSG00000250742	0.919048	3.93e-05	0.000439438
ENSG00000171115	0.529648	0.000676588	0.00374955
ENSG00000244752	0.667537	0.00256923	0.0105137
ENSG00000228067	0.75743	0.0152273	0.0427004
ENSG00000117395	-0.308994	0.000269009	0.00184036
ENSG00000229195	-1.05409	0.0123931	0.0362607
ENSG00000184678	0.560515	0.0121396	0.0356631
ENSG00000232411	-1.45377	0.00187042	0.00820951
ENSG00000236066	1.05205	4.8e-07	1.82e-05
ENSG00000146856	-0.415249	0.000211276	0.00153683
ENSG00000184731	-0.373833	0.0136269	0.0391429
ENSG00000224490	-1.52549	0.00500294	0.0178285
ENSG00000112339	-0.428366	4.37e-05	0.000474528
ENSG00000223546	-0.768641	1.06e-05	0.000167779
ENSG00000131435	0.737786	0.000275343	0.00187415
ENSG00000261773	0.530536	0.00360115	0.0137898
ENSG00000272960	0.424749	0.000458239	0.0027847
ENSG00000261781	-0.910254	0.0132806	0.0383584
ENSG00000148606	-0.3751	0.000182185	0.00138156
ENSG00000100068	0.485493	0.00522763	0.0184775
ENSG00000133321	0.739409	0.00201919	0.00872664
ENSG00000139278	-0.335606	0.0135731	0.0390141
ENSG00000164066	-0.277849	0.016359	0.045111
ENSG00000236850	-0.397491	0.00566459	0.0196102
ENSG00000096696	0.706861	0.0103986	0.0315471
ENSG00000226891	-0.509245	0.00202587	0.00874853
ENSG00000069966	-0.469628	0.00116075	0.00566622
ENSG00000204929	-0.467678	0.00874205	0.0276016
ENSG00000229588	-0.652941	0.000191876	0.00143613
ENSG00000068976	0.571423	0.000554937	0.00322952
ENSG00000010818	-0.701082	8.69e-09	1.16e-06
ENSG00000133328	1.19556	1.17e-05	0.000178999
ENSG00000101187	1.39101	9.01e-08	5.71e-06
ENSG00000229321	-0.613637	0.0173728	0.0473354
ENSG00000188783	1.01131	7.93e-06	0.000135841
ENSG00000123106	-0.349858	0.000332312	0.00215839
ENSG00000117000	-0.338462	7.53e-06	0.000130502
ENSG00000100077	-0.524166	9.11e-05	0.000826467
ENSG00000107864	-0.288046	0.0161581	0.0446818
ENSG00000253122	-1.21068	0.00745486	0.0242208
ENSG00000102032	0.570112	0.000217075	0.0015659
ENSG00000267834	0.742048	6.77e-07	2.33e-05
ENSG00000272065	1.08878	0.000771845	0.00413192
ENSG00000109062	0.412268	0.00265253	0.0107693
ENSG00000184743	0.30032	0.00946293	0.0293149
ENSG00000124160	0.304096	0.000997598	0.00503858
ENSG00000268707	0.982878	0.000951583	0.00485701
ENSG00000235597	-0.31644	0.015591	0.0434959
ENSG00000064995	-0.123557	0.0119409	0.0352177
ENSG00000159164	-0.325419	0.012431	0.036362
ENSG00000188800	1.61715	0.00291734	0.0116207
ENSG00000224307	0.868625	0.00098353	0.00498492
ENSG00000013441	0.365037	0.0147133	0.0415597
ENSG00000163811	-0.20452	0.00134022	0.00635239
ENSG00000182902	0.498104	0.000885298	0.00458959
ENSG00000179082	-1.14841	0.000303079	0.00201824
ENSG00000243710	-0.751833	0.000298975	0.00199928
ENSG00000167600	0.730106	2.94e-05	0.000354377
ENSG00000168032	-0.688925	0.000366472	0.00232859
ENSG00000228127	-0.847781	3.64e-06	7.71e-05
ENSG00000235933	-1.22973	0.0104948	0.0317772
ENSG00000228223	-0.395915	0.00126841	0.00607442
ENSG00000146143	0.20816	0.00462244	0.0167446
ENSG00000101017	0.61422	5.91e-05	0.000596863
ENSG00000112078	-0.159306	0.00928626	0.0288683
ENSG00000272744	0.576619	0.000162428	0.00127552
ENSG00000090487	0.256014	2.12e-05	0.000275971
ENSG00000258535	-0.862612	0.00308647	0.0121693
ENSG00000248206	-1.07379	0.0105043	0.0318012
ENSG00000183019	0.833304	0.00929772	0.0288897
ENSG00000271840	0.622361	0.00769668	0.0248915
ENSG00000197301	0.698365	0.00503885	0.0179358
ENSG00000204054	0.364246	0.000211373	0.00153702
ENSG00000224950	1.08502	0.000328592	0.00214127
ENSG00000271992	0.574146	0.000305866	0.00203159
ENSG00000112312	0.389054	0.00600202	0.0205328
ENSG00000139505	-0.425535	2.16e-06	5.27e-05
ENSG00000157399	0.382234	0.00387083	0.0146329
ENSG00000258499	0.584501	0.00537435	0.0188169
ENSG00000075340	-0.502758	0.0037061	0.0141275
ENSG00000248479	-1.40364	0.000389118	0.00244047
ENSG00000213563	0.403734	2.97e-05	0.000356985
ENSG00000271788	0.653805	0.00216554	0.00920344
ENSG00000112378	0.806563	3.58e-05	0.000411087
ENSG00000184897	0.314848	0.000755404	0.00406093
ENSG00000271420	0.713165	0.0142698	0.0405125
ENSG00000260565	-0.462211	0.00042698	0.00262859
ENSG00000181029	0.724597	1.85e-07	9.21e-06
ENSG00000250075	-0.505079	0.00223127	0.00942376
ENSG00000260314	0.835953	0.00222986	0.00942044
ENSG00000221571	0.647703	0.00149162	0.00690417
ENSG00000205929	0.900119	0.00102184	0.00513358
ENSG00000272468	0.944739	0.00191901	0.00838043
ENSG00000233200	0.723776	0.00381993	0.0144874
ENSG00000101189	0.253514	0.000324329	0.00211858
ENSG00000131100	-0.37032	0.000206081	0.00151221
ENSG00000253361	-0.770152	0.0072737	0.023753
ENSG00000254100	-1.40385	4.25e-05	0.000464662
ENSG00000136250	0.657688	0.000310801	0.00205556
ENSG00000239407	-0.919809	0.00027667	0.00188141
ENSG00000164506	-0.802043	1.88e-06	4.84e-05
ENSG00000259182	1.49977	8.51e-05	0.000782083
ENSG00000132466	-0.179696	0.00284227	0.0113801
ENSG00000204397	0.660642	0.000593589	0.00338996
ENSG00000112379	-0.421486	0.00032168	0.0021073
ENSG00000060491	0.358489	0.000220077	0.00158125
ENSG00000271755	-0.418964	0.000269148	0.00184036
ENSG00000260563	0.355275	0.000903037	0.00466183
ENSG00000106144	0.305916	0.00968012	0.0298514
ENSG00000253894	-1.18368	0.00945514	0.0292992
ENSG00000270755	-0.524456	0.0137239	0.039359
ENSG00000167601	0.541615	0.000222027	0.00159136
ENSG00000133318	-0.3972	0.000239932	0.00168925
ENSG00000272432	0.497499	0.0010258	0.00514987
ENSG00000070047	0.338968	0.00143203	0.00668396
ENSG00000271646	-0.434526	0.0137875	0.0394737
ENSG00000225877	0.931757	0.00143516	0.00669281
ENSG00000151929	1.9075	7.37e-12	7.28e-09
ENSG00000271538	-0.944055	0.000115955	0.000987373
ENSG00000272864	0.5722	0.0102191	0.0311318
ENSG00000133574	0.560743	0.000223412	0.00159781
ENSG00000228459	1.10053	1.31e-05	0.000193428
ENSG00000132622	0.354176	0.013005	0.0376755
ENSG00000125637	0.423259	0.00203513	0.00877458
ENSG00000139496	-0.209904	0.011828	0.0349348
ENSG00000253762	-0.610933	0.0182201	0.0491079
ENSG00000198933	0.338732	0.0112453	0.0335375
ENSG00000253284	0.766456	0.00256395	0.0104963
ENSG00000134987	-0.244814	0.00053196	0.00313956
ENSG00000114416	0.316461	0.000255506	0.00177246
ENSG00000143368	0.314265	3.89e-05	0.000436495
ENSG00000260418	1.09697	6.44e-07	2.24e-05
ENSG00000133561	0.507212	0.000379577	0.00239542
ENSG00000183943	1.01575	5.45e-06	0.000102308
ENSG00000271811	0.917123	0.00291174	0.0116047
ENSG00000152578	-0.618829	8.37e-06	0.000140021
ENSG00000182175	0.411728	0.00165287	0.00748464
ENSG00000253734	-1.01201	0.00182037	0.0080451
ENSG00000198517	0.386511	0.0116498	0.0345279
ENSG00000205664	-0.399584	0.000810742	0.0042873
ENSG00000185495	-0.56652	1.18e-05	0.000179647
ENSG00000172534	0.279531	0.0030003	0.0118966
ENSG00000198056	-0.440165	0.00073854	0.00399798
ENSG00000172922	0.464735	1.21e-06	3.59e-05
ENSG00000146416	-0.226293	0.000163981	0.00128446
ENSG00000129071	-0.213751	0.000334142	0.00216833
ENSG00000188846	0.255484	0.00137583	0.00648859
ENSG00000155368	0.540596	1.18e-05	0.000179547
ENSG00000091129	-0.513127	0.000230114	0.0016323
ENSG00000177548	0.256261	0.00796924	0.025616
ENSG00000146938	-0.381635	0.000207799	0.00151914
ENSG00000261839	-0.59196	0.0029701	0.0117992
ENSG00000115806	-0.121366	0.00139783	0.00656956
ENSG00000198825	-0.552202	0.000111176	0.00095829
ENSG00000141577	0.29249	0.00582985	0.0200576
ENSG00000227193	-0.795421	0.0101077	0.0308894
ENSG00000029363	-0.28135	0.000366668	0.00232859
ENSG00000270031	0.560192	0.00423178	0.0156373
ENSG00000243646	0.448504	3.49e-05	0.000402712
ENSG00000234928	0.905624	0.00575067	0.0198576
ENSG00000198729	-0.599281	0.000620648	0.00350847
ENSG00000132932	-0.740499	8.14e-05	0.00075384
ENSG00000152582	-0.39565	0.00386292	0.0146226
ENSG00000230552	-0.663265	0.0120804	0.0355331
ENSG00000266714	0.429407	0.0115933	0.0343933
ENSG00000272733	0.413623	0.0120088	0.0353749
ENSG00000242125	0.417325	9.11e-06	0.000149186
ENSG00000106560	0.613345	0.000138646	0.00112962
ENSG00000177283	0.850131	1.06e-06	3.26e-05
ENSG00000227082	-0.515358	8.55e-05	0.000784833
ENSG00000066056	0.507605	0.000751151	0.00404708
ENSG00000236501	-0.620121	0.0170149	0.0465119
ENSG00000272583	-0.775615	0.000729739	0.00396319
ENSG00000196542	-0.630177	0.00129025	0.00615855
ENSG00000260634	-0.471694	0.00628818	0.0212738
ENSG00000260163	-0.734361	9.76e-05	0.000870604
ENSG00000263603	0.680638	0.000659644	0.00367064
ENSG00000196177	-0.58807	4.13e-09	6.87e-07
ENSG00000198242	0.383256	0.000216064	0.00155964
ENSG00000213963	-0.272865	0.00279417	0.0112185
ENSG00000111445	-0.129373	0.0162302	0.0448443
ENSG00000109065	0.219659	0.00399841	0.0149892
ENSG00000167930	0.441696	0.00480458	0.0172604
ENSG00000198589	-0.224117	0.00266763	0.0108165
ENSG00000234741	0.289956	0.00151888	0.00700942
ENSG00000159588	0.618436	0.0185287	0.0497604
ENSG00000246350	-0.880068	0.00605938	0.0206899
ENSG00000154832	0.501293	7.81e-06	0.000134479
ENSG00000165813	-0.428634	0.000214097	0.00154904
ENSG00000228956	-0.623313	0.000162644	0.00127629
ENSG00000105701	0.239588	0.00651289	0.0218671
ENSG00000051620	0.728195	8.72e-08	5.57e-06
ENSG00000145495	-0.237956	0.000128179	0.00106469
ENSG00000172803	0.356389	0.0133421	0.0385096
ENSG00000177302	-0.206015	0.0125779	0.036678
ENSG00000213203	0.543872	3.82e-05	0.000429767
ENSG00000101846	-0.669741	9.3e-05	0.000840068
ENSG00000229727	-0.474373	0.0134527	0.0387553
ENSG00000185507	1.14901	9.97e-09	1.28e-06
ENSG00000185664	0.627828	0.0152087	0.0426594
ENSG00000148450	0.232392	0.00290811	0.0115924
ENSG00000176788	-0.418709	0.0148202	0.0418074
ENSG00000014914	0.349382	0.00168869	0.0076119
ENSG00000147676	-0.920308	3.14e-05	0.000370897
ENSG00000100095	-0.398476	0.0103044	0.0313359
ENSG00000143842	0.554013	4.46e-05	0.000482938
ENSG00000090402	-1.90874	0.00178202	0.00790944
ENSG00000109756	-0.394174	9.74e-05	0.00086983
ENSG00000270177	-0.867957	0.00157256	0.00719298
ENSG00000196329	0.68244	5.61e-05	0.000573424
ENSG00000236780	-0.794673	0.00461454	0.0167216
ENSG00000136830	0.784274	1.14e-06	3.45e-05
ENSG00000225190	0.315319	0.00202704	0.0087506
ENSG00000137038	-0.285022	1.25e-05	0.00018675
ENSG00000236366	-1.1733	0.00701972	0.023121
ENSG00000145526	-0.817511	0.00020924	0.0015268
ENSG00000245330	-0.67063	0.0157729	0.0438903
ENSG00000272861	0.602804	0.00746744	0.0242508
ENSG00000120805	-0.420254	7.44e-07	2.52e-05
ENSG00000205339	-0.221822	0.00116252	0.0056723
ENSG00000103710	0.679836	0.00342221	0.0132485
ENSG00000111615	-0.352523	5.68e-05	0.000578888
ENSG00000223749	0.778208	2.31e-06	5.51e-05
ENSG00000163257	-0.589229	9.55e-08	5.85e-06
ENSG00000214922	0.45574	0.00706367	0.0232341
ENSG00000172732	0.227314	0.00242784	0.0100545
ENSG00000112079	0.567752	1.01e-08	1.28e-06
ENSG00000264016	0.691352	0.00109165	0.00541285
ENSG00000107821	-0.569023	0.00025714	0.00178152
ENSG00000189127	-0.604854	0.0030578	0.012076
ENSG00000272043	0.950119	0.012788	0.0371559
ENSG00000137393	0.452154	0.00197389	0.00857351
ENSG00000154065	-0.324008	0.00747863	0.0242835
ENSG00000228058	1.49952	2.02e-07	9.86e-06
ENSG00000269399	0.348957	0.000848232	0.00445194
ENSG00000146469	-0.935721	0.000790079	0.00421029
ENSG00000268087	-0.401237	0.00797407	0.0256277
ENSG00000254602	-0.688179	0.000753782	0.00405421
ENSG00000101222	-0.448397	0.0051232	0.0181794
ENSG00000265743	0.620953	0.00537014	0.0188169
ENSG00000267904	-0.574628	0.00669505	0.0223131
ENSG00000198954	-0.401736	4.52e-07	1.75e-05
ENSG00000235665	0.64671	0.0001435	0.00115697
ENSG00000263429	1.15346	0.00232459	0.00971585
ENSG00000178233	-0.63439	0.0035376	0.0135806
ENSG00000168005	0.609889	2.3e-08	2.35e-06
ENSG00000197535	-0.632671	1.62e-06	4.37e-05
ENSG00000248323	1.41164	0.00162769	0.00739373
ENSG00000227740	0.535399	0.00412353	0.0153522
ENSG00000127870	-0.262964	0.00413178	0.0153777
ENSG00000135540	0.494714	0.00104218	0.00520922
ENSG00000236790	0.517608	0.00314518	0.0123649
ENSG00000134057	-0.244609	0.00398181	0.0149321
ENSG00000142731	-0.773138	2.33e-06	5.55e-05
ENSG00000106565	0.864259	1.53e-05	0.000216843
ENSG00000163611	-0.288257	0.00179547	0.00795774
ENSG00000264112	-0.500702	1.59e-05	0.000223004
ENSG00000168843	-1.17766	2.07e-06	5.16e-05
ENSG00000268743	-0.799889	0.0120502	0.0354678
ENSG00000128000	-0.321333	0.000119674	0.00101069
ENSG00000117400	-0.57847	0.0101438	0.0309734
ENSG00000090470	-0.0936242	0.0163701	0.04512
ENSG00000227579	-0.999507	0.0141453	0.0402592
ENSG00000170396	-0.67612	0.000109257	0.000946645
ENSG00000182013	-0.53687	0.000706174	0.00386713
ENSG00000240344	-0.204532	0.00820358	0.0262248
ENSG00000122970	-0.374473	0.000199559	0.00147935
ENSG00000254154	-0.643708	0.00699872	0.023067
ENSG00000231533	-0.352854	0.00713481	0.0234008
ENSG00000214803	-0.697971	0.0104161	0.031583
ENSG00000227748	1.20781	0.00537125	0.0188169
ENSG00000267272	-0.633749	0.000467634	0.00282755
ENSG00000187147	0.363842	0.0064014	0.0215461
ENSG00000138326	0.293704	0.00114799	0.00562545
ENSG00000006025	0.60463	8.09e-07	2.69e-05
ENSG00000272137	0.587994	0.0154757	0.0432629
ENSG00000260804	-0.384568	0.00315218	0.0123879
ENSG00000139364	-0.48349	0.000378814	0.00239283
ENSG00000254239	1.55959	3.11e-07	1.33e-05
ENSG00000227290	-0.923825	0.000803604	0.00426201
ENSG00000268403	0.355473	0.0181547	0.0489864
ENSG00000125817	0.539439	0.00148879	0.00689403
ENSG00000189007	-0.454286	4.44e-07	1.73e-05
ENSG00000254054	0.778133	0.00175947	0.00784302
ENSG00000015475	0.257749	0.00631069	0.0213234
ENSG00000114686	-0.38838	2.17e-06	5.28e-05
ENSG00000197429	-0.302594	0.000246581	0.00172488
ENSG00000272129	-0.525913	6.47e-05	0.000636358
ENSG00000255146	-1.76521	0.000486319	0.00292072
ENSG00000238250	-0.841826	0.0126739	0.0368934
ENSG00000177692	-0.229165	0.00384404	0.0145588
ENSG00000231768	0.635153	0.00347677	0.0134087
ENSG00000260645	0.414378	0.000506826	0.00301665
ENSG00000215712	-0.325958	0.000161205	0.0012682
ENSG00000256499	-1.89185	1.82e-05	0.000245454
ENSG00000120278	0.311504	0.00995089	0.0304988
ENSG00000249203	-0.766202	0.00277231	0.0111534
ENSG00000233936	-0.976133	0.00119147	0.00577208
ENSG00000084070	-0.359675	0.000403284	0.00251552
ENSG00000224939	-0.847772	0.000573302	0.00330189
ENSG00000114850	-0.164994	0.00907346	0.0284289
ENSG00000272362	-1.63812	0.00626057	0.0211969
ENSG00000124762	0.949881	0.00114893	0.00562748
ENSG00000196972	-0.497315	0.0037528	0.014273
ENSG00000143839	-1.26178	0.016523	0.0454476
ENSG00000172638	0.604439	3.29e-07	1.39e-05
ENSG00000128203	-0.312137	0.0149814	0.04218
ENSG00000138079	-0.305166	0.0158817	0.0440859
ENSG00000228408	0.859947	0.0033977	0.0131716
ENSG00000237880	-1.04327	0.0174994	0.0476025
ENSG00000149313	-0.413998	0.000101	0.000892849
ENSG00000124678	-1.08218	4.52e-05	0.000488369
ENSG00000101224	0.246537	0.0103389	0.0314146
ENSG00000011028	0.735475	0.000394046	0.00246711
ENSG00000166478	0.178178	0.00683047	0.0226531
ENSG00000182631	-1.96144	0.00127355	0.0060922
ENSG00000122861	0.64562	0.00685809	0.0227343
ENSG00000184911	0.712192	0.000554484	0.00322862
ENSG00000136854	-0.476547	0.00227559	0.00956259
ENSG00000112237	-0.463572	5.99e-05	0.000601706
ENSG00000238171	1.54554	2.7e-07	1.2e-05
ENSG00000249816	-0.572749	0.00753779	0.02445
ENSG00000203727	-0.521344	0.00113517	0.00557392
ENSG00000251432	0.465379	0.00973554	0.0299798
ENSG00000154162	-0.716147	0.000264054	0.00181519
ENSG00000170049	-0.385278	0.0139633	0.0398729
ENSG00000101849	0.436956	0.000186176	0.00140335
ENSG00000260193	0.989617	1.09e-07	6.31e-06
ENSG00000166167	-0.312904	0.000148562	0.00118855
ENSG00000261159	0.46745	0.00707686	0.0232642
ENSG00000261037	-0.937011	2.23e-05	0.000285942
ENSG00000152402	-0.520203	0.0011674	0.00568715
ENSG00000272692	0.458004	0.00531205	0.0186877
ENSG00000153707	-0.423449	0.000321309	0.00210582
ENSG00000234690	0.621133	0.0116619	0.0345496
ENSG00000230735	-0.572628	0.00816306	0.0261251
ENSG00000239779	0.215397	0.00478043	0.0171964
ENSG00000261889	1.25769	0.0154742	0.0432629
ENSG00000177854	0.255494	0.00352315	0.0135371
ENSG00000146221	-0.516713	0.00193988	0.00844947
ENSG00000111961	0.591845	1.71e-06	4.59e-05
ENSG00000174567	-0.681581	0.000366581	0.00232859
ENSG00000178947	-0.486852	0.000553858	0.0032267
ENSG00000221823	-0.343127	0.00791683	0.0254807
ENSG00000260469	-0.623154	0.000527051	0.00311652
ENSG00000186523	-0.457528	0.000132448	0.00109099
ENSG00000232545	-1.11534	0.00145199	0.006751
ENSG00000159131	-0.193447	0.000278533	0.00188875
ENSG00000236824	0.773229	0.012274	0.0359803
ENSG00000198586	-0.318828	0.000333005	0.0021616
ENSG00000231966	1.18567	0.00440755	0.0161439
ENSG00000272906	1.03719	0.00012476	0.00104229
ENSG00000256973	-1.19803	4.64e-05	0.00049683
ENSG00000197536	0.311357	0.0036906	0.0140734
ENSG00000163659	0.378982	0.00694787	0.02294
ENSG00000253300	-0.956302	0.0142421	0.0404458
ENSG00000225446	-0.746781	0.00590749	0.0202701
ENSG00000254260	-1.03106	0.00113735	0.00558211
ENSG00000267940	0.33061	0.00252814	0.0103965
ENSG00000203875	0.366321	0.0143789	0.0407691
ENSG00000161016	0.369369	9.68e-05	0.000866106
ENSG00000119865	-0.292632	0.0118974	0.0351086
ENSG00000105700	0.176127	0.00554486	0.0192849
ENSG00000168566	0.363272	0.000404428	0.0025212
ENSG00000225857	1.28572	0.0124853	0.0364864
ENSG00000132975	-0.52568	0.00111301	0.00548744
ENSG00000172888	0.298584	0.00740321	0.024089
ENSG00000133606	-0.138171	0.00355282	0.0136318
ENSG00000272093	-0.810535	1.67e-06	4.49e-05
ENSG00000152404	0.253715	0.0130946	0.0378997
ENSG00000122862	0.777889	0.000875085	0.00455653
ENSG00000261269	0.635007	0.000226738	0.00161362
ENSG00000064763	-0.682991	9.12e-06	0.000149186
ENSG00000152484	-0.279138	0.000726293	0.0039504
ENSG00000072858	-0.549879	0.00121291	0.00585765
ENSG00000105323	0.234573	0.00638644	0.021509
ENSG00000231877	-1.51659	0.0100198	0.0306723
ENSG00000256321	-0.760636	0.00158525	0.00723576
ENSG00000157895	-0.287146	0.0045593	0.0165517
ENSG00000233143	-0.962654	0.000288943	0.00194718
ENSG00000272880	0.719403	0.00111028	0.00547826
ENSG00000271855	0.501655	0.00064163	0.00358787
ENSG00000153044	-0.308595	0.00843531	0.0268085
ENSG00000181234	0.199953	0.0135547	0.0389818
ENSG00000233396	-0.650978	2.5e-06	5.84e-05
ENSG00000124615	0.251241	0.00061019	0.00346471
ENSG00000090376	0.716552	0.000127157	0.00105744
ENSG00000272520	-0.292915	0.00143266	0.00668545
ENSG00000237190	-0.356924	0.00140482	0.00659665
ENSG00000157833	1.06112	1.44e-09	3.39e-07
ENSG00000115956	0.585145	0.00177864	0.00789765
ENSG00000034693	-0.423149	7.76e-05	0.000726441
ENSG00000245910	0.273724	0.0128028	0.0371804
ENSG00000002933	0.90429	4.73e-06	9.29e-05
ENSG00000260190	1.09604	0.00223584	0.00943207
ENSG00000187801	-0.639718	2.52e-05	0.000313924
ENSG00000269973	0.34042	0.000379083	0.00239344
ENSG00000260664	-0.309827	0.0107042	0.0322672
ENSG00000261185	-0.921495	0.000374954	0.00237427
ENSG00000160870	-0.512781	0.00496727	0.0177421
ENSG00000160014	-0.46714	0.00245081	0.0101264
ENSG00000271265	-0.466444	0.00679619	0.0225704
ENSG00000249734	-0.993278	0.00158477	0.00723511
ENSG00000271551	-0.328598	0.00533278	0.0187424
ENSG00000043143	0.275743	0.00533948	0.0187508
ENSG00000127948	0.265546	0.000126513	0.00105369
ENSG00000272250	0.705385	0.00201828	0.00872446
ENSG00000271009	0.484225	0.00741145	0.024105
ENSG00000166855	-0.162186	0.00253573	0.0104111
ENSG00000271040	-0.945491	0.000326639	0.0021311
ENSG00000260996	0.872998	0.014424	0.0408648
ENSG00000102007	0.590014	0.0137399	0.0393914
ENSG00000272416	0.543745	0.00135396	0.0064005
ENSG00000134058	-0.204487	0.0119904	0.0353252
ENSG00000260274	-0.404304	0.00334861	0.0130245
ENSG00000124574	0.288991	0.00921045	0.0287296
ENSG00000273437	0.478375	0.0022518	0.0094828
ENSG00000145147	-0.577624	0.000281944	0.00190867
ENSG00000225554	-0.429558	0.000251459	0.00175166
ENSG00000206337	0.406093	0.0110207	0.0329965
ENSG00000268401	-0.652679	0.000250902	0.00174891
ENSG00000260920	-0.413304	0.000127343	0.00105858
ENSG00000167105	1.56943	2.47e-05	0.000308685
ENSG00000139289	0.22745	0.0115513	0.034288
ENSG00000271938	1.46877	0.00075962	0.00407955
ENSG00000100104	-0.185777	0.00195162	0.00849039
ENSG00000091844	-0.588887	5.85e-05	0.000591535
ENSG00000047644	0.42767	0.000151971	0.00121181
ENSG00000120254	-0.382543	0.000888051	0.00459758
ENSG00000227733	-0.4948	0.00578882	0.0199639
ENSG00000012211	0.968366	1.32e-06	3.82e-05
ENSG00000128989	-0.54421	1.44e-05	0.000206357
ENSG00000260288	-0.65919	0.00170508	0.0076635
ENSG00000145414	-0.554235	9.41e-08	5.8e-06
ENSG00000197980	-0.70533	0.000690861	0.00380728
ENSG00000164002	-0.364666	0.000182495	0.00138279
ENSG00000102901	0.305839	0.000430515	0.00264435
ENSG00000250668	1.02651	1.7e-05	0.000235124
ENSG00000257135	-0.918072	6.26e-07	2.2e-05
ENSG00000260464	-0.69759	1.78e-05	0.000241703
ENSG00000083290	-0.225378	0.000872748	0.00454872
ENSG00000179270	0.49921	0.00424475	0.0156692
ENSG00000237927	1.43089	1.6e-07	8.31e-06
ENSG00000138615	0.567641	0.00176618	0.00785841
ENSG00000234062	0.519115	0.00104018	0.00520043
ENSG00000251387	-0.90591	0.0100519	0.0307534
ENSG00000111962	-0.533108	1.65e-05	0.00022944
ENSG00000167414	0.817338	0.00528853	0.0186349
ENSG00000198105	-0.219343	0.00301021	0.0119249
ENSG00000115425	-0.30671	0.000303557	0.00201996
ENSG00000100109	0.15601	0.0143266	0.0406419
ENSG00000125347	0.96654	5.04e-08	3.92e-06
ENSG00000143727	-0.448948	2.85e-06	6.45e-05
ENSG00000167302	0.613294	5.73e-08	4.3e-06
ENSG00000246582	0.897218	0.00968825	0.0298652
ENSG00000136631	-0.122115	0.0151019	0.0424365
ENSG00000269720	2.54479	2.24e-08	2.31e-06
ENSG00000103126	0.485836	2.64e-06	6.07e-05
ENSG00000138617	0.331027	5.28e-05	0.000545754
ENSG00000269640	0.417744	0.00351144	0.0135065
ENSG00000227051	-0.410612	0.000743302	0.00401675
ENSG00000164129	-0.733501	0.000302308	0.00201535
ENSG00000253837	-0.39572	0.0180297	0.048746
ENSG00000113318	-0.354014	2.87e-05	0.000347336
ENSG00000263235	0.808379	1.09e-05	0.000170834
ENSG00000226828	-0.634313	0.00099575	0.00503276
ENSG00000148773	1.12734	0.00616637	0.0209367
ENSG00000229960	-1.15732	0.0122344	0.0359078
ENSG00000101194	1.01801	8.71e-09	1.16e-06
ENSG00000272983	-0.412462	0.000213527	0.00154741
ENSG00000003137	-0.580123	0.00435912	0.0159989
ENSG00000263938	0.834365	0.00146754	0.00680725
ENSG00000168036	-0.247424	0.000387256	0.00243301
ENSG00000198498	-0.369467	0.0020333	0.00876843
ENSG00000272644	0.706108	0.000342064	0.00220589
ENSG00000164175	0.505745	0.00428785	0.0158068
ENSG00000073464	-0.41833	0.000144344	0.0011606
ENSG00000262712	0.585668	1.99e-05	0.000262339
ENSG00000129484	-0.378007	2.13e-06	5.23e-05
ENSG00000175592	1.1721	0.000710273	0.00388076
ENSG00000174498	0.303442	0.013676	0.0392475
ENSG00000204261	0.634502	2.22e-05	0.000285048
ENSG00000105287	0.812709	1.86e-09	3.99e-07
ENSG00000145063	-0.760061	0.000642359	0.00359102
ENSG00000145002	-0.435324	0.000884615	0.00458745
ENSG00000269439	0.484029	0.000522556	0.00309331
ENSG00000234019	0.782683	0.0023955	0.00994984
ENSG00000198520	0.450875	0.000714327	0.00389507
ENSG00000232593	-0.551858	0.00268284	0.0108658
ENSG00000163075	-0.478597	0.000905807	0.00467501
ENSG00000070831	-0.300396	4.37e-05	0.000474528
ENSG00000254363	-0.829056	0.00117531	0.0057142
ENSG00000067048	0.32759	0.00176221	0.00784481
ENSG00000150054	-0.49714	0.00444195	0.0162264
ENSG00000261642	-1.05442	0.0125598	0.0366399
ENSG00000107165	-0.953311	2.75e-05	0.000336083
ENSG00000223930	-1.83261	7.17e-05	0.000686064
ENSG00000105219	0.881358	0.000119112	0.00100672
ENSG00000153162	0.746685	0.000546876	0.00319976
ENSG00000117016	-0.463674	0.0123693	0.0361959
ENSG00000135597	-0.432959	7.7e-07	2.59e-05
ENSG00000265313	-1.38178	3.29e-05	0.000384589
ENSG00000055208	0.273305	0.00547525	0.0191009
ENSG00000242042	2.71198	8.71e-06	0.000144394
ENSG00000125843	-0.201299	0.00515577	0.0182681
ENSG00000236069	2.20324	0.00197874	0.00859288
ENSG00000137168	-0.23606	0.0127388	0.0370512
ENSG00000236451	-0.75332	0.0017188	0.00770763
ENSG00000224819	-1.26907	0.000635998	0.00356097
ENSG00000225206	-0.582156	0.00586762	0.0201588
ENSG00000272217	1.64761	2.33e-12	3.62e-09
ENSG00000260698	0.688436	5.43e-05	0.000556551
ENSG00000155760	0.732813	2.97e-05	0.000356985
ENSG00000102003	-0.500389	0.00585004	0.0201079
ENSG00000251632	0.954401	4.28e-05	0.000467692
ENSG00000152495	-1.168	2.91e-07	1.26e-05
ENSG00000186462	-0.573425	0.00117103	0.00569975
ENSG00000103742	0.431706	0.00469471	0.016939
ENSG00000101158	0.250324	8.38e-05	0.00077219
ENSG00000182329	-0.642113	0.00251537	0.0103518
ENSG00000204116	-0.502778	1.45e-05	0.000206772
ENSG00000144460	-1.02555	0.000499815	0.00298572
ENSG00000166856	1.07474	0.0055398	0.0192735
ENSG00000212694	0.728973	9.07e-07	2.91e-05
ENSG00000260838	-0.504942	0.00889961	0.0279851
ENSG00000137760	-0.478898	8.63e-08	5.53e-06
ENSG00000261254	-0.342253	0.00019283	0.0014398
ENSG00000158258	-0.568033	0.00615769	0.0209203
ENSG00000257057	-0.861947	0.00059079	0.00337663
ENSG00000254275	-1.66627	0.0062918	0.0212827
ENSG00000087502	-0.217855	0.0133504	0.038522
ENSG00000164073	-0.384299	3.71e-05	0.000421131
ENSG00000233536	-1.47727	0.0103789	0.0315014
ENSG00000154359	-0.193791	0.0151617	0.0425441
ENSG00000129925	0.330731	8.89e-05	0.000810249
ENSG00000225339	-0.442502	0.00910624	0.0285028
ENSG00000128294	0.411129	0.000102102	0.000899003
ENSG00000124523	-0.266041	0.000149253	0.0011932
ENSG00000160404	0.392926	6.88e-06	0.000122803
ENSG00000088888	0.363377	0.00392407	0.0147768
ENSG00000229989	-0.844032	0.00451113	0.0164153
ENSG00000082212	-0.262296	1.45e-05	0.000206903
ENSG00000176871	-0.418124	0.000108355	0.000941281
ENSG00000134121	-0.663942	0.000179796	0.00137123
ENSG00000113391	-0.175321	0.0104	0.0315471
ENSG00000251372	0.664061	0.0115348	0.0342574
ENSG00000105221	0.278604	0.0112577	0.0335538
ENSG00000004961	-0.290402	0.00359867	0.0137858
ENSG00000122687	-0.171883	0.00208722	0.00894942
ENSG00000272374	0.382818	0.00468895	0.0169262
ENSG00000065548	-0.408442	4.06e-05	0.000449363
ENSG00000151612	-0.283866	0.000473616	0.0028526
ENSG00000131263	-0.285443	0.000168051	0.00130549
ENSG00000260940	1.42419	1.91e-05	0.000254598
ENSG00000159784	-0.373587	0.000160035	0.00126037
ENSG00000175467	0.273205	0.0022846	0.00958933
ENSG00000100478	-0.434785	1.52e-05	0.000215265
ENSG00000225667	1.37035	0.00019729	0.00146553
ENSG00000163449	-0.507694	2.69e-05	0.000330513
ENSG00000272156	0.755525	0.00394569	0.0148377
ENSG00000203721	1.10291	0.00131578	0.00625427
ENSG00000227136	0.481935	0.00498007	0.0177703
ENSG00000197121	-0.518862	0.000227456	0.00161692
ENSG00000182208	0.448015	1.56e-06	4.28e-05
ENSG00000106268	0.325661	0.00928754	0.0288683
ENSG00000166483	0.546567	0.0110866	0.0331622
ENSG00000214870	-0.640472	0.00100632	0.0050732
ENSG00000050030	-0.571783	0.00131699	0.00625866
ENSG00000249381	1.14211	0.00327142	0.0127803
ENSG00000228692	0.973835	0.00242093	0.010031
ENSG00000151948	-0.511383	0.00550258	0.0191808
ENSG00000170037	0.254084	0.00410226	0.0152825
ENSG00000270133	-1.21349	0.000487076	0.00292313
ENSG00000122025	-1.15454	1.17e-05	0.000179069
ENSG00000196290	-0.290815	3.07e-05	0.000364724
ENSG00000184677	0.291018	0.00185449	0.00815442
ENSG00000144036	-0.233677	0.000911225	0.00469628
ENSG00000105329	0.906468	5.39e-07	1.98e-05
ENSG00000079246	-0.182315	0.00145416	0.00675657
ENSG00000221983	0.214711	0.00263106	0.0106938
ENSG00000103202	0.379744	0.000695608	0.00382688
ENSG00000225539	-0.674839	0.0155043	0.0433094
ENSG00000180957	-0.262716	0.00047663	0.00286837
ENSG00000261220	0.41475	0.0055569	0.0193144
ENSG00000269751	0.846755	3.19e-06	7.01e-05
ENSG00000269814	0.841094	2.49e-10	9.31e-08
ENSG00000242110	-0.463874	0.000778045	0.00415896
ENSG00000260884	-0.623099	0.00682835	0.0226495
ENSG00000272980	-0.97928	0.00243933	0.0100963
ENSG00000086288	0.949399	0.00349785	0.0134661
ENSG00000250486	-0.280541	0.0175201	0.0476531
ENSG00000260366	0.818723	0.00827757	0.0263999
ENSG00000203688	-0.931407	0.00401884	0.0150528
ENSG00000023902	0.37556	0.000207853	0.00151914
ENSG00000272511	-0.739333	0.000135412	0.00110951
ENSG00000229543	0.974735	0.0109819	0.0329169
ENSG00000133789	0.482256	1.04e-05	0.000164867
ENSG00000206028	-0.756111	0.0166418	0.0457167
ENSG00000254952	1.94129	0.00363951	0.0139079
ENSG00000110675	-0.695781	0.000433061	0.00265696
ENSG00000141646	0.22548	0.00477078	0.0171715
ENSG00000175376	0.279873	4.5e-05	0.000486433
ENSG00000164211	-0.407297	0.000676307	0.00374895
ENSG00000164114	-0.612603	0.000140671	0.00113927
ENSG00000159147	0.271937	0.0111661	0.0333446
ENSG00000074603	-0.42383	1.96e-06	4.98e-05
ENSG00000251041	-1.06868	0.00256207	0.0104943
ENSG00000154743	-0.187794	0.000180721	0.00137636
ENSG00000248673	-1.0693	0.000646691	0.00360781
ENSG00000273189	1.25867	1.65e-05	0.00022944
ENSG00000076604	0.445374	0.00595725	0.020399
ENSG00000074706	-0.511275	0.00193664	0.00843873
ENSG00000081052	0.412946	0.0047875	0.0172104
ENSG00000260743	0.481249	0.00858265	0.027217
ENSG00000258199	0.609617	0.000285074	0.0019241
ENSG00000204092	1.02154	6.25e-05	0.000620449
ENSG00000243083	-0.676931	0.0141953	0.0403744
ENSG00000256443	-0.649501	0.01232	0.0360808
ENSG00000271734	0.752715	0.00525211	0.0185369
ENSG00000164074	-0.248011	0.00107201	0.00533428
ENSG00000175395	-0.654487	8.22e-07	2.73e-05
ENSG00000146966	0.329717	0.00214008	0.00912201
ENSG00000233430	1.76801	0.0051616	0.0182858
ENSG00000138795	0.476295	0.00175856	0.0078406
ENSG00000096401	-0.179226	7.7e-05	0.000722572
ENSG00000234446	-1.29061	0.00825455	0.0263459
ENSG00000168038	-0.373209	0.00562225	0.0194978
ENSG00000251623	0.747011	0.00773101	0.0249797
ENSG00000142046	0.447497	5.44e-06	0.000102277
ENSG00000134115	-0.867653	0.000245588	0.00171959
ENSG00000261757	-1.11689	5.39e-05	0.000553722
ENSG00000236714	-1.24052	9.13e-08	5.71e-06
ENSG00000231500	0.328559	0.00142017	0.00664715
ENSG00000272040	0.376747	0.00928817	0.0288683
ENSG00000272849	0.461744	0.00395985	0.0148729
ENSG00000100154	0.326204	0.00047057	0.00284084
ENSG00000175334	0.324723	0.000295628	0.00198116
ENSG00000236173	0.789974	7.12e-06	0.000125329
ENSG00000213658	0.85837	6.22e-07	2.2e-05
ENSG00000144152	-0.909126	0.000271819	0.00185598
ENSG00000273100	1.07312	5.22e-05	0.000541003
ENSG00000188626	-0.542408	0.00659459	0.0220595
ENSG00000137876	-0.271974	0.00661681	0.0221236
ENSG00000116030	-0.242198	0.0168742	0.046197
ENSG00000108826	0.189714	0.0146582	0.041431
ENSG00000173838	-0.582509	0.00371173	0.014144
ENSG00000261003	-0.724763	0.00327144	0.0127803
ENSG00000133895	0.183861	0.00537605	0.0188169
ENSG00000269463	0.477565	0.0109947	0.0329372
ENSG00000135077	0.621219	0.000504223	0.00300197
ENSG00000085999	0.44631	0.0026217	0.0106721
ENSG00000070031	1.95538	6.97e-08	4.79e-06
ENSG00000273472	-0.733615	0.000109208	0.000946597
ENSG00000140443	0.274561	0.000139007	0.00113128
ENSG00000170290	-0.958171	0.0013283	0.00630074
ENSG00000164902	-0.205563	0.0022594	0.00950191
ENSG00000115590	2.02406	0.000243036	0.00170606
ENSG00000163492	-0.536313	0.0126226	0.0367638
ENSG00000266378	1.49727	7.33e-06	0.000128244
ENSG00000107651	-0.287219	0.000206839	0.00151521
ENSG00000066739	-0.285516	2.35e-05	0.000298393
ENSG00000189180	-0.322815	0.00100213	0.00505557
ENSG00000112242	-0.430814	0.000777827	0.00415882
ENSG00000261716	0.700519	0.000370833	0.00235161
ENSG00000108010	-0.192562	0.00252873	0.0103969
ENSG00000253988	0.72589	0.00675008	0.0224414
ENSG00000236653	-0.757402	0.00601158	0.0205623
ENSG00000136807	0.176892	0.011831	0.0349363
ENSG00000251666	-0.645335	0.00556584	0.0193362
ENSG00000069974	0.418191	0.00377953	0.0143596
ENSG00000205758	-0.260191	4.09e-06	8.33e-05
ENSG00000107186	-0.237965	0.0147723	0.0416831
ENSG00000113522	-0.336015	6.22e-06	0.000113299
ENSG00000258682	-0.549657	0.000686545	0.00379079
ENSG00000266538	-1.42565	0.00446063	0.0162763
ENSG00000102755	0.622631	0.00119133	0.00577208
ENSG00000250305	-0.608205	6.97e-06	0.000123796
ENSG00000227057	-0.202819	0.0132221	0.0382165
ENSG00000154478	-0.887041	0.00124059	0.00596214
ENSG00000250641	1.21813	0.014112	0.0401802
ENSG00000174501	-0.89703	1.78e-09	3.87e-07
ENSG00000087365	0.282654	0.000979166	0.00496976
ENSG00000261168	0.748981	1.19e-06	3.55e-05
ENSG00000176624	0.19862	0.00891328	0.0280119
ENSG00000273481	0.750734	0.00662263	0.0221325
ENSG00000164318	0.959417	0.0045461	0.0165156
ENSG00000164116	-0.49078	0.000438679	0.00268311
ENSG00000273301	-0.601017	0.00289247	0.0115449
ENSG00000117984	0.208691	0.00670367	0.0223284
ENSG00000069943	-0.308943	0.00026299	0.00181087
ENSG00000272622	-0.457905	0.00891929	0.0280267
ENSG00000249436	-0.799329	0.00457889	0.0166173
ENSG00000261379	-1.5665	0.00070808	0.00387354
ENSG00000114120	-0.465732	7.67e-07	2.59e-05
ENSG00000269883	-0.559738	0.00474265	0.0170973
ENSG00000173372	1.2369	3.57e-05	0.000409587
ENSG00000123374	0.854457	7.02e-05	0.00067632
ENSG00000228021	-0.457904	0.00211502	0.00903114
ENSG00000249584	-1.13698	0.0137704	0.0394403
ENSG00000153721	0.482468	0.0162807	0.0449462
ENSG00000163138	-0.281248	0.0016172	0.0073612
ENSG00000198185	-0.551173	1.03e-07	6.14e-06
ENSG00000236116	1.33751	2.48e-07	1.14e-05
ENSG00000159189	1.10632	0.000501045	0.00298912
ENSG00000224023	-0.528584	0.00204454	0.00880813
ENSG00000268119	0.279891	0.0139965	0.0399285
ENSG00000103326	0.473957	0.000244543	0.00171448
ENSG00000178922	0.442151	0.000154928	0.00123038
ENSG00000233723	-0.375686	0.00228365	0.00958933
ENSG00000234134	-1.03245	0.000169403	0.00131223
ENSG00000092148	-0.288889	8.1e-06	0.000137414
ENSG00000268658	-0.554938	0.00880027	0.0277451
ENSG00000157637	0.417526	3.98e-05	0.0004434
ENSG00000173369	1.11245	0.000708237	0.00387354
ENSG00000129566	0.454657	0.000977977	0.00496762
ENSG00000272264	1.13603	0.00814369	0.0260802
ENSG00000133315	0.615813	1.82e-08	1.97e-06
ENSG00000185261	-0.474525	0.00155279	0.00713861
ENSG00000176542	-0.245071	0.00228862	0.00960246
ENSG00000075420	0.289038	0.0115514	0.034288
ENSG00000144161	-0.165859	0.0165188	0.045442
ENSG00000254162	-1.18142	0.00121736	0.0058752
ENSG00000111275	0.34008	0.000920394	0.00473463
ENSG00000122335	-0.262627	0.000207155	0.00151693
ENSG00000260317	-0.449222	0.00417336	0.015482
ENSG00000164741	0.261001	0.00219805	0.00931428
ENSG00000260916	-0.430283	5.02e-06	9.67e-05
ENSG00000144619	-0.530127	0.0028764	0.0114998
ENSG00000121579	-0.2272	0.00367732	0.0140301
ENSG00000152931	-0.975141	0.000302902	0.00201824
ENSG00000245556	-0.340996	0.00313898	0.0123428
ENSG00000256185	0.527268	0.00162363	0.00738146
ENSG00000138709	-0.360924	3.11e-05	0.000367654
ENSG00000169933	-0.851024	1.72e-05	0.000236505
ENSG00000155974	-0.424404	0.0108131	0.0325367
ENSG00000267890	0.384524	0.015692	0.0437158
ENSG00000123810	0.256591	0.0118289	0.0349348
ENSG00000085365	-0.547721	1.74e-05	0.000237843
ENSG00000116096	1.15353	3.73e-12	4.59e-09
ENSG00000163631	-0.747975	0.00037726	0.00238609
ENSG00000196900	1.64919	4.65e-07	1.78e-05
ENSG00000142937	0.348732	0.000123935	0.00103659
ENSG00000261710	0.891748	0.00635101	0.0214296
ENSG00000164142	-0.677559	0.00176785	0.0078612
ENSG00000261740	-0.510556	0.00152051	0.00701546
ENSG00000101911	-0.551684	1.06e-06	3.26e-05
ENSG00000224822	1.15662	0.000419505	0.00259286
ENSG00000155868	-0.296392	5.66e-05	0.000577615
ENSG00000089041	0.804849	0.000534557	0.00315318
ENSG00000126500	-0.490543	0.000713153	0.00389281
ENSG00000186665	-0.316576	0.00042506	0.00261825
ENSG00000204420	0.863223	0.000466932	0.00282538
ENSG00000155906	-0.317018	0.00110424	0.00545659
ENSG00000261040	1.34131	0.0154881	0.0432754
ENSG00000272425	-0.482745	0.000140516	0.00113887
ENSG00000170921	-0.287754	0.001541	0.00709494
ENSG00000261600	0.710872	0.0151375	0.0424927
ENSG00000196166	-1.04299	0.00201317	0.00871103
ENSG00000247317	-0.405871	0.00406879	0.015177
ENSG00000112357	-0.281162	0.000947497	0.00484293
ENSG00000164236	-1.0021	0.00130389	0.00620997
ENSG00000168439	0.73895	4.37e-08	3.6e-06
ENSG00000260816	0.759436	0.00552372	0.0192329
ENSG00000113319	-0.699568	0.000116926	0.000992249
ENSG00000187231	-0.227582	0.0181643	0.0490061
ENSG00000152804	0.664863	9.16e-05	0.000829522
ENSG00000076984	0.279044	0.00105418	0.00526073
ENSG00000250072	-1.01388	0.00694794	0.02294
ENSG00000260966	-0.277314	0.00223201	0.00942419
ENSG00000260006	-0.485896	0.00124649	0.00598267
ENSG00000174437	-0.464636	2.05e-06	5.12e-05
ENSG00000146386	-0.413867	0.0105073	0.0318012
ENSG00000156110	-0.244798	0.00163788	0.00743085
ENSG00000171219	1.05606	1.39e-05	0.000200856
ENSG00000142959	-0.526997	0.00301621	0.0119466
ENSG00000061918	-0.573867	0.000272108	0.00185737
ENSG00000249846	-0.619313	0.00413765	0.0153931
ENSG00000166266	-0.443454	1.88e-05	0.000251331
ENSG00000183765	0.767159	4.52e-07	1.75e-05
ENSG00000187323	-0.558027	6.33e-05	0.000626858
ENSG00000269924	0.997402	0.00072516	0.00394659
ENSG00000196664	0.832234	0.00102931	0.00515797
ENSG00000167083	0.588812	0.000923853	0.00474671
ENSG00000145833	-0.292138	0.000330318	0.00214929
ENSG00000138190	-0.534188	1.22e-05	0.000184408
ENSG00000213079	-0.284882	7.98e-06	0.0001364
ENSG00000163632	-0.768501	1.25e-05	0.000186943
ENSG00000088826	0.874721	3.63e-09	6.35e-07
ENSG00000101916	1.31213	0.000708938	0.00387639
ENSG00000151952	-0.649964	0.00100341	0.00506087
ENSG00000162456	-0.744702	0.000589735	0.00337247
ENSG00000251575	0.85329	0.0111998	0.0334317
ENSG00000038295	-0.629818	0.000550418	0.0032106
ENSG00000164530	0.862503	9.98e-05	0.000886807
ENSG00000152034	-1.18545	0.000230628	0.00163488
ENSG00000236377	-0.640295	0.00349564	0.01346
ENSG00000226125	1.20804	3.76e-06	7.84e-05
ENSG00000164620	-0.447165	0.0097839	0.0300818
ENSG00000005801	-0.209561	0.00420681	0.0155821
ENSG00000248202	-1.6212	8.57e-06	0.000142748
ENSG00000256006	0.862309	0.0161096	0.0445989
ENSG00000225807	1.37902	0.000174065	0.00133786
ENSG00000272047	-0.334653	1.62e-08	1.82e-06
ENSG00000256588	-1.24406	0.00373272	0.0142091
ENSG00000101997	0.183822	0.0107823	0.0324667
ENSG00000148926	1.45165	4.81e-06	9.39e-05
ENSG00000152672	-1.13166	0.00221689	0.00937763
ENSG00000196091	0.513789	0.00140151	0.00658338
ENSG00000204052	-0.452559	0.0156573	0.0436527
ENSG00000267248	0.284402	0.0174252	0.0474304
ENSG00000133302	-0.446913	0.000789811	0.00421029
ENSG00000127578	0.612621	0.00312275	0.0122856
ENSG00000089220	-0.185649	0.00118345	0.00574348
ENSG00000235919	-0.412241	0.00344214	0.0133059
ENSG00000075043	-0.601352	0.00260887	0.0106239
ENSG00000114573	-0.676993	3.82e-05	0.000429767
ENSG00000186625	0.291054	0.00562989	0.0195181
ENSG00000149781	1.02069	3.25e-06	7.09e-05
ENSG00000130731	0.249776	0.00394244	0.0148332
ENSG00000108798	0.902641	0.000135245	0.00110897
ENSG00000115211	0.229038	0.000728154	0.00395656
ENSG00000173926	0.87747	2.46e-06	5.77e-05
ENSG00000144120	-0.381401	0.000211005	0.00153589
ENSG00000091181	1.04514	0.00193184	0.00842628
ENSG00000001617	1.04533	1.62e-07	8.38e-06
ENSG00000121871	-0.478209	0.000760422	0.00407982
ENSG00000164442	-0.502244	0.00443264	0.016201
ENSG00000256422	-0.711079	0.00736649	0.0240019
ENSG00000171873	-0.690051	0.00341936	0.0132414
ENSG00000106263	0.236743	0.000173718	0.00133662
ENSG00000115282	0.321231	0.00351487	0.013515
ENSG00000072041	-0.532828	8.33e-06	0.000139598
ENSG00000107779	0.213838	0.0155178	0.0433397
ENSG00000134986	-0.775613	4.67e-06	9.22e-05
ENSG00000236947	0.554133	0.00963066	0.029737
ENSG00000185379	-0.162958	0.000262328	0.00180823
ENSG00000074696	-0.23685	0.000196309	0.00146125
ENSG00000172366	0.626721	2.77e-07	1.22e-05
ENSG00000253503	-0.942198	0.00553615	0.0192652
ENSG00000261829	0.825059	2.74e-06	6.24e-05
ENSG00000203805	0.623008	0.00137922	0.00649807
ENSG00000224376	0.918259	1.4e-05	0.000202277
ENSG00000181798	-0.719236	3.67e-09	6.35e-07
ENSG00000104976	0.191798	0.00403021	0.0150831
ENSG00000189292	-0.747579	0.000417848	0.0025863
ENSG00000040731	-0.436082	0.0053477	0.0187675
ENSG00000103852	0.362833	0.00232695	0.0097201
ENSG00000146433	-0.286521	0.000438351	0.002682
ENSG00000156689	-0.448644	0.0082841	0.026413
ENSG00000180081	0.645208	0.0178665	0.048377
ENSG00000261496	-0.406547	0.00639918	0.0215419
ENSG00000102781	-0.312785	2.78e-06	6.31e-05
ENSG00000161791	0.416513	5.78e-05	0.000586646
ENSG00000177234	1.44313	1.7e-11	1.33e-08
ENSG00000069869	0.591434	6.07e-05	0.000607058
ENSG00000197948	0.552628	3.68e-05	0.000418772
ENSG00000088179	-0.60163	3.68e-06	7.75e-05
ENSG00000253154	1.20681	0.00581298	0.0200116
ENSG00000171867	-0.30172	0.00118815	0.00575986
ENSG00000149308	-0.306773	7.63e-05	0.000717493
ENSG00000104723	-0.59971	0.000363946	0.00231537
ENSG00000169064	-0.93214	5.4e-05	0.000554924
ENSG00000270607	-0.704735	5.98e-05	0.000601266
ENSG00000009844	-0.463535	9.09e-07	2.91e-05
ENSG00000120008	-0.216201	0.00191805	0.00837793
ENSG00000072756	-0.218253	0.000643815	0.00359546
ENSG00000154945	0.579001	0.000569096	0.00328366
ENSG00000125398	0.589037	0.000907846	0.00468331
ENSG00000131037	1.02234	1.49e-06	4.16e-05
ENSG00000146425	0.335272	0.00228834	0.00960246
ENSG00000130598	1.20772	7.29e-05	0.000693397
ENSG00000106991	0.458869	0.00655035	0.0219555
ENSG00000260336	0.6561	0.000143271	0.00115644
ENSG00000227076	1.20518	0.000863576	0.00451183
ENSG00000182481	-0.273717	0.00152227	0.00702061
ENSG00000257086	0.58114	5.12e-05	0.000533455
ENSG00000257069	-0.473773	0.0051698	0.0183089
ENSG00000205981	-0.283961	0.000570381	0.00328855
ENSG00000185774	-0.634942	0.000267978	0.00183726
ENSG00000109475	0.36053	0.000576052	0.00331485
ENSG00000262267	-1.09846	0.00734919	0.0239527
ENSG00000123595	0.321109	0.00507893	0.0180489
ENSG00000133195	0.647154	1.68e-06	4.52e-05
ENSG00000262097	0.990993	0.000109443	0.000947877
ENSG00000269038	-0.639413	1.33e-05	0.000194391
ENSG00000104980	0.274625	0.000352665	0.00225949
ENSG00000171790	1.0221	5.03e-07	1.89e-05
ENSG00000144583	-0.679126	0.000751754	0.00404832
ENSG00000163634	-0.323415	0.000682591	0.00377608
ENSG00000229719	1.08258	0.0103463	0.0314293
ENSG00000164674	0.636862	0.00349209	0.0134487
ENSG00000198576	-0.619786	0.0170463	0.0465803
ENSG00000129493	0.29716	0.0155304	0.0433546
ENSG00000142961	0.635346	3.54e-06	7.57e-05
ENSG00000174529	0.503577	1.16e-06	3.47e-05
ENSG00000109670	-0.487064	0.000802884	0.00426027
ENSG00000151353	-0.349262	2.39e-05	0.000301417
ENSG00000113851	-0.290103	7.75e-05	0.000725571
ENSG00000174807	0.641523	0.000316542	0.00208465
ENSG00000168904	-0.251723	0.00088285	0.00458267
ENSG00000117222	-0.203741	0.00176094	0.00784315
ENSG00000147862	0.273949	0.00113313	0.00556841
ENSG00000005007	0.236775	0.00311361	0.0122521
ENSG00000152942	-0.28628	2.53e-05	0.000314029
ENSG00000245532	0.789778	0.000150119	0.0011988
ENSG00000138614	-0.198489	0.0038669	0.0146252
ENSG00000091831	-0.630193	0.00105119	0.00524821
ENSG00000215009	-0.584361	0.00557233	0.0193525
ENSG00000123472	-0.202893	0.0010161	0.005113
ENSG00000100033	0.492629	0.00504023	0.0179378
ENSG00000010017	-0.209912	0.00905123	0.0283715
ENSG00000132518	0.456074	0.0117189	0.03469
ENSG00000182952	-0.335753	2.52e-05	0.000314029
ENSG00000100209	0.24902	0.0119392	0.0352175
ENSG00000197471	1.00419	2.59e-05	0.000320651
ENSG00000123405	1.43008	8.74e-06	0.000144622
ENSG00000094841	-0.266585	0.000579031	0.00332694
ENSG00000155893	-0.255525	0.0141093	0.0401777
ENSG00000123600	-0.237583	0.000196755	0.00146306
ENSG00000103485	0.260798	0.0167466	0.0459288
ENSG00000100744	-0.453127	0.000207446	0.00151761
ENSG00000173960	0.23874	0.00138204	0.00650654
ENSG00000166840	-0.565569	0.00237245	0.00987216
ENSG00000245156	1.00004	4.57e-07	1.76e-05
ENSG00000177675	-0.460534	0.00681016	0.0226088
ENSG00000233123	-1.17393	0.000200416	0.00148381
ENSG00000131748	0.440516	1.7e-05	0.000235124
ENSG00000132155	0.213425	0.00245769	0.010151
ENSG00000254510	-1.07379	0.000136397	0.00111505
ENSG00000118292	0.380173	0.00200792	0.008697
ENSG00000185905	0.741028	0.00687272	0.0227758
ENSG00000267457	0.999857	0.000128798	0.00106781
ENSG00000105281	0.946099	0.00123479	0.00594345
ENSG00000070785	-0.306869	0.000311356	0.00205666
ENSG00000129749	0.741266	2.36e-05	0.000299035
ENSG00000174744	0.455262	1.67e-05	0.000231035
ENSG00000133059	-0.154208	0.0175549	0.0477178
ENSG00000174448	-1.05048	0.000222472	0.00159319
ENSG00000176974	0.437993	0.00147159	0.00682311
ENSG00000179593	0.853721	0.000164382	0.00128575
ENSG00000155744	-0.480017	0.00021437	0.0015505
ENSG00000188385	0.407293	0.00262358	0.0106757
ENSG00000271359	-0.685617	0.003455	0.0133395
ENSG00000141086	0.708927	0.0105316	0.0318407
ENSG00000055163	-0.367121	0.00174149	0.00777726
ENSG00000106992	0.40107	4.26e-07	1.68e-05
ENSG00000092820	0.695762	6.49e-06	0.000117419
ENSG00000114054	-0.278757	0.00179658	0.00796103
ENSG00000204941	-1.74237	0.000207213	0.00151693
ENSG00000170324	-0.999767	1.13e-05	0.000175025
ENSG00000197496	0.400692	0.0156662	0.0436709
ENSG00000261824	-0.243765	0.00595594	0.0203977
ENSG00000141447	-0.270851	0.0110221	0.0329965
ENSG00000109738	-0.542727	0.00249271	0.0102683
ENSG00000250706	-1.63097	0.0048434	0.0173797
ENSG00000197415	-0.682446	0.016844	0.0461318
ENSG00000269959	1.08556	2.36e-09	4.65e-07
ENSG00000237441	0.463952	7.98e-08	5.27e-06
ENSG00000261884	0.504977	7.02e-05	0.00067632
ENSG00000163635	-0.150466	0.0182552	0.0491781
ENSG00000110011	0.219199	0.00966043	0.0298016
ENSG00000041353	-0.872804	0.000548543	0.00320692
ENSG00000182310	0.921379	8.8e-09	1.17e-06
ENSG00000175893	-0.466673	8.93e-05	0.000813311
ENSG00000133800	0.886165	0.00051344	0.00304599
ENSG00000174684	-0.297148	0.013209	0.0381901
ENSG00000164867	1.09509	5.37e-07	1.98e-05
ENSG00000089057	-0.255663	0.00011203	0.000962606
ENSG00000132965	0.768768	0.00798655	0.0256564
ENSG00000064655	0.945413	5.99e-08	4.47e-06
ENSG00000165424	0.46439	0.00449412	0.0163754
ENSG00000174132	-0.404044	0.000423728	0.00261301
ENSG00000255496	-1.16462	0.0100871	0.0308437
ENSG00000204060	0.531034	0.00195016	0.00848575
ENSG00000147869	-1.72753	0.00709964	0.0233179
ENSG00000133069	0.453082	0.000130926	0.00108132
ENSG00000150076	-0.598881	0.000280671	0.00190088
ENSG00000144959	-0.499848	0.00419336	0.0155376
ENSG00000115966	-0.227574	0.00629808	0.0212907
ENSG00000228162	-2.18944	0.000535057	0.00315527
ENSG00000140057	-0.593967	2.67e-05	0.000327339
ENSG00000142973	1.12642	0.000882218	0.00458049
ENSG00000113100	-0.74868	0.00116344	0.00567427
ENSG00000235615	-0.783588	0.0137565	0.0394085
ENSG00000152990	0.35833	0.00968145	0.0298514
ENSG00000189120	-0.734647	0.00947128	0.0293241
ENSG00000236485	-0.975017	0.00147963	0.00685708
ENSG00000120318	0.36981	0.00382936	0.0145108
ENSG00000144331	-0.485009	0.00526151	0.018561
ENSG00000213398	0.616029	0.000684108	0.00378062
ENSG00000138246	-0.184264	0.00129078	0.00615972
ENSG00000272635	-1.22553	7.53e-06	0.000130502
ENSG00000118495	-0.483677	0.000686647	0.00379079
ENSG00000249867	1.30704	0.0169138	0.0462821
ENSG00000196693	-0.478174	5.95e-05	0.000598933
ENSG00000038945	0.741364	0.0176202	0.0478472
ENSG00000164946	-0.768164	7.42e-05	0.00070224
ENSG00000177683	-0.261797	0.00740168	0.024089
ENSG00000169629	-0.505455	0.00465542	0.016836
ENSG00000173511	0.490872	7.16e-06	0.000125768
ENSG00000130363	-0.433903	2.42e-05	0.000304339
ENSG00000260160	0.333266	0.0126171	0.0367536
ENSG00000223802	0.802228	3.82e-10	1.34e-07
ENSG00000185303	-0.822982	0.000407783	0.00253702
ENSG00000250608	-0.359817	0.00270328	0.0109324
ENSG00000174576	-1.56028	5.43e-05	0.000556551
ENSG00000120694	0.414143	0.0168527	0.046144
ENSG00000168062	0.558852	0.00331808	0.0129276
ENSG00000125531	1.3622	5.93e-07	2.13e-05
ENSG00000089022	-0.233596	0.000166899	0.00130165
ENSG00000230555	-0.382211	0.0106672	0.0321735
ENSG00000089063	-0.160196	0.013448	0.0387546
ENSG00000146833	0.331403	1.36e-05	0.00019815
ENSG00000181449	0.554442	6.86e-05	0.0006656
ENSG00000179528	1.63375	3.68e-06	7.77e-05
ENSG00000065154	-0.361395	0.000193037	0.00144084
ENSG00000227107	-0.870136	0.000303431	0.00201974
ENSG00000270580	0.382095	0.00221398	0.00936716
ENSG00000182389	-0.761839	1.76e-05	0.000239561
ENSG00000173486	0.337661	0.000568029	0.00328109
ENSG00000101958	-0.752426	0.000384695	0.00242112
ENSG00000213465	0.268935	0.00315544	0.0123962
ENSG00000130589	0.614328	0.00125615	0.00602491
ENSG00000115289	0.290919	2.51e-05	0.000312978
ENSG00000007129	0.683502	0.00463124	0.0167681
ENSG00000178075	0.470723	0.00730232	0.0238178
ENSG00000186998	0.31346	0.00641033	0.0215684
ENSG00000261340	-0.506873	0.0118581	0.0350068
ENSG00000215274	1.13539	4.95e-05	0.000519398
ENSG00000186007	-1.14183	0.00811698	0.0260254
ENSG00000269834	0.396368	0.000617322	0.00349466
ENSG00000236303	-1.37777	0.00881442	0.0277557
ENSG00000186889	-0.558695	0.00014643	0.00117452
ENSG00000114353	0.31637	0.000202251	0.00149117
ENSG00000267243	-0.966571	0.0089046	0.0279968
ENSG00000167107	0.514168	0.000263045	0.00181087
ENSG00000114812	-0.36736	0.00497125	0.0177505
ENSG00000068305	-0.469901	2.85e-05	0.000346054
ENSG00000204217	-0.38631	0.00182394	0.00805267
ENSG00000173457	0.603676	8.72e-06	0.000144394
ENSG00000102383	-0.473683	5.1e-05	0.000532836
ENSG00000173269	0.670416	0.000159838	0.00125973
ENSG00000105352	1.19193	0.00486884	0.0174537
ENSG00000249664	-1.14559	0.00701741	0.0231178
ENSG00000256596	-0.804607	0.000979963	0.00497264
ENSG00000136213	0.228037	0.00618209	0.0209767
ENSG00000074621	-0.318484	0.000415862	0.0025757
ENSG00000137871	-0.421439	1.16e-05	0.000178118
ENSG00000198815	-0.203812	8.77e-05	0.000800825
ENSG00000155970	-0.709638	1.72e-05	0.000236505
ENSG00000151466	-0.603439	2.27e-10	8.98e-08
ENSG00000108439	-0.374506	0.000279185	0.00189258
ENSG00000124067	0.443322	0.00169325	0.00762611
ENSG00000110048	-0.165174	0.00127692	0.00610657
ENSG00000166685	-0.4019	0.000108147	0.000940036
ENSG00000246084	-1.67664	0.00270638	0.010943
ENSG00000100263	0.25474	0.0014198	0.00664688
ENSG00000149782	0.771515	9.12e-08	5.71e-06
ENSG00000187951	0.687056	0.00169779	0.00764024
ENSG00000142449	-0.706873	0.000348702	0.00224005
ENSG00000115504	-0.307439	0.000328513	0.00214127
ENSG00000214650	0.874931	0.00167581	0.00756641
ENSG00000175471	-0.555653	0.00102107	0.00513085
ENSG00000135604	1.00459	9.48e-05	0.000851532
ENSG00000261167	-0.569095	4.23e-06	8.56e-05
ENSG00000117266	0.664509	0.00977649	0.0300675
ENSG00000204421	0.89683	0.00262742	0.0106894
ENSG00000232903	-0.691673	0.000980534	0.00497321
ENSG00000106009	0.395183	6.67e-06	0.000119852
ENSG00000186377	-0.450108	0.00965573	0.0297957
ENSG00000240707	-0.661553	0.0076592	0.0247956
ENSG00000233757	-0.829367	2.71e-05	0.000332024
ENSG00000101216	0.143277	0.0116529	0.0345325
ENSG00000166889	0.259981	0.00129603	0.00617934
ENSG00000107829	0.647833	3.97e-05	0.000442016
ENSG00000169490	-0.220213	0.00452254	0.0164458
ENSG00000157764	-0.452906	1.41e-06	3.99e-05
ENSG00000254986	0.355298	0.000239624	0.0016878
ENSG00000246100	-0.543245	6.69e-05	0.000653523
ENSG00000113621	-0.234801	2.17e-05	0.000280614
ENSG00000100577	-0.339636	0.00343848	0.0132941
ENSG00000204219	0.462924	5.34e-05	0.00055082
ENSG00000105227	0.897201	1.52e-07	8.06e-06
ENSG00000177181	-0.489733	0.00182482	0.00805334
ENSG00000111530	-0.363553	2.22e-05	0.000285048
ENSG00000184682	1.1554	0.00291615	0.011618
ENSG00000128590	-0.271404	0.00799403	0.0256767
ENSG00000163012	-1.29712	1.08e-06	3.29e-05
ENSG00000168061	0.346994	0.00301819	0.0119522
ENSG00000060709	-0.528663	0.00469484	0.016939
ENSG00000104312	0.231756	0.0112916	0.0336351
ENSG00000102048	0.580987	0.0106656	0.0321735
ENSG00000203546	-0.34835	0.0157931	0.0439128
ENSG00000247970	-0.518436	0.00831115	0.0264837
ENSG00000161911	0.65768	0.00707454	0.0232636
ENSG00000198791	-0.295708	0.000437346	0.00267866
ENSG00000111799	-0.797607	1.65e-05	0.000229377
ENSG00000168615	-0.298104	0.00530069	0.0186568
ENSG00000129480	-0.268357	0.00616335	0.0209298
ENSG00000154059	-0.373271	9.84e-05	0.000876137
ENSG00000197019	0.930779	2.14e-07	1.03e-05
ENSG00000267014	-0.587616	0.0108076	0.0325248
ENSG00000273113	1.85393	2.86e-12	3.88e-09
ENSG00000039560	0.374768	0.0181331	0.0489524
ENSG00000073910	-0.437329	6.39e-06	0.00011582
ENSG00000138119	0.588568	0.0091297	0.0285392
ENSG00000090060	0.293757	0.000629902	0.00354604
ENSG00000270124	1.29058	0.00681592	0.0226221
ENSG00000198740	0.633156	0.000349476	0.00224436
ENSG00000186369	-0.984408	7.05e-06	0.000124808
ENSG00000151413	-0.334917	0.00116498	0.00567921
ENSG00000127125	-0.399094	5.2e-06	9.93e-05
ENSG00000170379	0.471221	0.00440835	0.0161441
ENSG00000126091	-0.226362	0.0171494	0.0468149
ENSG00000162366	1.24842	0.000833049	0.00438686
ENSG00000150995	-0.75816	1.46e-05	0.000208396
ENSG00000160862	1.19059	0.000116942	0.000992249
ENSG00000168060	0.768793	2.9e-05	0.000350384
ENSG00000267636	-0.553383	0.00987861	0.0303086
ENSG00000101951	1.52618	0.0162415	0.044861
ENSG00000167565	0.654207	2.92e-06	6.58e-05
ENSG00000249267	-1.4595	0.000562555	0.00325553
ENSG00000162367	1.09491	5.82e-10	1.68e-07
ENSG00000267711	1.24619	0.00428591	0.0158023
ENSG00000267547	0.91631	0.000340094	0.00219874
ENSG00000164975	-0.235001	0.000129168	0.00107047
ENSG00000267745	0.552038	0.0184567	0.0496224
ENSG00000173714	0.897218	0.00229246	0.00960849
ENSG00000171169	0.198501	0.00104512	0.00522271
ENSG00000246331	-0.704365	0.0145785	0.0412433
ENSG00000235884	-0.627332	0.00422772	0.0156276
ENSG00000138018	-0.429753	2.78e-07	1.23e-05
ENSG00000105048	0.492155	0.00890902	0.0280066
ENSG00000088280	0.420819	0.0026937	0.0108998
ENSG00000096093	-0.20008	0.0125305	0.0365692
ENSG00000104320	-0.330209	0.000115746	0.000986614
ENSG00000146701	-0.244417	0.00911014	0.0285068
ENSG00000106261	-0.299037	0.00193026	0.0084226
ENSG00000095970	0.982806	4.14e-05	0.000455542
ENSG00000187634	1.33017	3.01e-06	6.71e-05
ENSG00000186409	-0.211989	0.00258687	0.010558
ENSG00000114346	-0.371772	0.00289785	0.01156
ENSG00000115307	0.62845	3.46e-08	3.16e-06
ENSG00000198934	-0.44801	0.00248636	0.010246
ENSG00000174514	-0.489794	0.001118	0.00550956
ENSG00000151470	-0.416493	4.03e-06	8.23e-05
ENSG00000006715	-0.328104	0.000105845	0.000924088
ENSG00000167740	-0.202739	0.00570714	0.0197418
ENSG00000139572	1.03643	0.00092041	0.00473463
ENSG00000165197	0.340479	0.0101634	0.0310163
ENSG00000243927	0.949083	7.77e-10	2.14e-07
ENSG00000186868	-0.222249	0.00828249	0.0264118
ENSG00000164985	-0.330281	3.5e-06	7.51e-05
ENSG00000173264	0.379909	2.71e-05	0.000332024
ENSG00000258943	1.16388	0.00016003	0.00126037
ENSG00000142230	-0.208512	0.0134893	0.0388402
ENSG00000155975	-0.279602	0.000147636	0.00118158
ENSG00000085224	-0.317866	0.00117061	0.00569975
ENSG00000198743	0.727837	3.99e-06	8.18e-05
ENSG00000229544	-1.36963	0.00103372	0.00517287
ENSG00000253696	0.555745	8.74e-05	0.00079973
ENSG00000161642	0.418279	0.000633014	0.00355434
ENSG00000100075	0.654428	6.36e-07	2.22e-05
ENSG00000253764	0.425002	0.00537623	0.0188169
ENSG00000101290	-0.217962	0.00318048	0.0124751
ENSG00000253805	-0.967322	0.00504681	0.0179553
ENSG00000115129	0.58261	1.84e-05	0.000247631
ENSG00000267074	0.831149	0.00896446	0.0281483
ENSG00000133640	0.517849	0.00183652	0.00809836
ENSG00000163638	1.01118	0.0011061	0.0054633
ENSG00000079689	0.633831	0.00262987	0.0106931
ENSG00000164418	-0.72444	1.54e-05	0.000217106
ENSG00000134489	1.09526	0.00116667	0.0056849
ENSG00000185928	0.448329	0.00141445	0.0066304
ENSG00000160336	0.385951	0.000500944	0.00298912
ENSG00000179564	1.05616	0.00112757	0.00554788
ENSG00000179477	-0.663117	0.00137536	0.00648859
ENSG00000138078	-0.501353	1.34e-05	0.000196083
ENSG00000267475	-0.270122	0.0177699	0.0481476
ENSG00000197756	0.372822	0.000234868	0.00166059
ENSG00000267567	1.33772	7.8e-05	0.000729792
ENSG00000113360	-0.263193	2.81e-07	1.23e-05
ENSG00000268388	0.753613	0.00011358	0.0009734
ENSG00000158290	-0.237528	0.00033557	0.00217671
ENSG00000069275	-0.212086	0.000528795	0.00312355
ENSG00000185340	0.467991	1.14e-05	0.000176495
ENSG00000270020	0.887066	3.07e-05	0.00036453
ENSG00000171960	-0.189929	0.00422321	0.0156179
ENSG00000103260	0.444544	0.00160988	0.00732969
ENSG00000173114	-0.360799	0.0158507	0.044028
ENSG00000255778	-0.983362	0.0157574	0.0438641
ENSG00000003436	0.658035	0.00710287	0.023322
ENSG00000257061	-0.864	0.00988558	0.0303257
ENSG00000166900	-0.201262	0.00514965	0.0182524
ENSG00000214706	0.38768	4.81e-05	0.000507459
ENSG00000263931	-0.724263	0.0120276	0.0354214
ENSG00000196295	-0.24187	0.0178705	0.0483819
ENSG00000111450	0.224368	0.00255777	0.0104846
ENSG00000110321	-0.189898	0.00218765	0.00927923
ENSG00000141337	-0.290204	0.00239694	0.00995308
ENSG00000120437	-0.327952	0.00286879	0.0114778
ENSG00000108465	0.448406	0.000388456	0.00243703
ENSG00000103254	0.320826	0.00119595	0.00579119
ENSG00000065029	0.222748	0.0142	0.0403779
ENSG00000106012	0.239748	0.00146511	0.00679888
ENSG00000164989	-0.488438	9.27e-06	0.000150916
ENSG00000119801	-0.255349	0.00297029	0.0117992
ENSG00000189319	0.549337	0.00242162	0.010031
ENSG00000117280	0.395696	6.51e-05	0.000639032
ENSG00000111707	-0.179349	0.000580368	0.00332845
ENSG00000261468	0.700265	0.00362466	0.0138658
ENSG00000163596	-0.45715	7.59e-06	0.000131472
ENSG00000255284	0.29975	0.0090385	0.0283357
ENSG00000125772	-0.861169	2.01e-09	4.16e-07
ENSG00000003987	-0.766476	1.91e-08	2.05e-06
ENSG00000261115	-0.759365	1.44e-05	0.000206279
ENSG00000146670	-0.439321	0.00587351	0.0201727
ENSG00000101040	0.331662	1.16e-05	0.000177569
ENSG00000186790	0.802665	0.00179219	0.00794648
ENSG00000188517	-1.11278	2.02e-06	5.07e-05
ENSG00000196510	-0.133943	0.00117331	0.00570688
ENSG00000261512	0.308802	0.00489328	0.0175095
ENSG00000107643	-0.446155	2.13e-07	1.03e-05
ENSG00000065978	0.480027	6.81e-05	0.000661862
ENSG00000213626	-0.687148	0.000635579	0.00356045
ENSG00000152954	-0.674903	6.69e-05	0.000653523
ENSG00000006530	-0.235919	1.81e-05	0.0002452
ENSG00000132341	-0.270504	0.00199447	0.00865426
ENSG00000090661	0.559823	0.000130468	0.00107877
ENSG00000109819	-0.32718	0.00708435	0.0232853
ENSG00000173744	-0.28052	5.99e-05	0.000601523
ENSG00000198420	-0.452536	9.14e-05	0.000828406
ENSG00000260166	-0.927127	0.00119769	0.00579605
ENSG00000205037	-0.768333	0.00207274	0.00890316
ENSG00000228906	-0.415093	0.017725	0.0480659
ENSG00000268751	0.544447	0.000550582	0.0032106
ENSG00000133065	0.361367	1.17e-05	0.000178532
ENSG00000071967	0.54283	0.00105774	0.00527486
ENSG00000261327	0.811303	0.0123176	0.0360789
ENSG00000261273	-1.2642	0.0141015	0.040162
ENSG00000178105	-0.339668	1.16e-05	0.000177569
ENSG00000159216	0.850904	0.000353478	0.00226203
ENSG00000073536	-0.247247	0.00157789	0.00721128
ENSG00000083642	-0.302369	0.00244862	0.0101212
ENSG00000105321	0.432046	1.07e-06	3.29e-05
ENSG00000103769	-0.369551	5.13e-05	0.000534435
ENSG00000256732	-1.5278	0.00109392	0.00542049
ENSG00000173153	0.267865	0.00103316	0.00517128
ENSG00000164707	0.920749	0.00155635	0.00714441
ENSG00000139644	0.171943	0.00380252	0.0144312
ENSG00000128849	0.453095	0.00200968	0.00870288
ENSG00000272832	0.497886	0.00863426	0.0273448
ENSG00000189238	-1.25344	4.47e-06	8.9e-05
ENSG00000129116	0.572453	0.00130924	0.00623136
ENSG00000167775	0.303881	4.32e-05	0.000470319
ENSG00000172954	-0.34787	0.00116628	0.00568425
ENSG00000141096	0.906959	0.00935606	0.0290295
ENSG00000257704	0.390622	0.00224161	0.0094509
ENSG00000173068	1.13892	6.55e-05	0.000642536
ENSG00000261572	-0.616624	0.00278859	0.0112033
ENSG00000197405	1.01715	9.57e-06	0.000154211
ENSG00000261325	-0.662467	0.0164728	0.0453533
ENSG00000134830	0.550407	0.00459711	0.0166723
ENSG00000179941	-0.217436	0.00658767	0.0220432
ENSG00000260633	0.860938	0.000495037	0.00296435
ENSG00000154620	-0.566788	0.000134399	0.00110329
ENSG00000003989	0.955267	4.05e-05	0.000448179
ENSG00000187961	0.681304	3.12e-08	2.93e-06
ENSG00000105372	0.541813	9.38e-06	0.000152043
ENSG00000169249	0.487705	1.38e-05	0.000199985
ENSG00000187066	0.47299	0.00349885	0.0134676
ENSG00000134815	0.578494	3.72e-06	7.79e-05
ENSG00000232119	-0.314063	0.00069974	0.00384352
ENSG00000007968	1.26519	0.00981905	0.0301685
ENSG00000180537	0.431032	0.00626552	0.0212104
ENSG00000112110	0.34978	0.000157166	0.00124429
ENSG00000213722	0.658379	6.97e-07	2.38e-05
ENSG00000164187	-0.48952	0.000184461	0.00139568
ENSG00000103253	0.372279	0.000855476	0.00448021
ENSG00000268496	0.418767	0.00309442	0.012194
ENSG00000182287	-0.307105	0.00106994	0.00532957
ENSG00000117318	0.983824	3e-06	6.7e-05
ENSG00000106211	2.29538	7.57e-16	2.35e-12
ENSG00000173113	0.266462	0.000181725	0.00138094
ENSG00000112796	-0.363001	0.00723205	0.0236601
ENSG00000167261	0.47326	0.00729876	0.0238149
ENSG00000145730	-0.541104	0.000217379	0.00156757
ENSG00000115461	0.552583	0.00404797	0.0151332
ENSG00000197140	-0.473408	3.93e-06	8.11e-05
ENSG00000185742	-0.942201	0.000166905	0.00130165
ENSG00000124731	1.40218	0.0123449	0.0361391
ENSG00000085382	-0.66608	2.66e-09	5.06e-07
ENSG00000235978	0.522457	0.00585691	0.0201252
ENSG00000198774	0.741428	0.0133886	0.0386095
ENSG00000187583	1.26535	0.00140152	0.00658338
ENSG00000104327	-1.28603	9.09e-06	0.000149186
ENSG00000161638	1.12802	0.000306045	0.00203216
ENSG00000273154	0.499591	0.000153839	0.00122266
ENSG00000108786	0.821237	1.25e-05	0.000186589
ENSG00000142676	0.345666	0.00152479	0.00702781
ENSG00000112812	-0.605991	0.0038842	0.0146601
ENSG00000075073	-0.434739	0.0114811	0.0341071
ENSG00000151320	-0.528415	5.61e-10	1.67e-07
ENSG00000131437	-0.61956	6.15e-07	2.19e-05
ENSG00000203896	0.670016	3.48e-06	7.47e-05
ENSG00000133193	-0.193283	0.000261937	0.00180645
ENSG00000269873	0.898005	0.000156359	0.00123952
ENSG00000130368	-0.889456	0.00155049	0.00713106
ENSG00000114999	-0.207161	0.00395894	0.0148729
ENSG00000127334	-0.248473	0.000548911	0.00320821
ENSG00000214026	0.308204	0.0026449	0.0107424
ENSG00000091039	-0.574955	1.03e-05	0.000162467
ENSG00000051128	0.531693	0.00468651	0.0169243
ENSG00000271643	-0.491558	0.0183588	0.0494081
ENSG00000134108	-0.314774	0.000110347	0.00095381
ENSG00000271020	-0.685669	0.00852128	0.0270541
ENSG00000254514	1.9096	0.000409095	0.00254187
ENSG00000170027	-0.512486	0.000246856	0.00172569
ENSG00000104213	0.770424	3.73e-07	1.52e-05
ENSG00000226320	-1.76118	0.00535462	0.0187772
ENSG00000148337	0.281832	0.00144653	0.00673279
ENSG00000186094	-0.781272	0.000149381	0.00119378
ENSG00000125520	0.52992	1.09e-05	0.000170834
ENSG00000103245	0.245656	0.00319372	0.0125172
ENSG00000165246	-0.313224	0.000169886	0.00131483
ENSG00000233927	0.531	3.67e-05	0.00041837
ENSG00000167646	1.17701	2.68e-08	2.67e-06
ENSG00000065308	0.542718	5.38e-06	0.000101578
ENSG00000146038	-0.770032	0.000465655	0.00281872
ENSG00000107295	-0.467464	0.0160149	0.0443706
ENSG00000198805	0.977271	1.17e-07	6.61e-06
ENSG00000114209	-0.274535	0.0152941	0.0428535
ENSG00000213719	0.911673	5.42e-05	0.000556551
ENSG00000136444	0.387367	3.62e-08	3.26e-06
ENSG00000117385	0.383097	3.05e-05	0.000363504
ENSG00000166888	0.327044	0.0086102	0.0272964
ENSG00000184117	-0.457494	3.74e-05	0.000423218
ENSG00000248671	-0.560986	1.43e-05	0.000205332
ENSG00000160410	0.88268	1e-06	3.14e-05
ENSG00000174891	-0.385956	5.15e-07	1.92e-05
ENSG00000134109	-0.20231	0.000537887	0.00316594
ENSG00000169895	-0.227328	4.5e-05	0.000486384
ENSG00000271430	-0.549775	0.00517292	0.018314
ENSG00000145623	0.656669	0.0133892	0.0386095
ENSG00000076351	0.23245	0.00593998	0.0203622
ENSG00000271533	-0.55145	0.000201756	0.00148903
ENSG00000128512	-0.401148	3.3e-05	0.000385778
ENSG00000170242	0.175275	0.0183382	0.0493589
ENSG00000042304	1.12907	0.00740456	0.0240898
ENSG00000110888	-0.32081	0.000242508	0.00170407
ENSG00000172348	-0.799512	6.05e-07	2.16e-05
ENSG00000123119	-0.386743	0.0159255	0.0441791
ENSG00000185745	-0.237897	0.0115476	0.034288
ENSG00000149809	-0.267183	0.0122634	0.035968
ENSG00000135917	0.855495	2.89e-08	2.76e-06
ENSG00000124466	0.676974	0.000978058	0.00496762
ENSG00000089199	-0.959527	0.000176506	0.00135089
ENSG00000133119	-0.656916	1.6e-06	4.35e-05
ENSG00000142197	-0.572596	9.01e-05	0.000818909
ENSG00000076928	0.434291	0.0110363	0.0330308
ENSG00000272734	0.474584	0.00726727	0.0237392
ENSG00000268858	-0.426551	0.00232411	0.00971573
ENSG00000144713	0.323087	0.00143188	0.00668396
ENSG00000132781	0.459744	0.00216266	0.00919842
ENSG00000105887	-0.398189	0.000119353	0.00100837
ENSG00000162374	-0.517116	0.00977254	0.0300597
ENSG00000131018	-0.47841	6.5e-05	0.000638575
ENSG00000146233	0.7113	7.88e-05	0.00073377
ENSG00000178031	-0.775867	0.00123968	0.00595906
ENSG00000152137	0.419873	0.00201303	0.00871103
ENSG00000089195	-0.220581	0.000217908	0.00157034
ENSG00000144366	-0.843107	6.39e-05	0.000631234
ENSG00000256001	-0.650861	0.00480793	0.0172696
ENSG00000258768	-0.705484	3.22e-06	7.05e-05
ENSG00000183060	-0.186752	0.00582635	0.0200487
ENSG00000101150	0.197889	0.00198359	0.00861049
ENSG00000184492	0.766316	0.000501101	0.00298912
ENSG00000272523	0.496594	0.000369607	0.00234657
ENSG00000135473	0.562969	0.000166213	0.00129726
ENSG00000115507	0.527562	0.00196883	0.008558
ENSG00000011007	0.16564	0.00203951	0.00878825
ENSG00000181072	-0.775567	6.55e-06	0.000117961
ENSG00000256982	-0.441088	0.0106799	0.0322032
ENSG00000110077	1.46455	3.75e-06	7.83e-05
ENSG00000180422	0.685998	0.00394461	0.0148377
ENSG00000253250	0.616134	0.00166341	0.00752451
ENSG00000196277	-0.454731	0.00826164	0.0263569
ENSG00000079308	0.50623	0.0079136	0.0254749
ENSG00000102854	0.591621	0.0181465	0.0489764
ENSG00000137463	0.604396	0.000264822	0.00181965
ENSG00000249476	0.979377	1.57e-05	0.000220884
ENSG00000176531	0.417658	7.86e-06	0.000135169
ENSG00000169813	0.434674	0.000102383	0.000901108
ENSG00000155099	-0.308043	0.00927235	0.0288496
ENSG00000215374	-0.744215	0.000145388	0.00116832
ENSG00000039139	-0.636152	0.00273544	0.0110296
ENSG00000173991	1.26313	1.77e-11	1.33e-08
ENSG00000260430	0.766965	0.00206581	0.0088804
ENSG00000172568	-0.421077	0.0151181	0.0424657
ENSG00000124422	-0.158092	0.00787735	0.025373
ENSG00000064607	-0.257254	0.00782241	0.0252181
ENSG00000174080	0.195591	0.00334896	0.0130245
ENSG00000268734	1.18714	0.0101885	0.0310674
ENSG00000101152	-0.252506	0.00593918	0.0203622
ENSG00000142700	0.867597	0.00789015	0.0254069
ENSG00000111452	0.518509	0.000862687	0.00450953
ENSG00000011009	0.180944	0.00389951	0.0147048
ENSG00000137166	0.323317	0.00107409	0.00534045
ENSG00000177595	0.689575	2.85e-05	0.000346054
ENSG00000155100	-0.374497	0.000433184	0.00265696
ENSG00000163795	0.21453	0.00155467	0.00714056
ENSG00000175344	-0.603628	0.00506962	0.0180243
ENSG00000114378	0.527384	0.000201827	0.00148905
ENSG00000185104	-0.135631	0.00202715	0.0087506
ENSG00000115520	-0.25486	0.00273465	0.0110296
ENSG00000138794	0.454094	0.000800964	0.00425495
ENSG00000144711	-0.219641	0.0149418	0.0420903
ENSG00000154447	-0.226171	0.00691046	0.0228545
ENSG00000155876	-0.13964	0.00656983	0.0220038
ENSG00000186994	0.601504	0.000167997	0.00130549
ENSG00000265971	0.706098	0.00711117	0.0233416
ENSG00000122824	-0.374194	0.0145301	0.0411173
ENSG00000258472	0.530813	3.78e-05	0.000427306
ENSG00000198276	0.436679	0.000640453	0.00358221
ENSG00000169891	-0.538815	9.39e-06	0.000152043
[truncated: 6,091 more rows]

## Sheet: HD
	log2FoldChange	pvalue	padj
ENSG00000243008	-1.19993	0.00056131	0.0059724
ENSG00000234056	1.06695	0.000244764	0.0031717
ENSG00000260509	-0.769345	0.00776043	0.0398273
ENSG00000230156	1.04983	0.000573087	0.00607918
ENSG00000168675	-0.536811	0.000140046	0.00208297
ENSG00000237361	-0.835566	0.000906082	0.00846586
ENSG00000228886	-1.83172	0.00217318	0.0158968
ENSG00000155307	1.08517	1.64e-06	6.9e-05
ENSG00000243440	-1.42724	0.0018599	0.0142441
ENSG00000260325	1.03938	5.21e-06	0.000171682
ENSG00000137824	-0.183152	0.000234525	0.00308376
ENSG00000261371	0.817487	0.000131522	0.00198394
ENSG00000229962	-1.82943	0.000304159	0.00375307
ENSG00000137880	0.505077	0.00101944	0.00919425
ENSG00000232560	-1.10158	0.00208339	0.0154525
ENSG00000101654	-0.270806	0.00630855	0.0343907
ENSG00000087589	0.585418	0.00424988	0.026033
ENSG00000233017	-1.58005	7.37e-05	0.00129895
ENSG00000103642	0.425689	2.89e-08	2.86e-06
ENSG00000261678	-0.598667	0.00204497	0.0152434
ENSG00000272259	-1.8887	0.000584234	0.00615941
ENSG00000166145	0.610452	0.0024947	0.0175802
ENSG00000154721	0.589516	5.94e-05	0.00110212
ENSG00000235387	0.539382	0.00763918	0.0393768
ENSG00000196421	-0.582046	0.000463156	0.00518901
ENSG00000185088	0.368703	0.00206866	0.0153739
ENSG00000170122	0.599064	0.00131287	0.0110455
ENSG00000166128	0.231575	0.00380095	0.0239868
ENSG00000101166	0.466969	1.16e-07	8.34e-06
ENSG00000167220	-0.260654	0.00798217	0.0406477
ENSG00000104047	0.211718	0.0060163	0.0332601
ENSG00000088882	1.19285	0.000261443	0.00334324
ENSG00000104140	-0.522391	0.0101611	0.0485663
ENSG00000228444	-0.558504	0.00685819	0.0365748
ENSG00000154727	0.479109	0.000189197	0.00263671
ENSG00000087510	0.850546	0.000619814	0.00641939
ENSG00000232388	0.348842	0.00174301	0.0135534
ENSG00000227676	2.16009	0.0001537	0.00224568
ENSG00000234104	1.34099	0.00320709	0.0211599
ENSG00000175387	0.18921	2.93e-05	0.000643529
ENSG00000104043	0.785411	1.05e-06	4.98e-05
ENSG00000182511	0.470304	0.00210922	0.0155837
ENSG00000170113	-0.303519	0.00476308	0.0282397
ENSG00000067900	0.481319	0.000179102	0.00252092
ENSG00000234646	0.796494	0.00186061	0.0142447
ENSG00000237357	0.641115	0.00962175	0.0466876
ENSG00000142192	-0.301263	0.00330706	0.0216339
ENSG00000270001	-0.633291	0.0102305	0.0487654
ENSG00000140284	0.50356	0.00575947	0.0322311
ENSG00000269929	0.954556	0.00321654	0.0211795
ENSG00000107099	0.660202	0.00340525	0.0220951
ENSG00000232063	-0.998836	0.00688419	0.0366599
ENSG00000166265	0.880612	2.15e-07	1.4e-05
ENSG00000196074	0.302993	0.00469201	0.0279444
ENSG00000140455	0.397319	0.000545109	0.00586032
ENSG00000227456	1.48469	4.22e-06	0.000144051
ENSG00000106689	0.643411	0.00155267	0.0124593
ENSG00000267010	0.392063	0.000622972	0.00643943
ENSG00000238113	0.378155	0.00749309	0.0388865
ENSG00000198547	-0.549894	0.000292491	0.00365246
ENSG00000196547	-0.451336	0.00321675	0.0211795
ENSG00000228265	-0.973735	1.69e-05	0.000419865
ENSG00000237212	-1.09063	1.53e-05	0.000394119
ENSG00000254585	-0.538959	0.000556008	0.00593506
ENSG00000185823	-0.920726	0.0048127	0.0284433
ENSG00000173253	-0.86315	0.00668737	0.0359297
ENSG00000187446	-0.392756	6.96e-05	0.00124432
ENSG00000132825	0.406258	0.0001156	0.00180769
ENSG00000259705	-0.646048	0.00543549	0.0308901
ENSG00000267279	1.10226	0.00534635	0.030578
ENSG00000185585	1.6391	9.36e-08	6.9e-06
ENSG00000197361	-0.658136	0.00179334	0.0138387
ENSG00000187792	-0.717078	0.00177403	0.0137133
ENSG00000255036	-0.742422	0.00147273	0.012015
ENSG00000260653	-1.4112	0.00108293	0.00962217
ENSG00000173281	0.550396	0.00443728	0.0268423
ENSG00000103657	-0.271766	0.00147893	0.0120318
ENSG00000253426	-2.01272	0.00734269	0.0383988
ENSG00000158201	0.405076	0.00184934	0.0141682
ENSG00000124253	1.03568	0.00431953	0.0263415
ENSG00000233213	-2.00175	0.00665105	0.0357862
ENSG00000165474	2.97937	3.27e-15	2.15e-12
ENSG00000273032	-0.896288	1.41e-06	6.21e-05
ENSG00000121742	0.954483	0.000576221	0.00610663
ENSG00000273164	-0.900451	0.000219127	0.00293132
ENSG00000273214	-1.98691	9.62e-06	0.000275099
ENSG00000035664	-0.575987	0.00501142	0.0292464
ENSG00000198034	0.311186	0.0014737	0.0120155
ENSG00000233926	-0.714015	0.00914945	0.0449474
ENSG00000166797	0.296428	0.00877374	0.0435618
ENSG00000149657	-0.254213	0.000188589	0.00262989
ENSG00000101200	-1.30757	0.00759098	0.0392189
ENSG00000147535	0.276632	0.000905186	0.00846586
ENSG00000102100	-0.312474	2.13e-07	1.39e-05
ENSG00000236028	4.20986	0.00023141	0.00305357
ENSG00000255568	-0.652206	0.00158726	0.0126145
ENSG00000224565	-2.32123	0.000944176	0.00871607
ENSG00000226237	0.661124	0.00320594	0.0211599
ENSG00000133460	-0.37086	0.000321156	0.00389177
ENSG00000092439	0.305374	0.000586729	0.00617957
ENSG00000169762	0.268702	4.77e-05	0.000929686
ENSG00000150456	0.253444	0.00284188	0.0193518
ENSG00000265681	0.433557	8.11e-07	4.03e-05
ENSG00000156273	0.565043	6.5e-07	3.39e-05
ENSG00000080298	0.5117	0.000113444	0.00178669
ENSG00000185019	-0.238774	0.00137925	0.0114673
ENSG00000203286	-1.65947	3.37e-05	0.000717441
ENSG00000229613	-1.54891	0.00300232	0.0201356
ENSG00000107249	0.590303	0.00206506	0.015353
ENSG00000150457	0.797025	4.91e-05	0.000950884
ENSG00000266774	-1.61097	0.00286814	0.0194754
ENSG00000230537	0.601571	0.00453713	0.0272779
ENSG00000237422	1.00819	0.00889947	0.0440634
ENSG00000224975	-1.13263	1.14e-05	0.000314333
ENSG00000183638	-1.20361	0.00931691	0.0456047
ENSG00000235091	-1.67775	0.009611	0.0466456
ENSG00000099984	-0.796209	0.00982168	0.0473595
ENSG00000125877	-0.334883	0.00110661	0.00977137
ENSG00000259616	1.14	0.00871602	0.0433569
ENSG00000205634	-1.08939	0.000186166	0.0026026
ENSG00000138600	0.303435	0.00510426	0.0297183
ENSG00000157734	-0.816466	6.76e-06	0.000210862
ENSG00000205632	-1.51819	5.9e-09	7.4e-07
ENSG00000235111	1.50572	0.00196044	0.014772
ENSG00000167702	-0.483493	0.000220202	0.00294042
ENSG00000166965	-0.342017	6.38e-05	0.00116663
ENSG00000254419	-1.39242	0.000198536	0.00273783
ENSG00000124164	-0.300356	0.000249722	0.00322847
ENSG00000260296	0.574428	6.15e-05	0.00113639
ENSG00000102057	-0.428315	0.00874194	0.0434375
ENSG00000145348	0.232727	0.00569916	0.0319817
ENSG00000267287	-0.958838	0.000875058	0.00830803
ENSG00000088836	0.729483	8.01e-05	0.0013752
ENSG00000245870	2.34584	0.000618355	0.00641069
ENSG00000151615	4.73835	9.41e-27	1.05e-22
ENSG00000255571	-0.388632	0.00409748	0.0253567
ENSG00000085871	0.457939	9.69e-05	0.00159977
ENSG00000250863	0.944157	0.00802301	0.0407999
ENSG00000137473	-1.04738	0.00081195	0.00786599
ENSG00000147853	0.398337	3.68e-05	0.000769341
ENSG00000068400	-0.440977	4.12e-07	2.35e-05
ENSG00000184056	-0.316325	1.79e-05	0.000439799
ENSG00000260484	-1.77497	0.00492402	0.0289093
ENSG00000185960	1.99979	0.000546441	0.00586617
ENSG00000088854	-0.2185	0.00128896	0.0108866
ENSG00000147099	0.265493	0.00153231	0.012345
ENSG00000164850	0.775309	2.06e-06	8.17e-05
ENSG00000096968	0.379792	0.000605995	0.00631727
ENSG00000271869	0.779453	0.00032972	0.00396232
ENSG00000103671	0.357878	7.65e-05	0.0013314
ENSG00000164124	-0.819423	0.0062543	0.0341892
ENSG00000198223	0.895481	0.000159672	0.00230835
ENSG00000138685	0.664059	0.0025858	0.0180095
ENSG00000186417	-1.42525	2.17e-06	8.54e-05
ENSG00000254995	-0.807949	1.52e-05	0.000391714
ENSG00000170262	1.66052	0.000963891	0.00883237
ENSG00000134490	-0.421161	0.00119789	0.0102926
ENSG00000258647	1.24958	0.000160297	0.00231333
ENSG00000260337	0.743353	0.000271453	0.00344365
ENSG00000136944	2.46119	0.000153138	0.00224188
ENSG00000163793	-1.27846	1.42e-06	6.23e-05
ENSG00000248866	-0.689372	0.00511609	0.0297513
ENSG00000226950	0.458832	7.64e-08	6.03e-06
ENSG00000256073	0.303229	0.00969298	0.0469008
ENSG00000212766	-0.544563	0.00497999	0.0291162
ENSG00000056291	-1.21878	0.000703102	0.00704363
ENSG00000179387	0.249302	0.010487	0.0496041
ENSG00000177125	0.283238	0.00706686	0.0372959
ENSG00000164879	0.410166	0.000949997	0.00875533
ENSG00000170180	0.600604	0.0047756	0.0282989
ENSG00000112304	0.248572	1.55e-05	0.000396925
ENSG00000135519	-0.449106	0.00466822	0.0278473
ENSG00000180304	-0.116007	0.00673929	0.0361218
ENSG00000165097	0.429761	1.52e-06	6.54e-05
ENSG00000233569	1.67445	2.46e-05	0.000560265
ENSG00000230876	-2.04163	3.65e-10	7.21e-08
ENSG00000106538	0.693905	0.000167194	0.00238971
ENSG00000169093	-0.470183	2.5e-08	2.53e-06
ENSG00000236854	-1.26487	0.00618539	0.0339346
ENSG00000135919	0.32727	0.00721635	0.0378791
ENSG00000237036	0.320256	0.00451824	0.0272061
ENSG00000166831	0.592899	0.00761582	0.0392852
ENSG00000100985	3.00008	2.48e-14	1.32e-11
ENSG00000253737	-1.55529	0.00750583	0.038932
ENSG00000261087	0.482766	0.000492899	0.00545117
ENSG00000165309	0.714654	8.86e-06	0.00025849
ENSG00000251405	-1.99682	2.59e-07	1.61e-05
ENSG00000183307	-0.461931	0.000981446	0.00896016
ENSG00000240053	-0.595757	0.00256972	0.0179454
ENSG00000235478	-0.598746	0.000420434	0.00481666
ENSG00000137462	1.22719	3.57e-06	0.000125954
ENSG00000106258	1.43865	9.32e-12	2.97e-09
ENSG00000071205	0.832204	1.67e-05	0.00041663
ENSG00000196954	1.23429	1.47e-08	1.62e-06
ENSG00000272142	0.631525	0.0072207	0.0378841
ENSG00000271789	0.479806	0.00498531	0.0291269
ENSG00000182162	1.69056	3.78e-06	0.000131566
ENSG00000075673	-0.998581	0.00329803	0.0215875
ENSG00000262223	-1.03842	0.000381723	0.00446009
ENSG00000255974	-0.869306	0.000194457	0.00269156
ENSG00000226994	-1.02295	0.000949029	0.00875363
ENSG00000261578	0.885028	0.000394565	0.00458024
ENSG00000181409	-0.771254	0.000225787	0.00299856
ENSG00000178188	-0.338263	8.51e-05	0.00143978
ENSG00000081760	-0.351037	0.00389726	0.0244221
ENSG00000268166	0.397657	0.000544039	0.00585163
ENSG00000272564	-0.887727	0.00258105	0.0180035
ENSG00000132424	0.407866	0.000173935	0.00246554
ENSG00000089250	-0.63469	8.46e-05	0.00143317
ENSG00000155324	0.769082	3.23e-05	0.000689992
ENSG00000269843	-0.673639	0.00210031	0.015547
ENSG00000173327	-0.555382	0.00134727	0.0112558
ENSG00000205056	1.57943	0.00170428	0.0133366
ENSG00000138032	0.252819	0.00759481	0.0392296
ENSG00000143847	-0.551404	0.00346773	0.0224029
ENSG00000258754	-0.779751	5.75e-05	0.00107405
ENSG00000104044	-0.487272	0.00970229	0.0469256
ENSG00000254833	-1.08345	0.00410903	0.0253911
ENSG00000253669	-0.897316	0.000173857	0.00246554
ENSG00000272327	-0.543466	0.00294333	0.0198712
ENSG00000247134	0.694644	0.000253202	0.00325636
ENSG00000164627	-0.636424	0.00734266	0.0383988
ENSG00000250286	-0.806665	0.00118245	0.0102348
ENSG00000182771	-0.27185	0.00461625	0.0276382
ENSG00000254938	-1.10773	0.00741905	0.0386615
ENSG00000249700	-0.695731	7.52e-06	0.000228514
ENSG00000130513	1.06096	0.00701324	0.0371006
ENSG00000247121	-0.322689	0.00264145	0.0183089
ENSG00000175352	-0.564167	0.00206108	0.0153329
ENSG00000132763	-0.397839	3.12e-06	0.000113281
ENSG00000267519	0.662009	0.00299181	0.0200772
ENSG00000151923	0.331715	0.00105729	0.00945172
ENSG00000145423	0.802185	0.00173622	0.0135194
ENSG00000146426	0.523787	0.000165008	0.00236604
ENSG00000163806	0.354288	0.00550836	0.0312248
ENSG00000136859	-1.01893	1.46e-05	0.000379485
ENSG00000175489	0.952848	0.00395968	0.0247162
ENSG00000168314	-1.06222	0.00192116	0.0146031
ENSG00000228140	-1.07226	9.53e-06	0.000273682
ENSG00000159202	-0.223671	0.00123083	0.010519
ENSG00000117450	0.221125	0.00536466	0.0306434
ENSG00000259134	1.2148	2.49e-05	0.00056464
ENSG00000226791	0.746682	0.00131651	0.0110567
ENSG00000027697	0.579755	7.47e-07	3.74e-05
ENSG00000254139	1.45105	1.02e-06	4.86e-05
ENSG00000177868	0.301099	0.00342469	0.0222018
ENSG00000136689	1.80037	0.000108941	0.0017354
ENSG00000143971	0.408361	0.000673089	0.00681942
ENSG00000149451	0.910364	1.08e-06	5.06e-05
ENSG00000054654	0.536053	0.000719729	0.00714522
ENSG00000071246	-0.334518	0.00398064	0.0247985
ENSG00000019169	3.02238	8.84e-08	6.65e-06
ENSG00000273027	-0.727199	0.00725599	0.0380246
ENSG00000118508	0.623156	0.000190915	0.00265734
ENSG00000261672	3.23274	0.00488066	0.0287082
ENSG00000196531	0.234611	0.0034557	0.0223496
ENSG00000272403	1.37548	1.3e-09	2.07e-07
ENSG00000228203	-0.461556	0.00297416	0.020009
ENSG00000141750	-0.665164	6.96e-05	0.00124432
ENSG00000255198	-0.618658	0.00943112	0.0460366
ENSG00000155508	0.417623	4.41e-09	5.87e-07
ENSG00000124795	0.491843	4.06e-06	0.000139446
ENSG00000261790	-2.13039	0.00101433	0.0091671
ENSG00000188612	0.360273	0.000463938	0.00519257
ENSG00000248587	-1.54567	3.29e-06	0.000118372
ENSG00000259933	-0.886126	0.000103082	0.00167846
ENSG00000122180	-1.41331	0.000134415	0.00201667
ENSG00000261123	-0.97853	0.000296277	0.00367916
ENSG00000226029	-0.670819	0.000605935	0.00631727
ENSG00000229896	1.37682	0.00229429	0.0165355
ENSG00000138100	-0.964123	0.000107406	0.00172004
ENSG00000253642	0.614138	0.00767423	0.0395044
ENSG00000260260	0.685126	0.000197603	0.00273002
ENSG00000248994	-0.604072	0.0081631	0.0413328
ENSG00000266289	0.864819	0.000187159	0.00261321
ENSG00000204228	-0.434979	0.0018307	0.0140687
ENSG00000146216	-0.371888	0.00259182	0.0180322
ENSG00000261094	0.384315	0.000295414	0.00367254
ENSG00000186766	2.60248	0.00535761	0.0306215
ENSG00000163485	-0.546556	1.84e-06	7.53e-05
ENSG00000137752	0.943456	9.03e-06	0.000262353
ENSG00000164880	-0.370215	0.000534503	0.00576572
ENSG00000236901	-0.475865	0.000344419	0.00409839
ENSG00000226673	3.64958	1.68e-09	2.62e-07
ENSG00000089234	0.158923	5.25e-05	0.00100192
ENSG00000224259	3.21215	0.000265347	0.00337769
ENSG00000167037	-0.321026	0.00607707	0.0335297
ENSG00000133055	1.39557	1.03e-05	0.000291575
ENSG00000260766	0.428765	0.000135942	0.0020353
ENSG00000198924	0.255876	0.00619964	0.0339627
ENSG00000079462	0.355902	0.00686947	0.0366174
ENSG00000164056	0.372892	0.00445828	0.0269411
ENSG00000273038	0.599345	0.000892428	0.00840415
ENSG00000236255	0.376326	0.00691126	0.0367733
ENSG00000260971	1.20452	0.000405625	0.00468788
ENSG00000113569	-0.241041	0.00375003	0.0237594
ENSG00000185442	-0.279399	0.00432716	0.026369
ENSG00000255367	-1.132	2.33e-05	0.000537097
ENSG00000149679	-0.317114	0.000433188	0.00492991
ENSG00000062650	0.273871	0.000712635	0.00710473
ENSG00000250156	0.624137	2.46e-05	0.000560382
ENSG00000196998	0.264665	0.000431445	0.00491509
ENSG00000073792	1.10708	1.21e-05	0.000329387
ENSG00000186862	-0.700669	4.86e-08	4.23e-06
ENSG00000117394	0.364846	0.00613869	0.0337945
ENSG00000232859	-0.569528	0.000337115	0.00402951
ENSG00000138594	0.535901	7.66e-07	3.83e-05
ENSG00000234584	1.10049	2.87e-05	0.000631588
ENSG00000151623	0.301926	0.000775129	0.00757894
ENSG00000250404	-1.16605	8.18e-07	4.05e-05
ENSG00000229368	-2.41591	1.73e-05	0.00042662
ENSG00000118503	1.10114	2.64e-06	0.000100278
ENSG00000130701	-1.1417	0.00992099	0.0476974
ENSG00000143970	0.314848	0.00147561	0.0120179
ENSG00000228392	-1.75825	9.43e-05	0.00156575
ENSG00000203814	0.88668	0.00556	0.0314298
ENSG00000273218	-0.648317	0.0016572	0.0130404
ENSG00000173039	0.49567	0.00124739	0.0106361
ENSG00000271851	0.383147	0.00470469	0.0280063
ENSG00000259928	-1.02071	0.00344044	0.0222781
ENSG00000185522	0.513138	0.0104869	0.0496041
ENSG00000196865	0.442754	5.91e-05	0.00109872
ENSG00000272168	-0.404948	0.00525197	0.0302629
ENSG00000115204	-0.263672	0.000158283	0.00229315
ENSG00000267107	1.1985	9.44e-08	6.94e-06
ENSG00000153363	-0.552479	0.00194238	0.0147244
ENSG00000124440	0.821507	0.00285992	0.0194492
ENSG00000130700	3.30624	0.00834165	0.0419996
ENSG00000261568	1.15825	2.59e-07	1.61e-05
ENSG00000270164	1.42202	4.34e-07	2.41e-05
ENSG00000272902	-0.685047	0.00183886	0.0141266
ENSG00000105655	0.915906	8.03e-10	1.42e-07
ENSG00000238142	0.564814	0.00258256	0.0180035
ENSG00000013275	-0.172234	0.00638798	0.0347136
ENSG00000178826	-1.36272	2.69e-05	0.000601036
ENSG00000272426	0.809095	0.00747889	0.0388374
ENSG00000160959	-0.2518	0.00030719	0.00377068
ENSG00000108821	1.97497	2.27e-05	0.000528219
ENSG00000153208	0.743401	0.000239499	0.00313439
ENSG00000229980	0.385538	4.93e-05	0.000953345
ENSG00000234389	2.2113	0.00100469	0.00911826
ENSG00000215866	0.603154	0.000827636	0.00798333
ENSG00000206530	0.38719	0.00486034	0.028634
ENSG00000250742	0.819078	0.00148259	0.0120528
ENSG00000228067	1.06772	0.00463179	0.0276837
ENSG00000088827	1.10962	0.000744318	0.00735104
ENSG00000254615	0.380484	0.00562701	0.0316803
ENSG00000159388	0.579006	0.00431794	0.0263415
ENSG00000179144	0.466682	0.00812242	0.0412023
ENSG00000111271	-0.247358	0.00253687	0.0177929
ENSG00000139278	0.45086	0.00307272	0.0204848
ENSG00000207955	-1.10627	0.00352966	0.0227097
ENSG00000122176	2.14449	1.86e-09	2.82e-07
ENSG00000099954	-0.842231	0.00288969	0.0195742
ENSG00000096696	2.95081	3.76e-17	3.82e-14
ENSG00000273186	-1.39709	0.000333882	0.00400586
ENSG00000226891	-0.899233	3.19e-07	1.92e-05
ENSG00000164136	0.554809	0.00697962	0.0370204
ENSG00000133328	0.933884	0.00227318	0.0164338
ENSG00000260171	-1.69146	0.00179061	0.0138225
ENSG00000101187	1.15988	1.84e-05	0.000448957
ENSG00000162999	0.426505	0.00403894	0.0250709
ENSG00000188783	1.21129	1.56e-06	6.65e-05
ENSG00000246985	-0.383481	0.00544036	0.0309099
ENSG00000206172	-1.67351	2.06e-08	2.15e-06
ENSG00000272065	0.946123	0.0105028	0.0496578
ENSG00000272810	1.10203	0.00203495	0.0151899
ENSG00000260404	-0.811677	0.000675264	0.00683525
ENSG00000224307	1.09172	0.00103194	0.0092659
ENSG00000141452	0.17117	0.0085458	0.0427673
ENSG00000179082	-1.06539	0.00566696	0.031849
ENSG00000249356	-2.11367	0.00558915	0.0315463
ENSG00000189419	0.512311	0.000115487	0.00180769
ENSG00000228528	0.474608	0.00184615	0.0141582
ENSG00000008196	2.6424	2.44e-05	0.000557929
ENSG00000228127	-0.553896	0.00743852	0.0387087
ENSG00000146143	0.347299	3.57e-05	0.000751008
ENSG00000084073	0.331208	1.63e-06	6.86e-05
ENSG00000254402	-0.995404	0.000645284	0.0066036
ENSG00000151846	-0.56082	0.00773579	0.0397373
ENSG00000104918	2.58992	0.000959538	0.00881055
ENSG00000272744	0.615849	0.00165317	0.0130143
ENSG00000090487	0.222072	0.000954134	0.00878411
ENSG00000261353	0.619724	0.000591257	0.00621293
ENSG00000198060	0.218082	0.00328354	0.0215178
ENSG00000272808	-0.800793	0.00475841	0.0282307
ENSG00000183019	1.67524	2.33e-06	9.04e-05
ENSG00000197301	0.792294	0.0078793	0.0402389
ENSG00000151388	0.947497	0.00211236	0.0156
ENSG00000250846	-0.719723	0.000241706	0.00314852
ENSG00000112312	0.855622	3.56e-08	3.33e-06
ENSG00000272092	-0.63785	0.00454985	0.0273382
ENSG00000112378	1.1691	6.5e-10	1.18e-07
ENSG00000260314	2.54062	4.55e-16	3.51e-13
ENSG00000221571	0.630288	0.00240693	0.0171026
ENSG00000205929	1.19841	0.00013754	0.00205253
ENSG00000269952	0.812964	0.00308617	0.0205499
ENSG00000272823	-1.07828	0.00719237	0.0377798
ENSG00000272468	0.881218	0.0037209	0.0236234
ENSG00000254100	-2.07399	1.14e-06	5.26e-05
ENSG00000136250	0.625618	0.00236165	0.0168614
ENSG00000133454	-0.898011	0.00174491	0.0135615
ENSG00000231826	0.71123	0.00452663	0.0272354
ENSG00000104921	1.94837	3.95e-05	0.00081211
ENSG00000259182	1.19942	0.0097326	0.0470314
ENSG00000145777	1.3751	0.000305847	0.00376232
ENSG00000204397	0.76979	0.00063335	0.00651634
ENSG00000108846	-0.536445	0.00810877	0.0411611
ENSG00000149654	-0.742712	0.000533684	0.00575966
ENSG00000215190	-0.495359	0.00144997	0.011874
ENSG00000260563	0.389388	0.00184208	0.0141354
ENSG00000164237	0.248135	0.00698979	0.0370467
ENSG00000157593	-0.311874	0.00684207	0.0365237
ENSG00000013523	-0.223845	0.00623558	0.0341011
ENSG00000271646	-0.700407	0.000872328	0.00829485
ENSG00000151929	0.835196	0.00289959	0.0196115
ENSG00000271538	-1.07077	5.86e-05	0.00109041
ENSG00000272864	0.800664	0.00158219	0.0125966
ENSG00000133574	0.606484	7.62e-05	0.00132728
ENSG00000228459	1.22571	6.31e-06	0.000199685
ENSG00000228106	0.512363	0.00899238	0.0443955
ENSG00000273258	1.36654	0.00948508	0.0462258
ENSG00000114416	0.306631	6.52e-05	0.00118442
ENSG00000230027	1.53393	0.00919099	0.0451069
ENSG00000133561	0.600767	0.000231401	0.00305357
ENSG00000183943	0.880915	0.000180775	0.00254154
ENSG00000231412	2.88874	0.000903721	0.00846453
ENSG00000272855	1.00581	0.00525845	0.0302845
ENSG00000148356	-0.320553	0.000200969	0.00275947
ENSG00000049089	-0.767352	0.0024034	0.0170884
ENSG00000130935	0.274221	0.000648359	0.00662595
ENSG00000109452	0.400001	0.000411567	0.00473694
ENSG00000172922	0.432582	0.000103725	0.00168281
ENSG00000188846	0.287168	0.00232337	0.0166958
ENSG00000155368	0.438898	0.00141816	0.0116985
ENSG00000011485	-0.185354	0.0101841	0.0486348
ENSG00000092758	-0.860041	0.000294874	0.00366797
ENSG00000179178	-1.63755	2.85e-07	1.74e-05
ENSG00000164164	0.369319	0.000251591	0.00324699
ENSG00000255258	1.08846	0.00361112	0.0231021
ENSG00000204241	-0.432754	0.00645682	0.034994
ENSG00000141577	-0.35811	0.00465025	0.0277549
ENSG00000226363	-1.3284	0.00603954	0.0333638
ENSG00000155066	-0.723375	5.54e-05	0.00104437
ENSG00000139233	0.22313	0.0018845	0.0143882
ENSG00000058673	0.273718	0.0075897	0.0392189
ENSG00000255545	-0.87531	5.19e-06	0.000171368
ENSG00000169059	-1.32528	0.00198203	0.0148835
ENSG00000266714	-0.501339	0.00929107	0.0455281
ENSG00000251226	0.862734	0.00415893	0.0256376
ENSG00000242125	0.504656	4.14e-06	0.000141971
ENSG00000187942	-1.39178	7.94e-05	0.00136805
ENSG00000106560	0.767349	1.74e-05	0.000429357
ENSG00000052795	0.298381	0.00125128	0.0106612
ENSG00000080189	-0.273369	2.61e-05	0.000585653
ENSG00000170903	0.225609	0.000848988	0.00812265
ENSG00000262152	-0.985554	0.00384747	0.0242051
ENSG00000254440	-2.4736	0.000202609	0.00277765
ENSG00000265791	-0.65102	0.00461064	0.0276218
ENSG00000213963	-0.459379	3.01e-05	0.000657993
ENSG00000101220	-0.37283	0.00515737	0.0299112
ENSG00000236268	0.776786	0.000958493	0.00880492
ENSG00000155957	0.347739	0.00713461	0.0375559
ENSG00000233061	-1.38707	0.00357582	0.0229363
ENSG00000227711	-1.53223	0.00219949	0.016042
ENSG00000226051	-1.00421	0.00727114	0.0380772
ENSG00000051620	0.647298	1.3e-05	0.000347453
ENSG00000177302	-0.383113	9.53e-06	0.000273682
ENSG00000213203	0.44388	0.00592869	0.032947
ENSG00000229727	-0.648368	0.00245695	0.0173752
ENSG00000185664	1.4276	6.36e-05	0.0011642
ENSG00000090659	1.65017	7.78e-05	0.00134902
ENSG00000196329	0.645692	0.000336246	0.00402558
ENSG00000047662	-0.505846	0.000474311	0.00528748
ENSG00000137038	-0.264088	0.000376589	0.00441164
ENSG00000236366	-1.81218	0.00240339	0.0170884
ENSG00000272861	0.618922	0.00473188	0.0281317
ENSG00000146122	-0.79871	0.00336417	0.0218792
ENSG00000119912	0.238187	0.000172055	0.00244355
ENSG00000244215	-1.05159	0.0035606	0.0228649
ENSG00000263120	-1.15464	0.000875501	0.00830871
ENSG00000223749	0.81244	7.33e-05	0.00129416
ENSG00000163257	-0.555881	1.44e-06	6.26e-05
ENSG00000112079	0.388086	0.000709846	0.00708894
ENSG00000264016	0.705564	0.00490915	0.0288379
ENSG00000159592	0.224347	0.000993394	0.00904705
ENSG00000270659	0.599465	0.00246054	0.0173843
ENSG00000079435	-0.707864	0.00965719	0.0468091
ENSG00000120279	0.515515	0.000798517	0.0077524
ENSG00000246922	-0.600324	2.7e-05	0.000602666
ENSG00000137393	0.586717	1.97e-05	0.000472657
ENSG00000228058	1.42162	9.33e-06	0.000268913
ENSG00000226506	1.47554	0.00347865	0.0224409
ENSG00000268087	-0.582012	0.00273388	0.0188386
ENSG00000269044	-0.337416	0.000278822	0.00351716
ENSG00000101222	-0.533567	0.00563705	0.0317129
ENSG00000155849	-0.244124	0.00559035	0.0315463
ENSG00000235665	0.547395	0.00157668	0.0125773
ENSG00000270638	-0.666508	0.00477706	0.0283001
ENSG00000264112	-0.354936	0.00425341	0.0260475
ENSG00000153214	0.343644	7.97e-05	0.00137147
ENSG00000140563	-0.807264	0.00391864	0.0245194
ENSG00000112081	0.180252	0.0102072	0.0487032
ENSG00000243708	-0.594107	0.0103657	0.0491761
ENSG00000117400	-0.863507	0.000386844	0.00450813
ENSG00000235770	1.31307	2.86e-06	0.000105225
ENSG00000223804	0.532592	0.00364671	0.0232897
ENSG00000076344	-0.670683	1.67e-05	0.00041663
ENSG00000214803	-0.823245	0.00948847	0.0462317
ENSG00000138326	0.389117	0.000466661	0.00521297
ENSG00000271975	0.274112	0.00361749	0.0231295
ENSG00000272137	0.946264	0.000775833	0.00758185
ENSG00000254239	1.26675	0.000211787	0.0028588
ENSG00000112029	0.501577	5.1e-06	0.000169406
ENSG00000189007	-0.31051	0.00112729	0.0098876
ENSG00000163864	-0.221264	0.00347054	0.0224145
ENSG00000271824	-1.14896	2.57e-05	0.000577804
ENSG00000205054	1.7391	0.000115468	0.00180769
ENSG00000231768	1.17856	3.41e-05	0.000724232
ENSG00000105875	-0.276724	0.000886456	0.00837001
ENSG00000260645	0.491385	0.00172851	0.0134829
ENSG00000119041	0.176397	0.00921766	0.0452179
ENSG00000196972	-0.736351	3.7e-06	0.000129797
ENSG00000143839	-1.48377	0.00794504	0.0404956
ENSG00000107807	3.9536	5e-09	6.49e-07
ENSG00000228408	1.02935	0.00114107	0.00998005
ENSG00000011028	0.798835	0.000845231	0.00810027
ENSG00000166478	0.371527	4.4e-08	3.98e-06
ENSG00000138136	3.01846	1.66e-10	3.7e-08
ENSG00000006606	2.75602	7.53e-05	0.00131586
ENSG00000184911	1.0093	2.88e-05	0.0006325
ENSG00000238171	1.67819	3.51e-07	2.04e-05
ENSG00000273416	0.542222	0.00521705	0.030139
ENSG00000261187	0.454639	0.00514466	0.0298679
ENSG00000272335	0.33091	0.000149379	0.00220127
ENSG00000260977	0.459655	0.00282118	0.0192561
ENSG00000272442	-0.811905	0.0024768	0.0174658
ENSG00000261409	0.645125	0.00154493	0.012415
ENSG00000112031	0.269287	0.001149	0.0100363
ENSG00000230735	-0.694342	0.00468642	0.027927
ENSG00000239779	-0.282212	0.00311801	0.0207064
ENSG00000154473	0.200899	0.00964722	0.0467909
ENSG00000146221	-0.587015	0.00221706	0.0161287
ENSG00000271914	0.465431	0.00101756	0.00918315
ENSG00000111961	0.558264	0.000157455	0.00228343
ENSG00000174567	-0.813143	0.000191346	0.00266003
ENSG00000120616	0.337737	7.16e-05	0.00127224
ENSG00000272672	-1.24419	0.0101186	0.0484359
ENSG00000072518	-0.294035	0.000560762	0.0059724
ENSG00000178947	-0.581115	1.12e-05	0.000310653
ENSG00000234155	-1.12047	0.00630231	0.034365
ENSG00000260469	-0.873365	4.86e-06	0.000162182
ENSG00000160602	-0.483871	0.00345923	0.0223609
ENSG00000186523	-0.435993	0.00071552	0.00712165
ENSG00000232545	-1.32411	0.00188911	0.0144184
ENSG00000272906	0.875896	0.00398321	0.0248076
ENSG00000163659	0.512747	0.00156816	0.0125404
ENSG00000066322	-0.788414	0.0025911	0.0180322
ENSG00000178177	0.373644	0.000427884	0.00488199
ENSG00000267940	0.421433	0.000928456	0.00861009
ENSG00000254092	0.637482	0.00243146	0.0172331
ENSG00000168566	0.502018	4.44e-06	0.000150469
ENSG00000099834	-0.926415	0.0037019	0.0235346
ENSG00000122862	1.39205	1.45e-09	2.29e-07
ENSG00000153201	0.337836	0.000692402	0.00696769
ENSG00000273066	-0.5256	0.00453009	0.0272488
ENSG00000261269	0.485075	0.00321606	0.0211795
ENSG00000139645	-0.506167	2.09e-05	0.000494883
ENSG00000273487	0.434614	0.00313411	0.0207948
ENSG00000254081	-1.33223	0.000410373	0.00472563
ENSG00000072858	-0.423587	0.00496172	0.0290474
ENSG00000215808	1.9168	7.76e-07	3.87e-05
ENSG00000080293	-0.734222	0.0034209	0.0221837
ENSG00000272880	0.684261	0.00200377	0.0150165
ENSG00000090376	1.06026	8.35e-08	6.41e-06
ENSG00000132170	0.354651	0.00787757	0.0402389
ENSG00000158615	0.256326	0.000894963	0.00841122
ENSG00000157833	0.717144	0.000220395	0.00294123
ENSG00000115956	0.678456	0.00137365	0.0114335
ENSG00000204851	-0.458582	0.00286311	0.0194591
ENSG00000176953	-0.244171	0.00401282	0.0249434
ENSG00000187801	-0.442664	0.00632094	0.0344414
ENSG00000261026	-0.989859	0.000106805	0.00171533
ENSG00000115041	-0.427371	0.00853317	0.0427232
ENSG00000260664	-0.425788	0.00296964	0.0199885
ENSG00000160014	-0.449292	0.00250955	0.0176522
ENSG00000249734	-0.961333	0.00614955	0.0338198
ENSG00000133056	-0.488399	0.00965725	0.0468091
ENSG00000272250	0.930624	0.00151882	0.0122753
ENSG00000026103	0.574382	0.0105291	0.0497398
ENSG00000271009	0.882701	3.4e-05	0.000721033
ENSG00000271040	-1.10839	0.000102853	0.00167595
ENSG00000124608	-0.448226	1e-05	0.000284428
ENSG00000058729	0.263186	1.51e-06	6.53e-05
ENSG00000185615	-0.60159	0.00149024	0.0120974
ENSG00000272416	0.765734	1.08e-05	0.00030028
ENSG00000133773	0.308358	0.000578413	0.00611826
ENSG00000170185	0.261425	0.00392157	0.0245194
ENSG00000124574	-0.322964	0.0102846	0.0489054
ENSG00000122026	0.317789	0.0104201	0.0493733
ENSG00000272221	0.643262	0.00481045	0.0284376
ENSG00000268401	-0.844859	1.23e-05	0.000333746
ENSG00000167105	1.2527	0.00108243	0.00962217
ENSG00000139289	0.523814	1.2e-07	8.54e-06
ENSG00000227733	-0.604753	0.00405766	0.0251521
ENSG00000135114	-0.851718	0.00143567	0.011813
ENSG00000260288	-0.743173	0.00105167	0.00941656
ENSG00000259863	-0.606406	0.00480289	0.0284079
ENSG00000251361	2.28403	0.000107747	0.00172426
ENSG00000250668	0.989957	0.000113665	0.00178822
ENSG00000257135	-0.761147	0.000548254	0.00587738
ENSG00000169682	-0.508114	0.000963543	0.00883237
ENSG00000249131	-1.39686	0.00201695	0.0150941
ENSG00000053747	0.48137	0.00221715	0.0161287
ENSG00000234062	0.508916	0.00533715	0.0305488
ENSG00000251387	-1.46596	0.000639168	0.00655904
ENSG00000160868	0.666173	0.00092186	0.00857391
ENSG00000243819	-0.654851	0.00178543	0.0137873
ENSG00000170043	-0.370562	0.000240714	0.00314661
ENSG00000125347	0.650502	0.000390519	0.00454385
ENSG00000218819	4.07653	2.77e-05	0.000615193
ENSG00000269815	-0.53989	0.00625476	0.0341892
ENSG00000085719	0.435071	0.000268696	0.00341061
ENSG00000122034	0.251515	0.00858553	0.0428892
ENSG00000021762	-0.324746	0.000946067	0.00872992
ENSG00000168970	-0.93548	4.81e-05	0.00093313
ENSG00000228939	-1.60886	0.000880918	0.00832914
ENSG00000272983	-0.394546	0.00143982	0.0118169
ENSG00000175745	0.504033	2.67e-06	0.000100731
ENSG00000257509	-0.825465	0.00102002	0.00919425
ENSG00000272644	0.636778	0.00221635	0.0161287
ENSG00000262686	-0.583517	0.00258614	0.0180095
ENSG00000198198	-0.441022	0.00166519	0.0130895
ENSG00000204261	0.625266	9.7e-05	0.00159977
ENSG00000110844	-0.380208	0.000499768	0.00550805
ENSG00000145002	-0.667179	0.000107296	0.0017195
ENSG00000186148	1.30135	0.00498318	0.0291269
ENSG00000165312	0.425846	1.07e-05	0.000299543
ENSG00000237457	0.449501	0.00697925	0.0370204
ENSG00000260271	-1.16716	0.00139864	0.0115786
ENSG00000165548	-0.589357	0.00139853	0.0115786
ENSG00000170624	0.447181	0.000327054	0.00393876
ENSG00000254363	-1.1665	3.21e-05	0.000687704
ENSG00000067048	0.700551	8.26e-11	2.01e-08
ENSG00000267072	-0.863028	0.00790391	0.040332
ENSG00000197771	0.254744	0.00307381	0.020486
ENSG00000153162	1.46061	1.72e-10	3.78e-08
ENSG00000137877	-0.762916	0.0011093	0.00979129
ENSG00000122375	-0.967873	0.00016774	0.00239446
ENSG00000145425	0.53924	8.75e-06	0.000255789
ENSG00000055208	0.476927	1.95e-06	7.84e-05
ENSG00000243156	-0.500526	0.00419745	0.0257896
ENSG00000236069	3.50577	2.41e-05	0.000551289
ENSG00000186431	1.50113	0.00908507	0.0447641
ENSG00000260411	-2.19481	0.000170171	0.00241834
ENSG00000272217	0.945701	0.000104965	0.00169799
ENSG00000260698	0.60216	0.00506863	0.0295339
ENSG00000122033	0.286021	0.00273268	0.0188386
ENSG00000155760	0.992564	3.01e-06	0.000110345
ENSG00000102003	-0.537278	0.00273368	0.0188386
ENSG00000251632	1.41036	2.39e-07	1.52e-05
ENSG00000171462	-0.460759	0.00148232	0.0120528
ENSG00000104938	-1.33644	0.00991811	0.0476974
ENSG00000266904	-0.325322	0.00483975	0.0285503
ENSG00000085998	-0.255896	0.000765527	0.00750931
ENSG00000153922	0.381545	0.00169479	0.0132827
ENSG00000122367	-1.35339	1.5e-06	6.47e-05
ENSG00000167771	-0.724098	1.56e-07	1.06e-05
ENSG00000128294	0.410547	0.000437615	0.00496342
ENSG00000150316	0.308992	0.000175627	0.00248657
ENSG00000177485	0.346152	0.000283388	0.00356068
ENSG00000271860	0.738707	5.43e-06	0.0001783
ENSG00000250033	1.8462	0.000213068	0.00287435
ENSG00000187109	0.202524	0.00378824	0.0239507
ENSG00000168398	-0.698709	0.00272538	0.0187975
ENSG00000187944	0.585218	0.00858317	0.042887
ENSG00000169840	1.37942	2.32e-06	9.02e-05
ENSG00000168621	-1.09057	0.00209027	0.0154932
ENSG00000251372	1.25484	2.04e-05	0.000486363
ENSG00000253720	-0.924747	0.00967409	0.0468579
ENSG00000251023	-0.412958	0.00622972	0.0340774
ENSG00000111344	-0.651691	0.000665255	0.00674923
ENSG00000260940	1.547	2.38e-05	0.000546293
ENSG00000253686	0.849748	0.00770563	0.0396245
ENSG00000159784	-0.401641	0.000527403	0.00571119
ENSG00000163449	-0.428078	0.000909964	0.00849503
ENSG00000166483	0.947236	0.000116712	0.00181838
ENSG00000095627	0.698572	0.00339763	0.0220649
ENSG00000214870	-0.624041	0.00336273	0.0218792
ENSG00000110583	-0.234145	0.00416507	0.025665
ENSG00000166169	-0.381666	3.22e-07	1.92e-05
ENSG00000108469	-0.305435	0.00207173	0.0153864
ENSG00000047648	0.569582	0.000756075	0.00744084
ENSG00000144036	-0.260366	0.00153446	0.0123576
ENSG00000249306	0.655523	0.00194626	0.0147288
ENSG00000225783	-0.551573	0.00107226	0.00955876
ENSG00000105329	0.541926	0.00910934	0.0448271
ENSG00000204272	0.248734	0.00875779	0.0435066
ENSG00000232527	-0.914343	7.83e-06	0.000236511
ENSG00000203809	-0.627925	0.00662601	0.0357054
ENSG00000163660	0.358398	0.00788697	0.0402547
ENSG00000269814	0.803296	3.93e-06	0.000135811
ENSG00000101199	-0.268889	0.00620715	0.0339955
ENSG00000234919	0.963382	0.0052703	0.0303286
ENSG00000260884	-0.831725	0.00206516	0.015353
ENSG00000263990	-0.8229	3.45e-07	2.02e-05
ENSG00000259820	0.50879	0.00712304	0.0375038
ENSG00000197442	0.310336	0.00511508	0.0297513
ENSG00000203688	-1.7787	1.42e-05	0.000371526
ENSG00000197363	-0.36611	2.5e-06	9.63e-05
ENSG00000185551	0.921888	3.37e-06	0.00012076
ENSG00000133789	0.376194	0.00187011	0.0143076
ENSG00000141646	0.399987	1.63e-05	0.00041137
ENSG00000124469	-2.02245	0.00101779	0.00918315
ENSG00000170088	0.15189	0.00415105	0.0256031
ENSG00000251041	-1.48198	0.00084556	0.00810027
ENSG00000081052	0.431979	0.0036747	0.0234283
ENSG00000260743	0.758533	0.000168958	0.00240569
ENSG00000243083	-0.861055	0.00993319	0.047722
ENSG00000226454	-2.03536	0.0102606	0.0488329
ENSG00000256443	-1.09108	5.92e-05	0.0010988
ENSG00000226067	0.308385	0.0103756	0.0492127
ENSG00000226505	-0.941187	0.00751284	0.0389322
ENSG00000259040	2.21059	3.59e-11	9.55e-09
ENSG00000138795	0.571349	0.000111391	0.00176656
ENSG00000120088	-0.623998	0.000265105	0.00337732
ENSG00000134115	-0.668111	0.00561099	0.031622
ENSG00000233521	3.58567	0.000252258	0.00324997
ENSG00000236714	-0.689454	0.00992529	0.0476999
ENSG00000167770	-0.321398	0.000397017	0.00460028
ENSG00000273213	-1.5108	0.00837372	0.0421231
ENSG00000112419	0.55538	6.18e-05	0.00113879
ENSG00000109466	0.439501	0.000199632	0.00274808
ENSG00000171357	-0.755508	4.48e-05	0.000889627
ENSG00000144152	-0.737445	0.0015792	0.0125773
ENSG00000188428	0.419543	1.43e-05	0.000374741
ENSG00000164167	0.349915	0.000210919	0.00285571
ENSG00000105696	-0.39698	0.00118628	0.010256
ENSG00000133895	-0.220509	0.00347154	0.0224145
ENSG00000241317	-1.70392	0.00212562	0.0156688
ENSG00000100739	-1.06709	0.000173063	0.00245631
ENSG00000273472	-0.906953	0.00023177	0.00305598
ENSG00000140443	0.234773	0.00527322	0.0303305
ENSG00000069696	-0.821362	0.00102831	0.00924071
ENSG00000115590	3.52743	1.62e-09	2.54e-07
ENSG00000253248	-2.23091	0.00466273	0.0278219
ENSG00000131013	0.350143	0.000241483	0.00314852
ENSG00000261716	0.588484	0.00217972	0.0159256
ENSG00000090565	-0.283919	0.000834544	0.00802571
ENSG00000253988	0.773003	0.00858784	0.0428912
ENSG00000248859	-0.654121	0.000589389	0.00619913
ENSG00000110660	0.381503	0.00065254	0.0066565
ENSG00000251666	-0.901931	0.00122469	0.0104826
ENSG00000069974	0.559554	0.00129606	0.0109302
ENSG00000228126	-0.866431	6.56e-06	0.000205485
ENSG00000113615	0.355897	0.000704305	0.00705252
ENSG00000251442	0.784924	0.00832586	0.041958
ENSG00000102755	0.654741	0.000521041	0.00567198
ENSG00000238217	-0.975762	3.09e-05	0.000672119
ENSG00000250305	-0.397168	0.00197902	0.014866
ENSG00000227057	-0.243887	0.00896363	0.0442732
ENSG00000156564	-0.499522	0.00866173	0.0431541
ENSG00000261168	0.566482	0.000395972	0.00459056
ENSG00000176624	0.328655	0.00020536	0.00280082
ENSG00000164318	2.00816	8.18e-08	6.36e-06
ENSG00000121898	1.41418	7.24e-07	3.66e-05
ENSG00000132128	-0.201385	0.000463782	0.00519257
ENSG00000173372	0.974074	0.00529545	0.0304192
ENSG00000123374	0.992462	3.15e-05	0.000681713
ENSG00000260398	0.515688	0.000903282	0.00846448
ENSG00000142459	-0.492294	1.57e-05	0.000399564
ENSG00000272774	-1.11795	0.00663442	0.0357225
ENSG00000183571	-1.0069	0.000118884	0.00184308
ENSG00000138448	0.466004	0.00214903	0.0157925
ENSG00000101203	-0.555421	0.00106947	0.00954148
ENSG00000226490	-1.09443	0.000638303	0.00655618
ENSG00000185115	0.170816	0.00782161	0.0400266
ENSG00000075420	0.565347	3.04e-06	0.000111015
ENSG00000163531	-0.411499	0.00475903	0.0282307
ENSG00000122335	-0.235496	0.00406685	0.025195
ENSG00000171045	-0.386042	5e-05	0.000963214
ENSG00000133216	-0.318458	0.00589627	0.0328104
ENSG00000117481	-0.158978	0.0105063	0.049664
ENSG00000055118	-0.383539	0.00401831	0.0249705
ENSG00000183248	-0.542386	0.00293219	0.019814
ENSG00000088053	-0.509629	0.00326888	0.0214469
ENSG00000116096	0.681757	1.56e-05	0.000399239
ENSG00000163631	-0.815292	0.00228084	0.0164793
ENSG00000196900	1.98649	5.49e-08	4.65e-06
ENSG00000007541	-0.282885	0.00262424	0.0182075
ENSG00000142937	0.364333	0.000656476	0.00668445
ENSG00000181472	0.373155	4.65e-07	2.57e-05
ENSG00000136877	-0.42377	6.17e-05	0.00113795
ENSG00000126500	-0.553158	0.000304244	0.00375307
ENSG00000204420	0.83518	0.00680655	0.036395
ENSG00000261040	4.2341	4.84e-13	1.97e-10
ENSG00000117480	-0.509812	0.000814026	0.00787926
ENSG00000139508	0.211049	0.00538262	0.0307146
ENSG00000175115	-0.260931	0.00608217	0.0335413
ENSG00000164236	-1.31288	0.000209182	0.00283736
ENSG00000168439	0.284983	0.00158618	0.0126145
ENSG00000118298	-1.01832	0.00030983	0.00379682
ENSG00000101236	0.216317	0.00579312	0.0323788
ENSG00000152804	0.728743	8.82e-05	0.00148342
ENSG00000272711	-0.877044	0.00189179	0.014434
ENSG00000261472	2.83907	4.65e-05	0.00091211
ENSG00000250072	-1.26599	0.00235946	0.0168565
ENSG00000174437	-0.301747	0.00554145	0.0313566
ENSG00000171219	0.596876	0.00767057	0.0395022
ENSG00000055211	0.36198	7.59e-05	0.00132281
ENSG00000183765	0.727832	2.64e-05	0.000590275
ENSG00000101204	-0.395249	0.000676513	0.0068417
ENSG00000112406	0.301463	0.00219014	0.0159946
ENSG00000196664	1.08119	0.00014449	0.00214052
ENSG00000088826	0.474824	0.00813548	0.0412405
ENSG00000197562	-0.399028	3.63e-05	0.000761094
ENSG00000101916	2.50373	3.38e-09	4.72e-07
ENSG00000236377	-0.871122	0.00170363	0.0133366
ENSG00000160439	-0.253231	0.00421189	0.0258712
ENSG00000226125	0.846242	0.00530449	0.0304555
ENSG00000268231	-1.34597	0.000119944	0.00185693
ENSG00000164620	-0.598228	0.000584621	0.00616059
ENSG00000075239	0.168208	0.00929555	0.04554
ENSG00000272047	-0.182912	0.00709134	0.0373986
ENSG00000106266	-0.42607	0.000121935	0.00187735
ENSG00000152672	-1.45713	0.000693913	0.00697424
ENSG00000181790	-0.395667	0.00846149	0.0424404
ENSG00000196091	0.708372	0.000120881	0.00186958
ENSG00000204052	-0.534912	0.00458435	0.0274938
ENSG00000267248	0.409683	0.00504928	0.0294366
ENSG00000248285	1.02107	0.000169722	0.00241349
ENSG00000225921	0.17843	0.00963597	0.0467465
ENSG00000271889	-0.635946	0.00752917	0.0389988
ENSG00000179862	-0.384429	0.00981359	0.0473306
ENSG00000174996	-0.383335	0.00217997	0.0159256
ENSG00000130338	-0.258012	0.00532374	0.0304988
ENSG00000227088	-2.21581	0.000430403	0.00490572
ENSG00000235919	-0.44388	0.0022671	0.0164065
ENSG00000074755	-0.338294	0.00278777	0.0191039
ENSG00000075043	-0.688936	0.000903164	0.00846448
ENSG00000134046	0.290517	3.02e-07	1.83e-05
ENSG00000186625	0.314045	0.00809205	0.0410949
ENSG00000203499	-0.916801	4.18e-06	0.000143078
ENSG00000144120	-0.337011	0.00175696	0.0136217
ENSG00000162980	0.309076	0.00824403	0.0416867
ENSG00000001617	0.576738	0.00767453	0.0395044
ENSG00000171873	-0.796908	0.00201868	0.0150941
ENSG00000146857	-1.5893	0.00403337	0.0250432
ENSG00000107779	0.527813	5.21e-07	2.79e-05
ENSG00000178814	-0.570891	0.00473117	0.0281317
ENSG00000185379	-0.188494	0.000103725	0.00168281
ENSG00000137409	-0.280716	0.000347326	0.00412069
ENSG00000260460	-1.31955	0.000622366	0.00643688
ENSG00000133805	-0.540837	0.00201502	0.0150857
ENSG00000166887	-0.193868	0.0018721	0.0143179
ENSG00000261829	0.905001	2.48e-05	0.000562532
ENSG00000260001	-0.876496	7.17e-07	3.64e-05
ENSG00000198759	1.17027	0.000258856	0.00331775
ENSG00000115594	0.848465	0.00515229	0.0299044
ENSG00000104976	-0.236305	0.00350702	0.0226008
ENSG00000154040	0.312947	0.0105773	0.0498877
ENSG00000261061	0.381266	0.00857403	0.042851
ENSG00000080802	0.216021	3.17e-05	0.000683662
ENSG00000069869	0.892807	6.06e-08	5.02e-06
ENSG00000175093	-0.488485	0.0006219	0.00643504
ENSG00000110046	-0.373121	0.000206018	0.00280466
ENSG00000160392	-0.328755	0.00102067	0.00919425
ENSG00000135521	0.250001	0.00264225	0.0183089
ENSG00000184144	-0.828811	0.00233565	0.0167493
ENSG00000270607	-0.578183	0.000526987	0.00570945
ENSG00000128487	-0.275299	0.00144733	0.0118603
ENSG00000117425	-0.381375	0.00939116	0.0458776
ENSG00000146425	0.389192	0.00210476	0.0155645
ENSG00000174851	-0.287809	0.00445963	0.0269411
ENSG00000178531	-0.610938	0.00390814	0.0244834
ENSG00000257069	-0.950639	8.75e-07	4.24e-05
ENSG00000168685	0.938988	0.00228537	0.0164931
ENSG00000109475	0.389823	0.00262734	0.0182225
ENSG00000161996	-0.396401	0.00611797	0.0337054
ENSG00000255418	-1.00951	0.000973389	0.0089048
ENSG00000123595	0.546834	1.69e-06	7.06e-05
ENSG00000133195	0.419353	0.00519169	0.0300395
ENSG00000262097	0.94804	0.00179451	0.013843
ENSG00000095787	0.289685	6.82e-05	0.00122517
ENSG00000269038	-0.779028	5.32e-05	0.00101401
ENSG00000177191	1.64323	4.23e-08	3.86e-06
ENSG00000198576	-0.840064	0.00190373	0.0144953
ENSG00000159792	-0.407554	0.00119786	0.0102926
ENSG00000198856	0.378628	0.00115013	0.0100367
ENSG00000142961	0.438092	0.00700798	0.0370815
ENSG00000124813	0.372317	0.00339932	0.0220694
ENSG00000174529	0.363968	0.00695568	0.036936
ENSG00000145431	0.356924	0.0017996	0.0138775
ENSG00000075975	0.154565	0.0041887	0.02575
ENSG00000179292	-0.865694	7.85e-08	6.17e-06
ENSG00000181027	-0.268216	0.000412222	0.0047396
ENSG00000272563	1.63063	0.00626457	0.0342177
ENSG00000164040	0.258364	0.000937378	0.00868176
ENSG00000204323	-0.931614	0.00387646	0.0243327
ENSG00000133687	0.470077	0.00753353	0.039004
ENSG00000269903	-0.471686	0.0105776	0.0498877
ENSG00000132518	0.662127	0.00207425	0.0153949
ENSG00000125534	-0.607981	0.000210148	0.002847
ENSG00000215162	-1.63266	0.000433576	0.00493182
ENSG00000100209	0.363212	0.00169512	0.0132827
ENSG00000255823	-2.96182	2.05e-12	7.37e-10
ENSG00000123405	1.57841	8.79e-06	0.000256788
ENSG00000268520	-1.90808	0.000310458	0.00379826
ENSG00000095596	-0.907711	0.000243988	0.00316571
ENSG00000123600	-0.195653	0.006628	0.0357054
ENSG00000173960	0.303353	9.53e-05	0.00157881
ENSG00000179406	-0.623535	0.00724997	0.0380035
ENSG00000101213	-0.833359	0.00138603	0.0115022
ENSG00000254510	-0.953773	0.000613529	0.006375
ENSG00000179593	1.42104	1.04e-09	1.72e-07
ENSG00000068971	-0.322686	6.45e-05	0.00117443
ENSG00000172315	0.192411	0.00958933	0.0466012
ENSG00000136682	0.339224	0.00371854	0.0236202
ENSG00000113594	0.55863	0.00102038	0.00919425
ENSG00000092820	0.727314	7.52e-05	0.00131586
ENSG00000255182	-0.718052	0.000220629	0.0029426
ENSG00000114054	-0.272491	0.00446719	0.0269649
ENSG00000269959	0.67734	0.000717619	0.0071315
ENSG00000130193	-0.381226	2.2e-06	8.63e-05
ENSG00000133800	1.90841	3.83e-09	5.24e-07
ENSG00000112414	0.788439	0.00127331	0.0107831
ENSG00000164867	0.776278	0.00109652	0.00971371
ENSG00000089057	-0.273433	0.000651945	0.00665347
ENSG00000132965	1.19743	0.000243546	0.00316511
ENSG00000064655	0.69754	0.000860958	0.00821255
ENSG00000255496	-1.51517	0.00321361	0.0211776
ENSG00000110042	-0.397454	0.000521621	0.00567198
ENSG00000229203	-1.46579	0.00334215	0.0217933
ENSG00000127129	3.4387	9.33e-05	0.00155297
ENSG00000142973	2.53722	2.08e-10	4.46e-08
ENSG00000174669	-0.40175	0.00076507	0.00750931
ENSG00000267575	0.274356	0.00193055	0.0146596
ENSG00000235615	-0.996219	0.00376833	0.0238618
ENSG00000236485	-0.946372	0.00483609	0.0285362
ENSG00000138246	0.189473	0.00922665	0.0452521
ENSG00000144369	0.333697	0.0093721	0.0457945
ENSG00000203711	1.16299	1.41e-05	0.000371266
ENSG00000118495	-0.360563	0.00735907	0.0384475
ENSG00000249867	2.36548	2.24e-05	0.000524186
ENSG00000038945	1.04636	0.00237596	0.0169365
ENSG00000175928	0.430689	0.000823392	0.00795613
ENSG00000163636	0.164804	0.00217975	0.0159256
ENSG00000164946	-0.599918	0.00422931	0.0259426
ENSG00000125503	-0.298787	0.00152742	0.0123231
ENSG00000257258	1.02775	0.00828525	0.0418194
ENSG00000127124	-0.302216	0.0100357	0.0481109
ENSG00000120694	0.383647	0.0080747	0.0410161
ENSG00000266934	-1.52827	0.000523685	0.00568471
ENSG00000046647	-0.323702	0.00284213	0.0193518
ENSG00000125531	1.36462	7.46e-06	0.00022695
ENSG00000092094	-0.358689	0.0011132	0.00981137
ENSG00000173868	-0.58037	0.00105386	0.00943238
ENSG00000115234	-0.211156	0.00127509	0.01079
ENSG00000146833	0.350669	4.65e-05	0.00091211
ENSG00000181449	0.569843	0.000641056	0.00657261
ENSG00000179528	1.33905	0.00310627	0.0206468
ENSG00000070413	-0.25248	3.33e-05	0.000709231
ENSG00000115289	0.339251	8.25e-05	0.00140547
ENSG00000007129	0.902308	0.00210945	0.0155837
ENSG00000178075	0.736198	0.000168776	0.00240463
ENSG00000215274	1.22801	0.000124517	0.00190268
ENSG00000058063	0.363322	0.00239082	0.0170207
ENSG00000247373	-0.483977	0.00496873	0.0290717
ENSG00000236303	-2.0336	0.00241968	0.0171714
ENSG00000187048	-0.93586	0.000100791	0.00164596
ENSG00000133704	0.237276	7.29e-06	0.000223156
ENSG00000114812	-0.48321	9.76e-05	0.00160932
ENSG00000177225	-0.21786	0.000300647	0.00371896
ENSG00000172554	0.445198	0.00895544	0.0442523
ENSG00000105352	1.66019	0.00143258	0.0117931
ENSG00000238035	-0.99388	0.00513574	0.0298238
ENSG00000151640	-0.288475	0.00685767	0.0365748
ENSG00000181315	0.440663	0.00317683	0.0210282
ENSG00000151466	-0.337792	0.00147178	0.012015
ENSG00000108439	-0.449678	7.25e-05	0.00128259
ENSG00000166685	-0.304174	0.00255875	0.0179086
ENSG00000260244	0.36339	0.0074047	0.0386227
ENSG00000100263	-0.248301	0.00531697	0.0304896
ENSG00000250567	2.30246	0.00379184	0.0239631
ENSG00000142449	-0.957857	1.89e-05	0.000456404
ENSG00000138135	0.800145	0.00972049	0.0469831
ENSG00000181904	0.28906	0.00644711	0.0349499
ENSG00000174776	0.821481	0.00157712	0.0125773
ENSG00000115128	0.344571	0.00228669	0.0164949
ENSG00000135604	0.896365	0.00176332	0.0136448
ENSG00000167103	-0.433282	0.00554745	0.0313747
ENSG00000146904	-0.542149	0.0104206	0.0493733
ENSG00000256972	-1.90435	0.00593037	0.0329471
ENSG00000160396	-0.546348	0.000849858	0.0081275
ENSG00000132646	0.385622	5.21e-05	0.000995835
ENSG00000104219	0.329591	0.00537728	0.030692
ENSG00000100577	-0.673029	9.92e-07	4.74e-05
ENSG00000204219	0.517286	0.000326028	0.00393064
ENSG00000105227	0.604548	0.00132789	0.0111397
ENSG00000231738	0.830392	0.000224676	0.00298766
ENSG00000197457	-0.369511	0.00195879	0.014772
ENSG00000163510	0.280179	6.68e-05	0.0012074
ENSG00000104312	0.412364	6.6e-06	0.000206207
ENSG00000177575	2.17605	1.67e-05	0.00041663
ENSG00000270235	-1.00084	8.05e-06	0.000241714
ENSG00000197019	0.515351	0.00651566	0.0352305
ENSG00000273113	0.968053	0.000860647	0.00821255
ENSG00000197558	-0.998109	1.02e-05	0.000288168
ENSG00000138119	0.759015	0.00117709	0.0102042
ENSG00000090060	0.431873	1.32e-07	9.24e-06
ENSG00000167106	-0.419425	0.00446404	0.0269532
ENSG00000264515	-0.77597	1.75e-06	7.27e-05
ENSG00000138439	0.260546	0.00482969	0.0285136
ENSG00000126091	-0.291678	0.0015787	0.0125773
ENSG00000164823	0.437278	2.43e-05	0.000554917
ENSG00000064989	0.422111	0.00357954	0.0229526
ENSG00000130748	-1.3338	7.69e-10	1.38e-07
ENSG00000160862	1.16199	0.00158712	0.0126145
ENSG00000168060	0.722596	0.000314613	0.00383022
ENSG00000167565	0.496809	0.00138854	0.0115188
ENSG00000162367	0.668966	0.000103924	0.00168481
ENSG00000177311	0.30419	0.000752169	0.00742107
ENSG00000267745	1.41055	2.24e-07	1.44e-05
ENSG00000173714	1.01809	0.000279968	0.00352962
ENSG00000141232	0.572181	0.000617659	0.00640897
ENSG00000159640	-0.40907	0.00712295	0.0375038
ENSG00000115598	-0.63068	0.00275773	0.0189614
ENSG00000186675	0.382388	0.00784841	0.0401313
ENSG00000106261	-0.296463	0.00601239	0.0332572
ENSG00000198730	0.180737	0.00227381	0.0164338
ENSG00000004139	-0.279775	0.00484785	0.0285905
ENSG00000254160	-1.79471	0.00246122	0.0173843
ENSG00000187634	1.05432	0.000925748	0.00859211
ENSG00000115307	0.314072	0.0088701	0.0439472
ENSG00000148339	-0.375399	0.00782258	0.0400266
ENSG00000184009	-0.283642	0.000242889	0.00316025
ENSG00000243927	0.912617	3.48e-11	9.37e-09
ENSG00000259142	1.39466	0.000198959	0.00274197
ENSG00000186868	-0.361315	0.00013928	0.00207435
ENSG00000259093	-2.10953	0.0042478	0.0260274
ENSG00000198743	1.12442	6.08e-12	2.03e-09
ENSG00000253696	0.599644	0.00121084	0.0103799
ENSG00000196628	0.250749	0.00153643	0.0123645
ENSG00000158711	0.288342	0.00510836	0.0297345
ENSG00000115129	0.806283	1.03e-07	7.44e-06
ENSG00000107902	-0.60838	0.00960192	0.0466319
ENSG00000267321	0.390008	0.000314984	0.00383264
ENSG00000146457	0.210076	0.000892706	0.00840415
ENSG00000079689	1.03185	9.35e-07	4.5e-05
ENSG00000134489	1.47926	0.000280732	0.00353726
ENSG00000179477	-0.823308	0.000156063	0.0022717
ENSG00000139597	0.176434	0.00814321	0.0412516
ENSG00000214548	-0.382078	0.00804996	0.0409277
ENSG00000178202	0.490043	0.000647774	0.00662301
ENSG00000111596	0.235373	0.00231881	0.0166781
ENSG00000180155	-0.580031	8.7e-06	0.000254777
ENSG00000003436	1.11588	1.64e-05	0.000412353
ENSG00000263931	-1.40538	0.000108372	0.00173136
ENSG00000261363	2.68989	0.00233498	0.0167493
ENSG00000266411	-1.82952	0.00330331	0.0216157
ENSG00000214043	-0.672453	0.00767004	0.0395022
ENSG00000120437	-0.394204	0.00102913	0.00924436
ENSG00000258539	-1.33312	1.04e-05	0.000292599
ENSG00000100276	-0.520454	0.00305353	0.020369
ENSG00000189184	0.991899	7.08e-08	5.67e-06
ENSG00000101292	-1.3821	0.00294846	0.0198939
ENSG00000026036	-0.485466	0.00330979	0.0216454
ENSG00000131732	0.194943	0.00655951	0.0354388
ENSG00000117280	0.523231	1.9e-06	7.7e-05
ENSG00000170956	2.28036	0.000218456	0.00292584
ENSG00000163596	-0.246319	0.0101546	0.0485561
ENSG00000125772	-0.948033	2.19e-09	3.24e-07
ENSG00000168671	3.24501	1.2e-09	1.97e-07
ENSG00000182450	-0.785968	3.47e-05	0.00073544
ENSG00000168779	2.84712	4.21e-20	1.05e-16
ENSG00000101040	0.339855	4.8e-05	0.000932773
ENSG00000196510	-0.181078	0.000326352	0.00393242
ENSG00000186564	3.0729	2.52e-10	5.17e-08
ENSG00000100852	0.541235	3.55e-06	0.000125422
ENSG00000162004	-0.634609	0.000159745	0.00230835
ENSG00000065978	0.429565	0.000305529	0.00376232
ENSG00000159212	3.64544	1.23e-14	6.71e-12
ENSG00000260750	-0.634618	0.00176085	0.0136304
ENSG00000100280	-0.335186	2.14e-05	0.000502187
ENSG00000133065	0.343989	0.00125903	0.0106864
ENSG00000120438	0.181295	0.0105388	0.0497753
ENSG00000071967	0.819797	3.99e-05	0.00081827
ENSG00000156453	-0.430808	0.00523497	0.0302045
ENSG00000151012	0.687928	0.00157031	0.0125489
ENSG00000260420	1.00222	0.00788027	0.0402389
ENSG00000219435	-0.934344	0.00068728	0.00692238
ENSG00000147082	-0.587219	0.00825944	0.0417362
ENSG00000104325	0.38994	0.00100445	0.00911826
ENSG00000159216	0.971884	0.000349129	0.00413989
ENSG00000164707	2.49068	8.6e-12	2.79e-09
ENSG00000271927	0.350399	0.0090831	0.0447641
ENSG00000189238	-0.786527	0.00688563	0.0366599
ENSG00000143374	-0.178581	0.00334811	0.021813
ENSG00000173068	2.02729	7.37e-10	1.33e-07
ENSG00000237513	2.27529	0.00966789	0.0468403
ENSG00000197405	1.18587	5.54e-06	0.000181481
ENSG00000148985	-0.501755	0.000399221	0.00461647
ENSG00000134830	0.722866	0.000827226	0.00798282
ENSG00000003989	1.68208	3.06e-09	4.38e-07
ENSG00000124635	0.844198	0.00705305	0.0372494
ENSG00000180537	0.461218	0.00662804	0.0357054
ENSG00000112110	0.271793	0.000758526	0.00745839
ENSG00000270876	-0.91733	0.0102228	0.0487465
ENSG00000196787	0.888754	0.00673483	0.0361128
ENSG00000103502	-0.272609	5.7e-05	0.0010659
ENSG00000117318	1.1054	1.28e-06	5.75e-05
ENSG00000197903	0.385031	0.00832474	0.041958
ENSG00000106211	0.862535	0.00119486	0.0102864
ENSG00000173113	0.238254	0.00902086	0.04451
ENSG00000151014	-0.504204	0.00492519	0.0289093
ENSG00000100285	-0.706755	0.00170439	0.0133366
ENSG00000188886	-0.867223	0.00310966	0.0206571
ENSG00000115461	0.931108	0.000106348	0.00170922
ENSG00000139405	-0.264253	0.00246259	0.0173876
ENSG00000149823	-0.261553	0.00250729	0.0176419
ENSG00000221857	-0.790076	0.000155479	0.00226575
ENSG00000198774	1.42762	5.45e-05	0.00103282
ENSG00000255451	3.24534	0.00370078	0.0235341
ENSG00000149289	0.481814	0.000100711	0.00164585
ENSG00000069011	5.60403	1.82e-43	4.08e-39
ENSG00000144712	-0.387495	4.12e-05	0.000836709
ENSG00000254427	0.618214	0.00245865	0.0173817
ENSG00000100296	-0.215242	0.00601024	0.0332572
ENSG00000142676	0.344819	0.00354156	0.0227745
ENSG00000135632	-0.221535	0.000765721	0.00750931
ENSG00000112812	-0.581174	0.00541966	0.0308551
ENSG00000151320	-0.341323	0.000953883	0.00878411
ENSG00000130368	-0.735607	0.00720622	0.0378348
ENSG00000174165	-0.416352	3.31e-06	0.000118738
ENSG00000104213	0.725776	3.95e-05	0.00081211
ENSG00000084090	0.274568	0.000242474	0.00315669
ENSG00000227726	-2.43239	0.000712699	0.00710473
ENSG00000171155	0.282455	0.00137024	0.0114135
ENSG00000108932	-0.465404	0.00627937	0.0342818
ENSG00000167646	0.93187	9.93e-05	0.00163069
ENSG00000065308	0.342777	0.00186233	0.014253
ENSG00000198805	0.668901	0.000398481	0.00461486
ENSG00000134160	-1.89297	0.000252153	0.00324997
ENSG00000111229	0.280611	0.00590582	0.0328444
ENSG00000138802	0.179335	0.00333203	0.0217526
ENSG00000115604	1.1016	0.00651909	0.0352375
ENSG00000213719	1.03591	2.09e-05	0.000494883
ENSG00000136444	0.199283	0.00955007	0.0464407
ENSG00000184117	-0.369781	0.000592602	0.0062212
ENSG00000248671	-0.667626	2.54e-06	9.76e-05
ENSG00000189320	1.2345	0.00105695	0.00945172
ENSG00000188290	-0.620783	0.000292784	0.00365408
ENSG00000109606	0.22147	0.00571864	0.0320512
ENSG00000170242	0.331461	1.82e-05	0.000445921
ENSG00000099282	-1.06989	0.000142731	0.00211868
ENSG00000110888	-0.26481	0.00474031	0.0281645
ENSG00000167264	-0.231075	0.00372632	0.023644
ENSG00000112149	-0.27383	0.0102311	0.0487654
ENSG00000149809	-0.709404	6.14e-09	7.67e-07
ENSG00000135917	0.462356	0.00213181	0.015697
ENSG00000150201	-1.29256	0.00204958	0.0152631
ENSG00000142197	-0.534817	0.000345277	0.0041051
ENSG00000174938	-0.573846	0.000100557	0.00164455
ENSG00000188157	-0.551144	3.13e-05	0.000679322
ENSG00000133661	-0.642634	4.49e-06	0.000151645
ENSG00000092529	-1.00742	0.000542959	0.00584405
ENSG00000115009	2.20607	0.00047118	0.00525519
ENSG00000146233	0.788661	3.82e-05	0.000794319
ENSG00000183060	-0.375111	1.69e-06	7.06e-05
ENSG00000184492	1.00398	9.42e-05	0.00156411
ENSG00000177335	-0.584261	8.86e-07	4.28e-05
ENSG00000181072	-0.736772	0.000166078	0.00237985
ENSG00000110077	1.59748	1.15e-05	0.000315368
ENSG00000253250	0.856191	4.03e-05	0.000824187
ENSG00000243477	-0.5589	6.74e-07	3.47e-05
ENSG00000117408	-0.574129	0.000241704	0.00314852
ENSG00000102854	0.778445	0.00978186	0.0471934
ENSG00000137463	0.782794	3.53e-06	0.000124968
ENSG00000136295	-0.412023	0.00134079	0.0112143
ENSG00000102054	0.17345	0.00445024	0.0269062
ENSG00000144134	-0.200913	0.00175608	0.0136217
ENSG00000169813	0.313785	0.00608712	0.0335603
ENSG00000008324	0.332933	0.00684841	0.0365488
ENSG00000215374	-0.740403	0.000530983	0.00574161
ENSG00000145439	0.231388	0.00496082	0.0290474
ENSG00000232931	-0.439419	4.23e-05	0.000851359
ENSG00000159256	0.31987	0.000337949	0.00403516
ENSG00000125885	0.432407	0.0069858	0.0370343
ENSG00000268734	1.88527	0.000206949	0.0028139
ENSG00000101152	-0.263167	0.00682743	0.0364646
ENSG00000115155	-0.597808	8.31e-05	0.0014156
ENSG00000136449	-0.671303	7.04e-06	0.00021725
ENSG00000111452	0.441064	0.00147715	0.012026
ENSG00000267649	-0.531979	0.00346551	0.022395
ENSG00000135074	-0.36991	0.00379626	0.0239707
ENSG00000129990	-0.614173	0.000721755	0.00715986
ENSG00000213214	2.23254	0.000350242	0.00414868
ENSG00000138794	0.531782	0.000566464	0.0060175
ENSG00000144711	-0.260567	0.00644606	0.0349499
ENSG00000162006	-1.36038	4.25e-07	2.39e-05
ENSG00000132768	-0.356937	1.6e-08	1.74e-06
ENSG00000167244	2.69935	2.72e-12	9.5e-10
ENSG00000050327	0.795068	0.0026891	0.0185989
ENSG00000112559	0.824712	0.000250772	0.00324016
ENSG00000095739	0.615655	0.00199533	0.0149683
ENSG00000214787	1.51358	0.00114957	0.0100363
ENSG00000185730	-0.417409	2.68e-07	1.66e-05
ENSG00000123080	0.556113	0.000228407	0.00302466
ENSG00000144381	0.310777	7.91e-05	0.0013668
ENSG00000197150	-0.490864	5e-07	2.71e-05
ENSG00000080031	-1.43244	3.95e-07	2.26e-05
ENSG00000115607	1.45714	1.45e-05	0.000377787
ENSG00000174945	-0.748671	1.17e-07	8.39e-06
ENSG00000162302	-0.447602	9.26e-06	0.000268254
ENSG00000176472	-0.694253	1.61e-10	3.68e-08
ENSG00000179111	0.725564	0.00258743	0.0180129
ENSG00000152779	4.05322	7.32e-18	1.02e-14
ENSG00000185236	-0.278907	0.00998261	0.047908
ENSG00000224914	-0.421447	0.00860338	0.0429305
ENSG00000183475	0.151758	0.00700017	0.0370578
ENSG00000214954	0.642141	0.00374531	0.0237362
ENSG00000160695	-0.256936	1.87e-05	0.000454648
ENSG00000153820	-0.930436	0.000195043	0.00269799
ENSG00000168542	1.37656	0.00754815	0.0390609
ENSG00000131591	-0.408133	0.000380005	0.00444467
ENSG00000128918	0.588522	0.00184046	0.014134
ENSG00000127586	-0.47343	0.00203434	0.0151899
ENSG00000073050	-0.216273	0.00507493	0.0295553
ENSG00000161395	-0.285173	0.0014558	0.0119174
ENSG00000196700	-0.377372	1.26e-05	0.00033958
ENSG00000132182	-0.472958	0.000100167	0.00163936
ENSG00000118160	-0.655802	0.0001776	0.00250798
ENSG00000159267	-0.285543	0.00619069	0.0339387
ENSG00000110079	1.86781	3.51e-07	2.04e-05
ENSG00000100314	-0.392624	0.0102541	0.048823
ENSG00000130590	-0.442026	0.00104359	0.00935167
ENSG00000184254	-0.410965	0.000678036	0.00684779
ENSG00000112499	4.61285	1.38e-11	4.14e-09
ENSG00000174939	-0.410453	0.00211315	0.0156007
ENSG00000147606	3.64881	2.06e-17	2.19e-14
ENSG00000182533	0.930735	0.00948518	0.0462258
ENSG00000255434	-0.785378	0.0052874	0.0303964
ENSG00000261305	1.34381	0.00194441	0.0147288
ENSG00000085831	-0.369976	0.0103817	0.0492208
ENSG00000242258	-1.60567	0.00778835	0.0399063
ENSG00000131831	0.293381	0.00449166	0.0270979
ENSG00000180089	-0.402932	0.0104652	0.0495325
ENSG00000171224	-0.366559	0.0096916	0.0469008
ENSG00000143479	0.301077	0.00933622	0.0456692
ENSG00000180914	0.710296	0.00715983	0.037662
ENSG00000273014	0.533651	0.000266481	0.0033902
ENSG00000177324	2.52663	0.00119224	0.0102797
ENSG00000182575	-0.749477	3.57e-05	0.000750736
ENSG00000261596	0.95332	5.46e-07	2.9e-05
ENSG00000172782	-0.553594	0.00699749	0.0370578
ENSG00000151025	-0.604067	0.00139886	0.0115786
ENSG00000168303	0.212534	0.00520964	0.0301043
ENSG00000166927	1.12413	0.000138403	0.00206266
ENSG00000117308	-0.258108	0.00895317	0.0442508
ENSG00000111846	0.428879	0.00831821	0.0419478
ENSG00000110931	-0.454292	0.0035906	0.02299
ENSG00000174943	-0.313825	0.000602609	0.00629373
ENSG00000133641	0.331267	0.00215143	0.0157973
ENSG00000103569	0.741085	0.000683866	0.00690044
ENSG00000181908	0.295176	0.00975913	0.0471087
ENSG00000255248	0.487242	3.18e-06	0.000115123
ENSG00000102098	0.278388	0.00992166	0.0476974
ENSG00000267421	-0.513007	0.00628897	0.0343174
ENSG00000146477	1.09871	5.16e-05	0.000987409
ENSG00000167323	-0.266817	0.00340831	0.0221085
ENSG00000111231	0.30428	0.00118571	0.010256
ENSG00000124151	0.275307	0.00142428	0.0117368
ENSG00000151655	0.974799	2.22e-05	0.000520297
ENSG00000180176	-1.03968	0.000376554	0.00441164
ENSG00000166035	0.668673	0.00140003	0.0115811
ENSG00000171885	0.660681	0.00485841	0.0286301
ENSG00000121067	0.324245	2.69e-06	0.000100731
ENSG00000103227	-0.502923	5.73e-05	0.00107143
ENSG00000124564	1.8053	0.00532494	0.0304988
ENSG00000158092	0.361127	8.65e-06	0.000254777
ENSG00000180660	0.9537	3.75e-07	2.15e-05
ENSG00000172548	-1.32625	0.000319173	0.00387308
ENSG00000243955	-2.62421	2.3e-05	0.000532685
ENSG00000268713	0.422134	0.00222264	0.0161615
ENSG00000068001	0.595497	0.000205785	0.0028032
ENSG00000102119	-0.296616	6.5e-05	0.00118285
ENSG00000234465	0.397039	0.00258367	0.0180035
ENSG00000175029	0.302156	0.000306351	0.00376245
ENSG00000198670	-0.668773	0.00436325	0.026531
ENSG00000258818	1.12573	0.000550342	0.00588824
ENSG00000256597	0.832589	0.00407282	0.0252181
ENSG00000103994	0.187421	0.0104799	0.0495915
ENSG00000070010	0.334715	0.000900756	0.00845145
ENSG00000184923	-1.15683	1.93e-06	7.78e-05
ENSG00000143384	0.479792	0.00112281	0.00986767
ENSG00000166928	0.712924	0.00711096	0.0374579
ENSG00000205403	0.904267	0.000870873	0.0082859
ENSG00000110777	-0.883159	0.00770666	0.0396245
ENSG00000165389	0.486687	7.94e-05	0.00136805
ENSG00000178307	0.225414	0.00844434	0.0423734
ENSG00000115616	1.00995	1.41e-07	9.76e-06
ENSG00000162009	-1.85124	0.00493617	0.0289357
ENSG00000104760	0.747301	0.0017376	0.0135207
ENSG00000184471	-1.33927	0.00109843	0.0097184
ENSG00000086717	-0.901819	0.000265166	0.00337732
ENSG00000154080	0.512447	0.00776796	0.0398293
ENSG00000272417	0.893637	0.000345828	0.00410728
ENSG00000257335	1.0032	0.000166622	0.00238459
ENSG00000214274	1.11844	2.78e-05	0.000616808
ENSG00000250358	0.963511	0.00635249	0.0345628
ENSG00000261117	1.29924	0.00356075	0.0228649
ENSG00000133265	-0.342258	0.00124561	0.0106251
ENSG00000170558	0.340846	3.81e-05	0.000792256
ENSG00000169413	1.43624	1.56e-07	1.06e-05
ENSG00000167113	-0.332428	0.000222751	0.00296559
ENSG00000249396	2.42027	0.000241593	0.00314852
ENSG00000196557	-0.630273	0.000179195	0.00252092
ENSG00000251628	-1.38764	0.00526856	0.0303271
ENSG00000069188	-0.354717	0.00893163	0.0441639
ENSG00000135472	-0.322683	0.00203507	0.0151899
ENSG00000110076	-0.500335	3.85e-05	0.000798564
ENSG00000173898	-0.470803	0.00633996	0.0345212
ENSG00000149930	-0.231561	0.00324851	0.0213446
ENSG00000066926	-0.24404	0.00889523	0.0440522
ENSG00000114125	0.343538	3.19e-05	0.000686693
ENSG00000125510	-0.402267	0.00986691	0.0475365
ENSG00000248175	0.299413	0.00334145	0.0217933
ENSG00000163914	-1.20722	8.52e-06	0.000252441
ENSG00000105402	-0.457561	4.38e-05	0.000876014
ENSG00000174444	0.259632	0.00219525	0.0160215
ENSG00000171695	-0.936574	1.16e-05	0.000318036
ENSG00000163517	-0.672685	9.84e-06	0.000279751
ENSG00000189266	0.469446	3.66e-11	9.61e-09
ENSG00000125522	-1.46623	0.0029585	0.0199495
ENSG00000155886	-0.438791	0.00242242	0.01718
ENSG00000167114	-0.514464	2.5e-06	9.63e-05
ENSG00000105409	-0.75617	0.000105473	0.00170236
ENSG00000171928	0.379908	0.000422841	0.00483928
ENSG00000130508	-0.410634	0.00238382	0.0169817
ENSG00000268543	-0.602696	0.00318666	0.0210746
ENSG00000268912	-0.279885	0.00906413	0.0446807
ENSG00000103067	-1.3026	0.000377716	0.00442253
ENSG00000128805	-0.511959	0.00320714	0.0211599
ENSG00000134762	4.57797	1.23e-07	8.7e-06
ENSG00000105767	-0.403193	0.000216014	0.00290469
ENSG00000171843	0.317515	9.55e-06	0.000273766
ENSG00000186891	-0.725187	0.000239084	0.00313079
ENSG00000256268	-1.95991	0.000796873	0.0077468
ENSG00000118156	-0.537026	0.00196859	0.0148107
ENSG00000133104	0.391973	0.00012283	0.00188382
ENSG00000273265	-0.870715	0.000226167	0.00300034
ENSG00000092531	0.47183	0.00032592	0.00393064
ENSG00000167118	-0.213055	0.00943469	0.04604
ENSG00000197085	-1.71545	0.000685305	0.00690872
ENSG00000011422	0.601505	0.00826943	0.0417584
ENSG00000214562	-0.611732	0.000169207	0.0024077
ENSG00000236289	-2.90469	3.47e-08	3.3e-06
ENSG00000180667	0.398187	0.000415892	0.00476952
ENSG00000171811	-0.408203	0.00366914	0.0233995
ENSG00000188529	0.296425	0.000318525	0.00386731
ENSG00000010282	-0.832097	0.000479564	0.00532743
ENSG00000186765	-0.730929	6.52e-05	0.00118442
ENSG00000113272	0.208602	0.00953343	0.0464002
ENSG00000160469	-0.371696	0.000528097	0.00571593
ENSG00000133250	-0.335783	0.0101541	0.0485561
ENSG00000112033	-0.302199	0.000930468	0.00862517
ENSG00000112425	-0.28327	0.00276596	0.0189952
ENSG00000026652	-0.458564	0.00174666	0.0135615
ENSG00000078808	-0.346891	0.000100896	0.00164647
ENSG00000167123	-1.25232	3.79e-05	0.000788822
ENSG00000143457	0.268868	0.000211635	0.00285848
ENSG00000069849	0.477382	1.42e-05	0.000371526
ENSG00000149798	-0.541936	0.0082956	0.0418621
ENSG00000263470	0.498522	0.00772663	0.0397176
ENSG00000131873	0.569824	1.41e-05	0.00037047
ENSG00000171860	1.3212	7.4e-06	0.000225854
ENSG00000134755	0.73866	0.000238086	0.00312138
ENSG00000243566	-0.982773	0.00601872	0.0332653
ENSG00000038210	0.310357	0.00439076	0.0266166
ENSG00000085276	0.600961	0.00143803	0.0118152
ENSG00000108788	0.152725	0.00122565	0.0104868
ENSG00000152620	0.394265	8.25e-05	0.00140547
ENSG00000180979	0.18983	0.0100191	0.0480493
ENSG00000162241	-0.769606	7.06e-09	8.72e-07
ENSG00000128714	3.68171	1.63e-05	0.000412013
ENSG00000169429	1.9187	0.000108886	0.0017354
ENSG00000112039	0.313041	0.00990361	0.0476619
ENSG00000115541	0.485367	2.13e-05	0.00050172
ENSG00000156959	-0.349576	0.006345	0.0345388
ENSG00000169740	0.438329	0.000161616	0.00232909
ENSG00000118496	0.354542	0.00194089	0.0147181
ENSG00000128713	3.65108	0.000244018	0.00316571
ENSG00000169385	1.3337	0.00518995	0.0300372
ENSG00000129048	0.92619	0.00384904	0.0242082
ENSG00000126391	-0.338941	0.00785887	0.0401755
ENSG00000128710	5.33962	1.83e-17	2.04e-14
ENSG00000256646	1.35448	0.00602131	0.0332714
ENSG00000125676	0.252166	0.000861911	0.00821463
ENSG00000064201	-0.741052	0.00137591	0.0114442
ENSG00000126804	0.496502	3.46e-07	2.02e-05
ENSG00000087111	-0.250838	0.000645144	0.0066036
ENSG00000142347	0.639962	0.00282882	0.0192905
ENSG00000198944	0.447467	0.00392462	0.0245316
ENSG00000173698	1.14514	2.64e-07	1.63e-05
ENSG00000104518	0.621371	0.000890409	0.00839324
ENSG00000128709	4.75876	5.09e-25	2.84e-21
ENSG00000214039	-0.805829	0.00493087	0.0289198
ENSG00000145832	0.84227	0.000115349	0.00180769
ENSG00000175879	4.44181	4.05e-19	7.54e-16
ENSG00000124383	0.181473	0.00273611	0.0188424
ENSG00000196504	0.385936	3.13e-05	0.000679368
ENSG00000137218	-0.387206	4.38e-06	0.000148662
ENSG00000082074	1.11773	2.53e-05	0.000570662
ENSG00000144136	-0.215839	0.00398944	0.0248395
ENSG00000164291	0.379691	6.63e-05	0.00119957
ENSG00000224310	-0.978506	0.00705026	0.0372435
ENSG00000248455	-0.730635	0.000662944	0.00673802
ENSG00000196352	0.546539	0.00406927	0.0252031
ENSG00000262155	-0.812059	0.00310071	0.0206283
ENSG00000124593	0.399015	0.00162144	0.0128314
ENSG00000269905	0.219839	0.00358916	0.0229896
ENSG00000127314	0.379425	0.000667506	0.00676811
ENSG00000231200	-1.15325	0.000995806	0.00906163
ENSG00000102710	0.392053	4.31e-05	0.000865611
ENSG00000188379	1.49761	0.0105693	0.049877
ENSG00000228999	-1.40063	0.00585242	0.0326368
ENSG00000159871	-0.325481	0.00675776	0.0361861
ENSG00000160471	0.782829	0.00670868	0.0360009
ENSG00000112539	1.06919	2.48e-07	1.56e-05
ENSG00000157551	2.54174	4.79e-07	2.64e-05
ENSG00000124875	2.63614	2.84e-06	0.000104713
ENSG00000183576	0.155061	0.000855809	0.00817741
ENSG00000198682	0.599863	6.27e-05	0.0011505
ENSG00000163131	1.06938	3.71e-06	0.000129797
ENSG00000109272	2.97301	0.000439089	0.00497426
ENSG00000163739	1.50357	0.00119483	0.0102864
ENSG00000163737	1.96308	0.00255048	0.017867
ENSG00000163736	3.14261	3.96e-06	0.000136287
ENSG00000111602	0.407673	0.00476183	0.0282397
ENSG00000064012	0.562553	0.000718187	0.00713397
ENSG00000171944	-1.87739	0.00428182	0.0261927
ENSG00000163735	0.850193	0.00047879	0.00532147
ENSG00000125841	-0.378941	0.00256449	0.0179314
ENSG00000163734	1.22875	0.000958531	0.00880492
ENSG00000005243	0.701072	0.00016169	0.00232909
ENSG00000233714	-1.75463	0.00773179	0.0397259
ENSG00000081041	1.06056	0.00622386	0.0340536
ENSG00000186468	0.253997	0.00225887	0.016359
ENSG00000118407	-0.563251	0.00137993	0.0114686
ENSG00000128645	-1.64155	2.11e-05	0.000498504
ENSG00000157554	0.524458	0.00255883	0.0179086
ENSG00000185504	-0.605026	6.28e-06	0.000199639
ENSG00000100012	-2.12624	0.0049944	0.0291699
ENSG00000163738	0.559677	1.07e-08	1.24e-06
ENSG00000132600	-0.340061	0.000630856	0.00649761
ENSG00000187079	0.475703	0.000382035	0.0044614
ENSG00000138002	-0.321258	0.000316647	0.00384805
ENSG00000108950	3.14042	9.03e-18	1.19e-14
ENSG00000151892	-0.481185	0.00457287	0.0274608
ENSG00000112343	0.673226	0.000436964	0.00496026
ENSG00000187783	-1.44511	0.00530353	0.0304555
ENSG00000145839	0.98837	0.00280982	0.0192079
ENSG00000143387	0.854805	4.68e-08	4.14e-06
ENSG00000256725	-1.37207	0.00641733	0.0348476
ENSG00000147883	0.445621	0.000343227	0.00408944
ENSG00000229117	0.37758	0.00108246	0.00962217
ENSG00000233493	-0.807445	0.00560386	0.0316057
ENSG00000162572	-0.568711	2.49e-05	0.000563642
ENSG00000126822	-0.978346	0.000359107	0.00423796
ENSG00000105245	-0.352576	0.00123875	0.0105705
ENSG00000164404	0.322785	0.0039921	0.0248491
ENSG00000162944	0.564221	0.00464538	0.0277481
ENSG00000109089	-0.618917	0.00377647	0.0238998
ENSG00000198914	0.31168	0.00571058	0.0320217
ENSG00000172716	1.05829	6.5e-10	1.18e-07
ENSG00000046604	2.10789	2.06e-07	1.35e-05
ENSG00000272452	0.414374	0.000148067	0.00218338
ENSG00000197177	-0.41292	0.00823541	0.0416525
ENSG00000069122	0.382844	0.00915811	0.0449752
ENSG00000133794	0.331838	0.000878535	0.00831706
ENSG00000140479	-0.879588	0.00399826	0.0248694
ENSG00000028277	-0.455822	0.00196902	0.0148107
ENSG00000100591	0.351953	0.000109661	0.00174365
ENSG00000243836	3.33142	1.16e-15	8.35e-13
ENSG00000120159	0.346039	0.00116526	0.0101371
ENSG00000172432	-0.268781	2.5e-05	0.000566146
ENSG00000111843	0.245376	0.00232426	0.0166958
ENSG00000182446	-0.264922	0.000235489	0.00309461
ENSG00000059145	-0.469838	9.29e-06	0.000268886
ENSG00000063015	-0.71226	8.68e-05	0.00146441
ENSG00000203710	1.23665	0.00144287	0.0118332
ENSG00000164916	-0.343112	0.000233398	0.00307074
ENSG00000164188	1.43021	5.86e-08	4.88e-06
ENSG00000164105	0.334979	0.00318497	0.0210696
ENSG00000263563	-0.749326	0.00196684	0.0148043
ENSG00000128242	-0.720341	0.00891598	0.044106
ENSG00000173227	-0.489514	0.00757372	0.039175
ENSG00000256618	-3.82003	1.29e-05	0.000346688
ENSG00000137200	-0.252435	0.000526528	0.00570724
ENSG00000198885	0.627517	0.00391115	0.0244954
ENSG00000109321	2.21664	0.000504532	0.00554142
ENSG00000144426	0.625877	0.00720459	0.0378348
ENSG00000187664	-2.35806	0.000267531	0.00339969
ENSG00000128708	0.260889	0.00522491	0.0301692
ENSG00000177830	-0.294648	5.79e-05	0.00107839
ENSG00000230102	-0.848366	0.00200586	0.0150271
ENSG00000127951	2.12272	1.67e-10	3.7e-08
ENSG00000187837	1.07405	0.000122741	0.00188382
ENSG00000084676	0.209353	0.00260395	0.0181053
ENSG00000159885	-0.201602	0.00984083	0.0474313
ENSG00000131584	-0.501152	8e-05	0.0013752
ENSG00000006652	0.494649	3.88e-06	0.000134759
ENSG00000173465	-0.252613	0.00596295	0.0330634
ENSG00000266173	-0.418347	4.05e-05	0.00082742
ENSG00000140299	0.442753	4.41e-05	0.000881764
ENSG00000066583	0.330096	0.0087278	0.0433865
ENSG00000170276	0.524547	0.00162597	0.0128581
ENSG00000103056	-0.334261	0.000159667	0.00230835
ENSG00000267653	1.77387	6.06e-06	0.000194859
ENSG00000096872	0.385567	0.000321236	0.00389177
ENSG00000026297	0.557509	0.000735115	0.00727302
ENSG00000177917	0.453539	0.000456842	0.0051389
ENSG00000130349	0.332342	0.0010064	0.00912457
ENSG00000164107	3.10999	1.69e-06	7.05e-05
ENSG00000001460	-0.208614	0.00537519	0.0306879
ENSG00000187902	-0.414141	0.00151693	0.012265
ENSG00000164117	0.534733	2.23e-07	1.44e-05
ENSG00000170577	3.94267	1.15e-12	4.44e-10
ENSG00000180871	2.56592	9.97e-09	1.16e-06
ENSG00000137198	0.803129	0.00155428	0.0124675
ENSG00000010704	0.53034	0.0105493	0.0497933
ENSG00000157703	-0.930076	0.005658	0.0318067
ENSG00000173156	0.993271	0.00141353	0.0116697
ENSG00000115325	0.461578	0.0061421	0.0337967
ENSG00000188343	0.342335	0.000602134	0.00629171
ENSG00000163464	3.07353	2.36e-10	4.89e-08
ENSG00000178409	-0.367082	0.0085495	0.0427762
ENSG00000241679	0.626943	0.000311985	0.00381069
ENSG00000204396	-0.971553	1.34e-06	5.95e-05
ENSG00000156521	-0.275247	0.00634758	0.0345444
ENSG00000139641	-0.387822	2.03e-05	0.000483483
ENSG00000135973	-0.737721	0.00659689	0.0355977
ENSG00000213699	-0.408521	3.06e-09	4.38e-07
ENSG00000172123	0.860448	0.000131382	0.00198316
ENSG00000100036	-0.250514	0.00358779	0.0229896
ENSG00000170214	-0.583718	0.00638053	0.03469
ENSG00000120156	0.46163	0.00489457	0.0287749
ENSG00000070182	-0.811985	0.00335535	0.0218474
ENSG00000133401	0.362675	0.00357353	0.0229338
ENSG00000123815	-0.285334	0.009599	0.0466279
ENSG00000162992	0.751741	0.00280063	0.0191627
ENSG00000137834	0.934994	8.46e-05	0.00143317
ENSG00000271239	1.0277	0.000406991	0.00469638
ENSG00000001461	-0.481769	0.000380493	0.00444805
ENSG00000100726	-0.3661	0.000877311	0.00831699
ENSG00000260426	-1.24377	0.000706351	0.00706984
ENSG00000164093	3.99011	1.01e-07	7.39e-06
ENSG00000267221	-0.783037	1.31e-05	0.000350301
ENSG00000172578	1.00534	0.000215488	0.00290059
ENSG00000188185	-0.914993	7.48e-08	5.93e-06
ENSG00000267632	-0.749513	0.00432029	0.0263415
ENSG00000164292	0.52384	0.0061675	0.0338863
ENSG00000184792	-0.272138	0.00202468	0.0151326
ENSG00000168724	0.208036	0.00106189	0.00948302
ENSG00000167380	-0.329606	0.00217449	0.0159012
ENSG00000121879	0.436144	0.00161128	0.0127555
ENSG00000104611	0.571596	0.00136777	0.0113974
ENSG00000169213	-0.746957	0.00223031	0.0162085
ENSG00000171847	-0.553959	0.000209965	0.00284625
ENSG00000135974	0.326231	4.8e-05	0.000932773
ENSG00000110881	-0.266297	0.000436772	0.00496026
ENSG00000173064	-0.348211	0.00648471	0.0351111
ENSG00000164120	0.977898	3.09e-05	0.000672207
ENSG00000011052	0.58552	0.000754561	0.00743249
ENSG00000270640	1.22625	0.000615323	0.00639012
ENSG00000112578	-0.341234	8.49e-06	0.000251878
ENSG00000256955	1.28413	1.25e-05	0.000337992
ENSG00000096060	1.13001	1.64e-05	0.000412353
ENSG00000257261	1.14637	1.94e-06	7.81e-05
ENSG00000117862	0.192145	0.00011563	0.00180769
ENSG00000272369	1.17746	0.00117498	0.0101899
ENSG00000166527	3.16794	4.32e-08	3.93e-06
ENSG00000157851	-0.832001	7.93e-05	0.00136715
ENSG00000165512	0.380412	0.000415109	0.00476481
ENSG00000105499	-0.676782	1.35e-05	0.000360791
ENSG00000091527	0.272734	0.000178087	0.00250856
ENSG00000166523	1.82828	0.000312413	0.00381383
ENSG00000151650	0.935163	0.00453736	0.0272779
ENSG00000223403	-0.614934	0.00057652	0.00610691
ENSG00000181016	0.810053	3.74e-06	0.000130409
ENSG00000167785	0.326048	0.000654542	0.00666779
ENSG00000261467	-1.8398	0.00747346	0.0388182
ENSG00000233878	-1.02287	0.000610173	0.00634602
ENSG00000079215	0.584887	0.00533656	0.0305488
ENSG00000114395	-0.516699	7.16e-06	0.000220066
ENSG00000250337	1.3307	0.00605913	0.0334582
ENSG00000197291	0.794575	3e-05	0.000657993
ENSG00000258498	0.596959	0.00225206	0.0163241
ENSG00000129933	-0.38131	0.00354479	0.0227887
ENSG00000265478	0.570212	0.00016698	0.00238818
ENSG00000262691	-0.689199	0.0039587	0.0247162
ENSG00000133818	0.449573	2.33e-05	0.000538197
ENSG00000116044	0.446322	0.00153801	0.0123694
ENSG00000270049	-0.44572	0.00287594	0.0194988
ENSG00000247774	0.87247	0.000862726	0.00821889
ENSG00000174059	0.782349	4.75e-06	0.000159467
ENSG00000170231	-0.634245	0.000325684	0.00393064
ENSG00000105723	-0.217535	0.00831298	0.0419309
ENSG00000235997	-1.21423	0.0106076	0.0499944
ENSG00000148655	0.519833	0.00934874	0.0457204
ENSG00000132256	0.749857	3.21e-05	0.000687704
ENSG00000188176	1.51102	1.01e-08	1.16e-06
ENSG00000204394	-0.276928	0.00250047	0.0175994
ENSG00000214021	-0.408023	0.00225709	0.0163553
ENSG00000038427	0.603946	0.000278819	0.00351716
ENSG00000196535	-0.625011	6.65e-05	0.00120341
ENSG00000178921	-0.430133	1.82e-06	7.49e-05
ENSG00000196843	0.583275	0.000620976	0.00642845
ENSG00000183963	0.90255	0.000153575	0.00224533
ENSG00000184924	0.301344	0.0024061	0.0171023
ENSG00000127947	0.370264	3.92e-05	0.000807963
ENSG00000101972	0.375632	0.00110359	0.00975251
ENSG00000270140	1.41427	0.00523624	0.0302045
ENSG00000254827	-0.884033	4.88e-05	0.000946282
ENSG00000260114	0.285499	0.00689304	0.0366906
ENSG00000204370	0.383815	9.84e-05	0.00161946
ENSG00000159433	-0.531195	0.00406404	0.0251846
ENSG00000166189	-0.357464	9.3e-05	0.00154976
ENSG00000105722	-0.384138	0.0086072	0.0429399
ENSG00000182718	1.64516	4.23e-08	3.86e-06
ENSG00000198728	-0.379661	0.00308926	0.0205608
ENSG00000258425	2.5828	0.00663383	0.0357225
ENSG00000148498	0.832173	2.51e-05	0.000566387
ENSG00000159915	-0.349632	0.00335751	0.0218551
ENSG00000112146	-0.370189	0.00767746	0.0395104
ENSG00000110628	-0.559289	0.00121807	0.010434
ENSG00000135083	0.409054	0.00210381	0.0155626
ENSG00000267230	-1.24084	0.00234651	0.0167747
ENSG00000155329	0.287281	0.00257398	0.017964
ENSG00000108733	0.334325	0.000253483	0.00325636
ENSG00000106462	0.354096	0.00589862	0.0328125
ENSG00000011198	0.431234	0.00206992	0.0153781
ENSG00000138381	0.393098	2.58e-05	0.000579611
ENSG00000263276	-1.22206	7.1e-06	0.000218834
ENSG00000138834	-0.45673	2.39e-05	0.000547668
ENSG00000259797	-1.91315	1.38e-05	0.000365344
ENSG00000197579	0.483599	7.55e-09	9.26e-07
ENSG00000159399	0.779879	0.00112898	0.00989561
ENSG00000132274	0.451046	0.00810057	0.0411288
ENSG00000183036	-0.872369	0.000766218	0.00751088
ENSG00000150907	0.576234	0.00160307	0.0126995
ENSG00000146072	-0.258587	0.00856546	0.0428273
ENSG00000185404	0.43078	0.00950186	0.0462869
ENSG00000261857	1.61913	0.000913475	0.00851357
ENSG00000102738	0.388288	1.07e-05	0.000299543
ENSG00000103047	-0.225929	0.00946536	0.0461694
ENSG00000080709	0.351848	0.00156839	0.0125404
ENSG00000107021	-0.33934	0.000130004	0.00196502
ENSG00000270672	-3.96777	1.16e-08	1.3e-06
ENSG00000167578	-0.349693	0.00554702	0.0313747
ENSG00000100601	0.168282	0.00572823	0.0320723
ENSG00000214145	1.84237	1.14e-06	5.25e-05
ENSG00000121864	0.197697	0.00203105	0.0151752
ENSG00000120690	0.68426	4.63e-05	0.000909839
ENSG00000183597	-0.246578	0.000598238	0.00626155
ENSG00000084764	-0.326408	0.00010698	0.0017169
ENSG00000163872	-0.286863	0.000354469	0.00418764
ENSG00000134748	0.240112	0.00358943	0.0229896
ENSG00000071553	-0.276404	0.000767873	0.00752381
ENSG00000184956	-1.58243	8.98e-06	0.000261129
ENSG00000153071	0.727151	0.000132471	0.00199689
ENSG00000123689	0.985019	1.42e-06	6.23e-05
ENSG00000174227	-0.211395	0.0101606	0.0485663
ENSG00000198087	0.436541	0.000414167	0.00475707
ENSG00000101384	0.64362	0.00118625	0.010256
ENSG00000188629	-1.7078	0.000628557	0.00647692
ENSG00000163701	-0.573593	0.00582967	0.0325343
ENSG00000091409	0.403161	0.00741871	0.0386615
ENSG00000141441	0.341872	0.000697344	0.00699851
ENSG00000179152	0.292644	4.2e-05	0.000848582
ENSG00000182240	0.480394	0.00583275	0.0325434
ENSG00000243701	-0.506544	0.00082935	0.00799641
ENSG00000107949	0.346317	8.54e-07	4.15e-05
ENSG00000211767	-2.72084	3.88e-05	0.000802255
ENSG00000225873	1.87586	6.08e-06	0.000195075
ENSG00000185359	-0.251153	0.00836531	0.0420998
ENSG00000009790	0.706625	0.000626119	0.00646074
ENSG00000113658	0.417442	0.00111429	0.0098121
ENSG00000150782	1.90543	5.36e-13	2.14e-10
ENSG00000271780	-0.576331	4.55e-05	0.00090161
ENSG00000067066	0.850176	2.26e-06	8.8e-05
ENSG00000164604	-0.350019	0.00359381	0.0229979
ENSG00000197774	-0.366635	0.00649774	0.0351646
ENSG00000261051	0.559196	0.00575634	0.0322217
ENSG00000215397	-0.937361	0.000284534	0.00357107
ENSG00000101276	0.846734	0.00194604	0.0147288
ENSG00000012174	-0.344735	0.00304781	0.0203551
ENSG00000148840	-0.209934	0.00793456	0.0404607
ENSG00000148688	0.190065	0.0037098	0.0235781
ENSG00000127838	-0.412964	2.06e-05	0.00049073
ENSG00000051009	-0.368145	9.05e-09	1.07e-06
ENSG00000170439	0.834746	0.00032803	0.00394625
ENSG00000224934	0.364883	0.00745609	0.0387821
ENSG00000175445	0.578887	0.00597319	0.0330873
ENSG00000175287	0.575913	0.00709759	0.0374051
ENSG00000076067	0.438319	0.00737327	0.0384947
ENSG00000172731	-0.490312	1.82e-05	0.000445921
ENSG00000101282	-0.926457	8.1e-06	0.000242807
ENSG00000167986	-0.237588	0.00191546	0.0145648
ENSG00000261487	0.705861	0.0061175	0.0337054
ENSG00000136754	0.230232	0.00761613	0.0392852
ENSG00000115226	-0.437674	0.000561416	0.0059724
ENSG00000105483	0.449293	0.00209783	0.0155338
ENSG00000089876	0.246739	0.000191325	0.00266003
ENSG00000172613	-0.372486	9.95e-05	0.00163123
ENSG00000082146	0.21761	0.00176029	0.0136304
ENSG00000197283	-0.38473	0.00914814	0.0449474
ENSG00000113384	0.233971	0.00015306	0.00224188
ENSG00000107968	0.919921	1.65e-06	6.92e-05
ENSG00000180834	-0.569753	0.00372653	0.023644
ENSG00000214194	0.332947	0.00606814	0.0334887
ENSG00000250317	0.464286	1.63e-06	6.86e-05
ENSG00000272597	0.765473	0.0020545	0.015289
ENSG00000203879	-0.187893	0.00840933	0.042243
ENSG00000175283	-0.286006	0.000281673	0.00354312
ENSG00000086062	1.0694	5.56e-06	0.000181726
ENSG00000114638	4.62259	5.56e-14	2.76e-11
ENSG00000172296	3.0773	1.59e-17	1.86e-14
ENSG00000110148	-0.491273	0.00642016	0.0348545
ENSG00000241131	2.27634	0.00172936	0.0134848
ENSG00000082497	-0.48313	0.00119431	0.0102864
ENSG00000150722	0.624222	0.00102441	0.00922051
ENSG00000270108	0.759957	1.54e-06	6.59e-05
ENSG00000118322	-0.910484	0.000136689	0.00204257
ENSG00000164190	0.371711	4.6e-05	0.000906941
ENSG00000176454	-0.454086	0.000152475	0.0022351
ENSG00000258735	-2.34745	0.000502509	0.00552463
ENSG00000151176	-0.536016	3.1e-08	3.04e-06
ENSG00000122378	0.32088	0.00110403	0.00975251
ENSG00000102760	0.589347	0.00617772	0.0339175
ENSG00000136279	-0.360697	5.89e-07	3.11e-05
ENSG00000171853	-0.215747	0.00243543	0.0172558
ENSG00000197362	-0.280215	0.00618968	0.0339387
ENSG00000198231	-0.157855	0.00999474	0.0479465
ENSG00000198796	1.81805	3.91e-06	0.000135577
ENSG00000158186	0.638256	1.99e-09	3e-07
ENSG00000178403	-1.16216	0.000267355	0.00339938
ENSG00000128915	0.327484	0.00147236	0.012015
ENSG00000143952	0.286348	0.00381863	0.0240712
ENSG00000167588	-1.32594	1.18e-12	4.47e-10
ENSG00000183621	0.328348	0.000214005	0.00288352
ENSG00000130024	0.322385	0.00061913	0.00641529
ENSG00000111802	0.38233	5.59e-05	0.00105165
ENSG00000263786	-1.69392	0.000707323	0.00707006
ENSG00000182379	-0.946586	0.000315249	0.00383379
ENSG00000172175	0.501103	4.45e-06	0.000150469
ENSG00000188779	-0.73234	0.000406823	0.00469638
ENSG00000173917	1.72973	1.42e-05	0.000371526
ENSG00000175463	-1.15237	2.35e-07	1.5e-05
ENSG00000189298	-0.408073	1.7e-05	0.000422219
ENSG00000138316	-0.94053	0.0100799	0.048271
ENSG00000183421	3.27674	0.000276223	0.00348927
ENSG00000148341	-0.459889	1.71e-06	7.13e-05
ENSG00000113494	0.707594	0.00327727	0.0214909
ENSG00000172340	0.386907	0.00512678	0.0297951
ENSG00000250588	-0.53912	0.00189945	0.0144771
ENSG00000120093	1.29902	0.00723576	0.0379542
ENSG00000198546	0.425697	0.000441915	0.00499867
ENSG00000117614	0.379758	1.42e-06	6.23e-05
ENSG00000188487	0.947011	0.000294364	0.00366607
ENSG00000030110	-0.224274	0.00331532	0.0216625
ENSG00000108379	0.549147	0.00089462	0.00841122
ENSG00000133256	-0.825032	9.92e-05	0.00163069
ENSG00000262681	-0.657194	0.00164798	0.0129908
ENSG00000130066	0.481165	0.000206451	0.00280884
ENSG00000149476	-0.496137	6.93e-08	5.61e-06
ENSG00000131462	-0.364456	0.000161702	0.00232909
ENSG00000172508	-1.95007	2.65e-08	2.65e-06
ENSG00000204390	0.446504	1.57e-05	0.000399564
ENSG00000233438	-0.536595	0.00663842	0.0357355
ENSG00000165125	-0.698281	5.57e-06	0.000181909
ENSG00000221843	-0.532201	0.00520306	0.0300916
ENSG00000180573	0.687826	0.00590882	0.0328529
ENSG00000166313	-0.303897	0.00241361	0.0171447
ENSG00000204389	0.98398	0.000370934	0.00435682
ENSG00000139410	-0.652524	2.36e-05	0.000544073
ENSG00000185163	-0.271094	0.00367954	0.0234438
ENSG00000089009	0.327846	0.000344039	0.00409693
ENSG00000258429	-0.794367	6.31e-06	0.000199685
ENSG00000164949	1.20722	1.84e-06	7.53e-05
ENSG00000084693	-0.182825	0.00325304	0.0213618
ENSG00000226124	-0.604039	0.000121652	0.00187557
ENSG00000170385	0.510386	1.73e-05	0.000426897
ENSG00000142227	1.00351	4.58e-06	0.000154513
ENSG00000174348	0.736301	0.000418659	0.00479879
ENSG00000100906	1.09753	5.5e-15	3.32e-12
ENSG00000111666	0.497116	1.83e-06	7.49e-05
ENSG00000174720	0.388789	3.66e-07	2.11e-05
ENSG00000158373	1.18942	4.83e-08	4.22e-06
ENSG00000129007	0.497327	0.00513101	0.0298042
ENSG00000163704	-0.42889	0.000290604	0.00363295
ENSG00000204388	0.649995	0.00741806	0.0386615
ENSG00000127452	-0.434993	3.17e-05	0.000683662
ENSG00000157617	0.320246	0.00628834	0.0343174
ENSG00000180628	0.306992	0.00204966	0.0152631
ENSG00000114127	0.452638	0.000150109	0.00221057
ENSG00000128973	-0.279798	0.00314557	0.0208646
ENSG00000256050	-0.798363	0.000733762	0.00726929
ENSG00000181896	-0.268291	0.00016018	0.00231313
ENSG00000099904	-0.36855	0.000117914	0.00183185
ENSG00000121578	0.46275	1.39e-05	0.00036741
ENSG00000005889	0.259882	0.00726776	0.0380684
ENSG00000176153	-0.999317	0.000459853	0.00516237
ENSG00000084710	-0.508439	2.71e-06	0.00010131
ENSG00000165271	-0.435573	4.66e-06	0.000156694
ENSG00000080546	0.574919	2.92e-11	8.07e-09
ENSG00000105939	0.457233	0.00132948	0.0111405
ENSG00000179673	-0.808834	0.000122999	0.00188382
ENSG00000166228	0.355466	0.000325955	0.00393064
ENSG00000145569	0.572509	3.46e-05	0.000733538
ENSG00000089116	3.39792	0.000127256	0.0019379
ENSG00000069667	0.379473	0.00891837	0.0441081
ENSG00000145780	0.347727	6.7e-05	0.00120967
ENSG00000151718	0.368656	0.000493939	0.00545997
ENSG00000234409	-1.35475	6.96e-08	5.61e-06
ENSG00000147443	1.18163	0.00162761	0.0128657
ENSG00000183751	-0.336911	9.8e-05	0.00161504
ENSG00000088543	-0.304926	0.00157792	0.0125773
ENSG00000130643	-0.548334	0.00113682	0.0099516
ENSG00000130204	-0.216145	0.00958299	0.0465805
ENSG00000018869	0.278964	0.000158559	0.00229567
ENSG00000135898	0.686685	0.00296188	0.0199631
ENSG00000215375	-0.477597	0.00106389	0.00949552
ENSG00000104524	-0.705542	6.65e-08	5.42e-06
ENSG00000102230	-0.343356	0.000204412	0.00279471
ENSG00000105467	-1.77513	8.31e-07	4.09e-05
ENSG00000196866	1.50197	0.00443679	0.0268423
ENSG00000163394	-1.2701	0.00606311	0.0334692
ENSG00000166535	0.954028	1.14e-05	0.000313149
ENSG00000251201	0.886981	0.00658824	0.0355768
ENSG00000163785	0.305901	0.000230778	0.00304884
ENSG00000175782	-0.472723	5.14e-10	9.89e-08
ENSG00000263667	-1.20518	0.00136686	0.0113974
ENSG00000272915	0.987189	0.000177421	0.00250798
ENSG00000137809	0.383549	0.00224626	0.016298
ENSG00000119383	-0.40055	2.85e-07	1.74e-05
ENSG00000107862	-0.301821	0.00120772	0.0103612
ENSG00000101868	0.304019	0.00332911	0.0217463
ENSG00000154124	0.387502	4.18e-05	0.000845947
ENSG00000146085	0.273254	0.000124638	0.00190293
ENSG00000104522	-0.251533	0.0032223	0.0212098
ENSG00000132471	-0.278531	0.000286382	0.00358653
ENSG00000205274	-1.01417	0.000185393	0.00259436
ENSG00000037042	-0.519217	4.85e-09	6.34e-07
ENSG00000182551	0.52766	7.37e-06	0.000225376
ENSG00000244041	0.291774	0.00144183	0.0118291
ENSG00000124380	0.289676	0.000345669	0.00410728
ENSG00000197818	-0.37108	1.1e-05	0.000305614
ENSG00000110169	-0.638524	0.00166321	0.0130786
ENSG00000114988	0.253019	0.00843036	0.0423223
ENSG00000258743	-1.04752	0.00774076	0.0397537
ENSG00000272933	-0.6796	0.00412389	0.0254637
ENSG00000273270	-0.650736	6.32e-08	5.21e-06
ENSG00000224870	-0.485106	2.45e-07	1.54e-05
ENSG00000228793	-1.37714	0.000866694	0.00824966
ENSG00000063761	-0.363155	0.00826838	0.0417584
ENSG00000161970	0.310741	0.00300761	0.020153
ENSG00000108511	2.2547	0.00151139	0.0122291
ENSG00000173890	0.736209	0.000121118	0.00187121
ENSG00000031081	0.517876	0.00397825	0.0247923
ENSG00000124827	-1.40852	0.00890801	0.0440862
ENSG00000171863	0.301829	0.000970792	0.00888467
ENSG00000114107	0.282693	9.16e-05	0.00153275
ENSG00000065600	-0.598663	0.00900605	0.0444532
ENSG00000136518	0.424778	0.00736105	0.0384489
ENSG00000074695	0.362649	0.000984301	0.00898255
ENSG00000103647	-0.344495	2.32e-05	0.000536525
ENSG00000260027	2.39186	3.55e-07	2.05e-05
ENSG00000172663	-0.337201	0.00326221	0.0214095
ENSG00000214309	-0.367981	0.0055905	0.0315463
ENSG00000196405	-0.34252	7.57e-05	0.00132119
ENSG00000104853	-0.202873	0.00779604	0.0399366
ENSG00000179058	-0.64486	0.00204751	0.0152573
ENSG00000133112	0.598867	5.59e-08	4.71e-06
ENSG00000108641	-0.410423	0.000135256	0.00202657
ENSG00000137073	-0.28365	0.0044301	0.0268236
ENSG00000215644	1.41985	0.00709715	0.0374051
ENSG00000160180	1.94813	0.00151979	0.0122753
ENSG00000205116	-2.80787	6.09e-12	2.03e-09
ENSG00000145782	0.214684	0.00241884	0.0171709
ENSG00000056097	0.376592	1.86e-06	7.57e-05
ENSG00000179403	-0.902951	0.000444379	0.00501892
ENSG00000169221	-0.390508	1.32e-05	0.000351979
ENSG00000132357	0.858678	3.43e-06	0.000122106
ENSG00000148344	0.686163	0.000117403	0.00182645
ENSG00000168803	0.211661	0.00229454	0.0165355
ENSG00000136816	0.202478	0.00331377	0.0216625
ENSG00000099910	-0.205983	0.00646691	0.0350317
ENSG00000168811	0.510512	0.00496978	0.0290717
ENSG00000257771	-1.46357	0.000595579	0.00624073
ENSG00000160072	-0.54243	2.14e-07	1.39e-05
ENSG00000110171	-0.301138	0.00302755	0.0202502
ENSG00000122986	0.532479	0.00385358	0.0242163
ENSG00000110700	0.338317	0.00294054	0.0198584
ENSG00000174032	0.488292	2.57e-06	9.81e-05
ENSG00000112936	2.1785	9.44e-10	1.61e-07
ENSG00000197016	-0.197291	0.00159825	0.0126838
ENSG00000132581	0.23357	0.00279656	0.0191465
ENSG00000176142	0.34584	0.00366267	0.0233649
ENSG00000136819	0.197849	6.53e-07	3.4e-05
ENSG00000021645	-0.497438	0.00479089	0.0283594
ENSG00000148832	-0.46961	0.000607271	0.00632763
ENSG00000141101	0.172765	0.00317186	0.0210016
ENSG00000248710	1.37876	0.00443058	0.0268236
ENSG00000230454	-0.607357	0.00193045	0.0146596
ENSG00000170876	0.192678	0.00702863	0.0371556
ENSG00000170689	5.22792	3.41e-21	1.09e-17
ENSG00000148848	0.616549	0.00468658	0.027927
ENSG00000100150	-0.396259	0.000197942	0.00273301
ENSG00000129824	0.359088	0.000531558	0.00574447
ENSG00000188735	-0.403816	0.00539408	0.0307565
ENSG00000271553	0.699827	0.000674386	0.00682945
ENSG00000235140	-2.16253	0.00180076	0.0138817
ENSG00000227877	1.40937	1.01e-05	0.000285544
ENSG00000176714	0.482203	0.000477809	0.00531852
ENSG00000197993	-0.837654	0.0030072	0.020153
ENSG00000119844	0.29907	0.00212588	0.0156688
ENSG00000165632	0.34436	6.02e-06	0.000193944
ENSG00000270810	-0.867748	0.0001439	0.00213319
ENSG00000198876	0.3835	9.92e-08	7.26e-06
ENSG00000136878	-0.240132	0.00107043	0.00954628
ENSG00000104856	-0.382988	0.00840456	0.0422402
ENSG00000184194	-0.384261	1.27e-06	5.72e-05
ENSG00000136732	1.05168	1.82e-06	7.49e-05
ENSG00000183137	0.398719	7.24e-05	0.00128255
ENSG00000178645	-1.60555	0.00489913	0.0287942
ENSG00000142235	-0.386674	0.00147178	0.012015
ENSG00000146826	-0.350991	0.000106253	0.00170892
ENSG00000139725	-0.737666	5.13e-06	0.000169677
ENSG00000185633	0.683588	0.000601005	0.00628579
ENSG00000198157	0.74992	2e-09	3e-07
ENSG00000165006	0.160558	0.000294402	0.00366607
ENSG00000165837	-0.663731	0.000642255	0.00658164
ENSG00000168564	0.32499	7.4e-05	0.00130083
ENSG00000258484	0.640257	0.00242833	0.0172164
ENSG00000136297	-0.622127	0.00129603	0.0109302
ENSG00000169564	0.169921	0.00475707	0.0282307
ENSG00000168556	0.314047	0.00280836	0.0192077
ENSG00000197444	-0.403696	0.00143958	0.0118169
ENSG00000182552	0.316753	0.000476818	0.00531012
ENSG00000187239	-0.457646	0.00815767	0.0413154
ENSG00000012171	-0.892347	0.00116825	0.0101481
ENSG00000115998	0.217344	0.00130232	0.0109788
ENSG00000167985	0.454366	0.00049576	0.0054758
ENSG00000162769	-0.297882	0.00496686	0.0290699
ENSG00000070081	0.249485	0.00430608	0.0262907
ENSG00000113328	0.547319	8.24e-09	9.95e-07
ENSG00000186638	-0.499657	0.00090816	0.00848173
ENSG00000111859	0.479584	0.00128498	0.0108572
ENSG00000267568	0.655595	0.00833899	0.0419957
ENSG00000198373	-0.280598	6.25e-05	0.00114874
ENSG00000196209	0.985629	0.000247878	0.00320649
ENSG00000188375	-2.49458	9.12e-08	6.79e-06
ENSG00000174718	0.526079	5.88e-08	4.88e-06
ENSG00000151422	0.283643	0.00537351	0.0306862
ENSG00000168993	-0.601621	0.000306217	0.00376245
ENSG00000270704	-0.582217	0.0096799	0.0468579
ENSG00000271347	0.496608	0.00562692	0.0316803
ENSG00000172216	0.563071	0.00233826	0.0167536
ENSG00000148358	-0.227826	0.000727961	0.00721502
ENSG00000138030	-0.259017	0.00986984	0.0475404
ENSG00000163389	0.20783	0.00792351	0.0404145
ENSG00000067646	0.454611	0.000113487	0.00178669
ENSG00000204347	-0.978191	2.79e-05	0.000617503
ENSG00000139351	0.394985	0.00659349	0.035588
ENSG00000120645	-0.55363	0.00194624	0.0147288
ENSG00000102038	0.425415	4.93e-05	0.000953564
ENSG00000136167	0.989526	0.000398967	0.00461647
ENSG00000118418	0.480405	1.1e-05	0.000305614
ENSG00000177425	0.668231	0.000310314	0.00379826
ENSG00000259976	0.472012	0.00902155	0.04451
ENSG00000119772	-0.382701	0.00193387	0.0146748
ENSG00000164970	-0.359981	2.24e-06	8.75e-05
ENSG00000088538	-0.291066	0.00414223	0.0255628
ENSG00000042062	1.10648	2.09e-08	2.17e-06
ENSG00000135272	0.443109	0.00512311	0.0297815
ENSG00000133619	-0.434956	2.24e-06	8.75e-05
ENSG00000242767	-1.92298	0.00621123	0.0340095
ENSG00000188211	-0.854786	0.00544718	0.0309361
ENSG00000107485	1.93723	0.000455448	0.00512838
ENSG00000100170	-0.993095	0.00412083	0.0254519
ENSG00000161921	0.498257	0.00352163	0.0226659
ENSG00000063176	-0.295682	0.00781774	0.0400202
ENSG00000103197	-0.436956	0.00043458	0.00494072
ENSG00000148357	-0.676477	0.00184122	0.014135
ENSG00000187848	-1.62379	0.000305311	0.00376208
ENSG00000133858	0.276071	0.00650696	0.035206
ENSG00000213420	-0.517609	0.00387278	0.0243232
ENSG00000172466	0.357068	0.00763915	0.0393768
[truncated: 2,741 more rows]

## Sheet: FRDA
FRDA ADULT							FRDA CHILD
GeneName	SystematicName	Description	logFC	P.Value	adj.P.Val		GeneName	logFC	AveExpr	P.Value	adj.P.Val
DEPDC1	NM_017779	Homo sapiens DEP domain containing 1 (DEPDC1), mRNA [NM_017779]	2.22066	8.83e-20	1.7e-15		BTNL2	0.917951	8.1668	3.59e-14	7.24e-10
AK027487	AK027487	Homo sapiens cDNA FLJ14581 fis, clone NT2RM4001382, highly similar to Homo sapiens RanBP7/importin 7 mRNA. [AK027487]	-2.33193	1.69e-19	1.7e-15		GCLC	-0.90501	6.9847	3.64e-12	3.67e-08
TWIST2	NM_057179	Homo sapiens twist homolog 2 (Drosophila) (TWIST2), mRNA [NM_057179]	1.44818	1.35e-18	6.21e-15		C1orf89	1.23761	6.31133	5.73e-12	3.85e-08
TM4SF3	NM_004616	Homo sapiens transmembrane 4 superfamily member 3 (TM4SF3), mRNA [NM_004616]	1.38817	1.43e-18	6.21e-15		THC2447689	-1.20277	6.60535	1.28e-11	6.47e-08
GCKR	NM_001486	Homo sapiens glucokinase (hexokinase 4) regulator (GCKR), mRNA [NM_001486]	1.34675	1.54e-18	6.21e-15		RFXDC2	-0.7992	6.7879	3.01e-11	1.08e-07
NANOG	NM_024865	Homo sapiens Nanog homeobox (NANOG), mRNA [NM_024865]	1.30829	5.58e-18	1.88e-14		DNAJB14	-1.06303	6.50361	3.21e-11	1.08e-07
GAGE4	NM_001474	Homo sapiens G antigen 4 (GAGE4), mRNA [NM_001474]	1.53319	2.04e-17	5.88e-14		PTD008	0.68167	9.33732	4.32e-11	1.25e-07
THC2180356	THC2180356	Q8QQ03 (Q8QQ03) CMP190.5bL, partial (11%) [THC2180356]	1.47288	7.65e-17	1.79e-13		SGPP1	-1.01873	8.42244	5.65e-11	1.42e-07
TPBG	NM_006670	Homo sapiens trophoblast glycoprotein (TPBG), mRNA [NM_006670]	1.06815	8.34e-17	1.79e-13		DDX56	-0.61096	6.33321	1.13e-10	2.54e-07
TEAD1	NM_021961	Homo sapiens TEA domain family member 1 (SV40 transcriptional enhancer factor) (TEAD1), mRNA [NM_021961]	1.42097	8.88e-17	1.79e-13		KLF5	-0.96956	6.57248	1.85e-10	3.55e-07
CPEB1	NM_030594	Homo sapiens cytoplasmic polyadenylation element binding protein 1 (CPEB1), mRNA [NM_030594]	1.06078	1.06e-16	1.95e-13		BFAR	-0.51608	8.63574	2.03e-10	3.55e-07
TMED9	NM_017510	Homo sapiens transmembrane emp24 protein transport domain containing 9 (TMED9), mRNA [NM_017510]	-1.97643	1.22e-16	2.05e-13		ZNF518	-0.63069	5.41727	2.11e-10	3.55e-07
FLJ10884	NM_019079	Homo sapiens hypothetical protein FLJ10884 (FLJ10884), mRNA [NM_019079]	1.36675	1.58e-16	2.46e-13		CDC42SE2	-0.91041	6.64617	2.45e-10	3.81e-07
DKFZp762E1312	NM_018410	Homo sapiens hypothetical protein DKFZp762E1312 (DKFZp762E1312), mRNA [NM_018410]	1.58975	2.16e-16	3.12e-13		FLJ10178	-0.71332	6.01943	7.49e-10	1.06e-06
DKFZP586L0724	NM_015462	Homo sapiens DKFZP586L0724 protein (DKFZP586L0724), mRNA [NM_015462]	-0.95211	2.67e-16	3.52e-13		THC2441618	0.650441	8.34672	7.87e-10	1.06e-06
ENPP1	NM_006208	Homo sapiens ectonucleotide pyrophosphatase/phosphodiesterase 1 (ENPP1), mRNA [NM_006208]	1.47048	2.79e-16	3.52e-13		IFNA10	0.725683	6.5865	1.41e-09	1.69e-06
KIAA1223	AK127496	Homo sapiens cDNA FLJ45589 fis, clone BRTHA3014547, weakly similar to Ankyrin 1. [AK127496]	1.46426	3.22e-16	3.83e-13		FGFRL1	-0.66656	5.98552	1.52e-09	1.69e-06
KIBRA	NM_015238	Homo sapiens KIBRA protein (KIBRA), mRNA [NM_015238]	1.80367	4.78e-16	5.36e-13		PARD6A	0.648017	8.75227	1.53e-09	1.69e-06
IPO7	NM_006391	Homo sapiens importin 7 (IPO7), mRNA [NM_006391]	-1.69711	5.85e-16	6.14e-13		MALAT1	-1.44219	9.97727	1.59e-09	1.69e-06
TAF15	NM_139215	Homo sapiens TAF15 RNA polymerase II, TATA box binding protein (TBP)-associated factor, 68kDa (TAF15), transcript variant 1, mRNA [NM_139215]	-1.65502	6.09e-16	6.14e-13		MTDH	-0.73039	7.14831	1.82e-09	1.84e-06
COL5A2	NM_000393	Homo sapiens collagen, type V, alpha 2 (COL5A2), mRNA [NM_000393]	1.65175	9.85e-16	9.46e-13		C14orf106	-0.99163	7.15829	2.22e-09	2.13e-06
SYT6	NM_205848	Homo sapiens synaptotagmin VI (SYT6), mRNA [NM_205848]	0.888363	1.66e-15	1.52e-12		SMILE	-0.49362	5.22844	3.34e-09	2.98e-06
KHSRP	NM_003685	Homo sapiens KH-type splicing regulatory protein (FUSE binding protein 2) (KHSRP), mRNA [NM_003685]	1.0852	1.74e-15	1.53e-12		CARHSP1	0.605567	9.39782	3.47e-09	2.98e-06
MKI67	NM_002417	Homo sapiens antigen identified by monoclonal antibody Ki-67 (MKI67), mRNA [NM_002417]	1.62866	2.76e-15	2.3e-12		MBD6	0.614608	6.30174	3.78e-09	2.98e-06
FLJ20294	NM_017749	Homo sapiens hypothetical protein FLJ20294 (FLJ20294), mRNA [NM_017749]	-1.25552	2.95e-15	2.3e-12		FAM29A	-0.7702	6.52395	3.83e-09	2.98e-06
PLOD2	NM_000935	Homo sapiens procollagen-lysine, 2-oxoglutarate 5-dioxygenase 2 (PLOD2), transcript variant 2, mRNA [NM_000935]	2.15732	2.96e-15	2.3e-12		BUB3	-0.83531	8.19456	3.83e-09	2.98e-06
TAF9	NM_016283	Homo sapiens TAF9 RNA polymerase II, TATA box binding protein (TBP)-associated factor, 32kDa (TAF9), transcript variant 2, mRNA [NM_016283]	1.16839	4.43e-15	3.31e-12		RKHD2	-0.96183	7.84834	4.12e-09	3.08e-06
SMARCA1	NM_003069	Homo sapiens SWI/SNF related, matrix associated, actin dependent regulator of chromatin, subfamily a, member 1 (SMARCA1), transcript variant 1, mRNA [NM_003069]	1.80359	6.2e-15	4.47e-12		ZNF217	-0.94931	9.10523	4.55e-09	3.28e-06
SOX9	NM_000346	Homo sapiens SRY (sex determining region Y)-box 9 (campomelic dysplasia, autosomal sex-reversal) (SOX9), mRNA [NM_000346]	1.26354	6.77e-15	4.71e-12		FBXL3	-1.02119	8.19252	5.12e-09	3.56e-06
POLR3E	NM_018119	Homo sapiens polymerase (RNA) III (DNA directed) polypeptide E (80kD) (POLR3E), mRNA [NM_018119]	-0.94351	8.07e-15	5.43e-12		RANBP2L1	-0.89407	9.20061	7.23e-09	4.86e-06
NQO1	NM_000903	Homo sapiens NAD(P)H dehydrogenase, quinone 1 (NQO1), mRNA [NM_000903]	1.32816	9.66e-15	6.29e-12		RAB11A	-0.8317	7.79026	7.62e-09	4.96e-06
WBP5	NM_016303	Homo sapiens WW domain binding protein 5 (WBP5), transcript variant 1, mRNA [NM_016303]	1.4049	1.34e-14	8.45e-12		ENST00000297227	-0.64545	7.45203	7.93e-09	4.99e-06
MAL2	NM_052886	Homo sapiens mal, T-cell differentiation protein 2 (MAL2), mRNA [NM_052886]	1.1838	1.67e-14	1.02e-11		ACTR2	-0.88763	9.47336	8.16e-09	4.99e-06
POGZ	NM_015100	Homo sapiens pogo transposable element with ZNF domain (POGZ), transcript variant 1, mRNA [NM_015100]	1.1381	2.46e-14	1.46e-11		FTL	0.789366	13.8177	9.38e-09	5.57e-06
GSTM3	NM_000849	Homo sapiens glutathione S-transferase M3 (brain) (GSTM3), mRNA [NM_000849]	1.49327	2.56e-14	1.48e-11		PJA2	-0.61236	8.78025	9.9e-09	5.7e-06
AL050270	AL050270	Homo sapiens mRNA; cDNA DKFZp564D166 (from clone DKFZp564D166); partial cds. [AL050270]	1.04846	2.65e-14	1.49e-11		THC2352042	-0.95784	7.43253	1.02e-08	5.72e-06
PPP1R3C	NM_005398	Homo sapiens protein phosphatase 1, regulatory (inhibitor) subunit 3C (PPP1R3C), mRNA [NM_005398]	1.17209	3.51e-14	1.92e-11		NUDT5	0.600515	10.7196	1.19e-08	6.49e-06
HOOK1	NM_015888	Homo sapiens hook homolog 1 (Drosophila) (HOOK1), mRNA [NM_015888]	1.08083	3.93e-14	2.09e-11		JRKL	-0.62992	6.04565	1.44e-08	7.38e-06
NRP2	NM_018534	Homo sapiens neuropilin 2 (NRP2), transcript variant 4, mRNA [NM_018534]	0.808122	4.14e-14	2.09e-11		CDK2	0.538794	10.5805	1.45e-08	7.38e-06
FPRL1	NM_001462	Homo sapiens formyl peptide receptor-like 1 (FPRL1), transcript variant 1, mRNA [NM_001462]	-2.0827	4.14e-14	2.09e-11		PAPD4	-0.68294	6.53438	1.46e-08	7.38e-06
VASP	NM_003370	Homo sapiens vasodilator-stimulated phosphoprotein (VASP), transcript variant 1, mRNA [NM_003370]	1.60033	4.51e-14	2.22e-11		ABCB10	-0.95161	7.25729	1.66e-08	7.78e-06
NPM3	NM_006993	Homo sapiens nucleophosmin/nucleoplasmin, 3 (NPM3), mRNA [NM_006993]	-1.14302	4.66e-14	2.24e-11		PRKCI	-0.97572	6.55269	1.69e-08	7.78e-06
CDC42BPA	NM_014826	Homo sapiens CDC42 binding protein kinase alpha (DMPK-like) (CDC42BPA), transcript variant A, mRNA [NM_014826]	2.10573	5.97e-14	2.8e-11		ACTR2	-0.72811	11.312	1.69e-08	7.78e-06
CXorf6	NM_005491	Homo sapiens chromosome X open reading frame 6 (CXorf6), mRNA [NM_005491]	0.783876	6.37e-14	2.92e-11		PRKAR1A	-0.88293	11.0466	1.7e-08	7.78e-06
AF15Q14	NM_020380	Homo sapiens AF15q14 protein (AF15Q14), mRNA [NM_020380]	1.36302	6.59e-14	2.95e-11		NY-REN-58	-0.63364	6.87033	1.87e-08	8.37e-06
DBCCR1L	NM_199051	Homo sapiens DBCCR1-like (DBCCR1L), mRNA [NM_199051]	0.921975	7.53e-14	3.3e-11		ZNF268	-0.99431	6.80637	2.01e-08	8.79e-06
POLE2	NM_002692	Homo sapiens polymerase (DNA directed), epsilon 2 (p59 subunit) (POLE2), mRNA [NM_002692]	1.08095	8.11e-14	3.48e-11		OGDHL	-0.53917	6.28643	2.05e-08	8.79e-06
SEMA6A	NM_020796	Homo sapiens sema domain, transmembrane domain (TM), and cytoplasmic domain, (semaphorin) 6A (SEMA6A), mRNA [NM_020796]	1.12461	8.84e-14	3.72e-11		MPST	0.517442	10.0229	2.38e-08	9.99e-06
LZTS1	NM_021020	Homo sapiens leucine zipper, putative tumor suppressor 1 (LZTS1), mRNA [NM_021020]	1.13742	9.48e-14	3.9e-11		DNAJC10	-0.9429	7.95704	2.66e-08	1.1e-05
PIK3R3	NM_003629	Homo sapiens phosphoinositide-3-kinase, regulatory subunit 3 (p55, gamma) (PIK3R3), mRNA [NM_003629]	1.57643	1.06e-13	4.26e-11		DMXL1	-0.86955	6.56909	2.91e-08	1.18e-05
CSTF2T	NM_015235	Homo sapiens cleavage stimulation factor, 3' pre-RNA, subunit 2, 64kDa, tau variant (CSTF2T), mRNA [NM_015235]	-1.70979	1.28e-13	5.05e-11		ZNF12	-1.07141	8.26867	3.02e-08	1.2e-05
TRIP13	NM_004237	Homo sapiens thyroid hormone receptor interactor 13 (TRIP13), mRNA [NM_004237]	1.04927	1.31e-13	5.07e-11		DKFZp547G183	-0.59469	6.8921	3.09e-08	1.2e-05
HAS2	NM_005328	Homo sapiens hyaluronan synthase 2 (HAS2), mRNA [NM_005328]	1.08961	1.55e-13	5.9e-11		DMXL1	-0.95745	6.52001	3.92e-08	1.48e-05
KIAA1196	NM_020713	Homo sapiens KIAA1196 protein (KIAA1196), mRNA [NM_020713]	1.29726	1.79e-13	6.71e-11		ANP32B	-0.67709	8.78618	3.95e-08	1.48e-05
TUB	NM_003320	Homo sapiens tubby homolog (mouse) (TUB), transcript variant 1, mRNA [NM_003320]	1.59402	1.83e-13	6.73e-11		ATAD1	-0.79348	8.26073	4.1e-08	1.49e-05
DRCTNNB1A	NM_032581	Homo sapiens down-regulated by Ctnnb1, a (DRCTNNB1A), mRNA [NM_032581]	0.812808	1.91e-13	6.78e-11		B3GNT1	-0.91248	8.26686	4.13e-08	1.49e-05
DNAJC3	NM_006260	Homo sapiens DnaJ (Hsp40) homolog, subfamily C, member 3 (DNAJC3), mRNA [NM_006260]	1.74345	1.92e-13	6.78e-11		HCRTR1	0.484173	9.8062	4.62e-08	1.63e-05
ETV5	NM_004454	Homo sapiens ets variant gene 5 (ets-related molecule) (ETV5), mRNA [NM_004454]	1.81403	2.3e-13	7.99e-11		GPBAR1	0.599163	7.60829	4.73e-08	1.64e-05
POPDC3	NM_022361	Homo sapiens popeye domain containing 3 (POPDC3), mRNA [NM_022361]	1.01541	2.35e-13	8.04e-11		SFRS5	-0.79185	8.1077	4.85e-08	1.66e-05
MAGEA4	NM_002362	Homo sapiens melanoma antigen family A, 4 (MAGEA4), transcript variant 2, mRNA [NM_002362]	1.09856	2.49e-13	8.38e-11		ZNF161	-1.01899	7.74553	5.25e-08	1.76e-05
BX640843	BX640843	Homo sapiens mRNA; cDNA DKFZp686B14224 (from clone DKFZp686B14224). [BX640843]	0.726946	3.4e-13	1.12e-10		EPS8	-0.68735	6.49225	5.82e-08	1.93e-05
OXTR	NM_000916	Homo sapiens oxytocin receptor (OXTR), mRNA [NM_000916]	1.19031	3.79e-13	1.23e-10		CD1A	0.371343	7.06791	6.37e-08	2.07e-05
MTPN	NM_145808	Homo sapiens myotrophin (MTPN), mRNA [NM_145808]	1.08746	3.95e-13	1.27e-10		SET	-0.8082	8.59499	6.71e-08	2.08e-05
PPAP2B	NM_003713	Homo sapiens phosphatidic acid phosphatase type 2B (PPAP2B), transcript variant 1, mRNA [NM_003713]	1.24147	4.41e-13	1.39e-10		PLEKHF2	-1.18775	8.4002	6.73e-08	2.08e-05
CDC42BPA	NM_014826	Homo sapiens CDC42 binding protein kinase alpha (DMPK-like) (CDC42BPA), transcript variant A, mRNA [NM_014826]	1.46054	4.49e-13	1.39e-10		CFL1	-0.7351	10.4673	6.79e-08	2.08e-05
BDNF	NM_170735	Homo sapiens brain-derived neurotrophic factor (BDNF), transcript variant 1, mRNA [NM_170735]	1.02109	4.61e-13	1.41e-10		LRRC40	-0.91342	7.19619	6.81e-08	2.08e-05
ARFRP2	NM_019087	Homo sapiens ADP-ribosylation factor related protein 2 (ARFRP2), mRNA [NM_019087]	1.00044	5e-13	1.51e-10		PPM1B	-0.64809	8.52499	7.13e-08	2.12e-05
IRX2	AY335940	Homo sapiens homeodomain protein IRXA2 (IRX2) mRNA, complete cds. [AY335940]	1.62578	5.23e-13	1.55e-10		RAD21	-0.94288	10.3723	7.14e-08	2.12e-05
CD109	NM_133493	Homo sapiens CD109 antigen (Gov platelet alloantigens) (CD109), mRNA [NM_133493]	1.0449	5.4e-13	1.58e-10		FLJ38819	0.671532	8.47897	7.44e-08	2.16e-05
YAP1	NM_006106	Homo sapiens Yes-associated protein 1, 65kDa (YAP1), mRNA [NM_006106]	1.10815	6.15e-13	1.77e-10		CXorf17	0.450244	8.37387	7.53e-08	2.16e-05
USP28	NM_020886	Homo sapiens ubiquitin specific protease 28 (USP28), mRNA [NM_020886]	0.790439	6.43e-13	1.83e-10		PPIH	0.536298	9.33114	7.59e-08	2.16e-05
SORCS1	NM_052918	Homo sapiens sortilin-related VPS10 domain containing receptor 1 (SORCS1), mRNA [NM_052918]	1.08108	6.92e-13	1.94e-10		FLJ21657	-0.89611	6.14111	8.71e-08	2.44e-05
RNF19	NM_183419	Homo sapiens ring finger protein 19 (RNF19), transcript variant 1, mRNA [NM_183419]	1.34875	7.31e-13	2.02e-10		STXBP3	-0.97848	8.35264	9.39e-08	2.6e-05
SORCS3	NM_014978	Homo sapiens sortilin-related VPS10 domain containing receptor 3 (SORCS3), mRNA [NM_014978]	0.797857	7.52e-13	2.05e-10		GLI3	-0.52757	5.78123	9.76e-08	2.64e-05
C20orf40	AF165185	Homo sapiens FT005 (FT005) mRNA, complete cds. [AF165185]	-0.92494	7.96e-13	2.14e-10		SLC25A36	-0.69163	7.59053	9.83e-08	2.64e-05
SIX1	NM_005982	Homo sapiens sine oculis homeobox homolog 1 (Drosophila) (SIX1), mRNA [NM_005982]	0.888547	8.85e-13	2.32e-10		SERF2	0.603564	13.8014	1e-07	2.64e-05
FKBP14	NM_017946	Homo sapiens FK506 binding protein 14, 22 kDa (FKBP14), mRNA [NM_017946]	0.756161	8.86e-13	2.32e-10		MGC17330	-0.52388	5.75314	1.01e-07	2.64e-05
SLC35A3	NM_012243	Homo sapiens solute carrier family 35 (UDP-N-acetylglucosamine (UDP-GlcNAc) transporter), member A3 (SLC35A3), mRNA [NM_012243]	0.743487	9.95e-13	2.57e-10		CMPK	-0.91363	8.42739	1.07e-07	2.72e-05
NUBPL	NM_025152	Homo sapiens nucleotide binding protein-like (NUBPL), mRNA [NM_025152]	1.20751	1.02e-12	2.61e-10		ATF2	-1.11254	8.04125	1.09e-07	2.72e-05
GYG2	NM_003918	Homo sapiens glycogenin 2 (GYG2), mRNA [NM_003918]	0.850731	1.18e-12	2.97e-10		NUP153	-0.54251	8.41896	1.1e-07	2.72e-05
MSH5	NM_002441	Homo sapiens mutS homolog 5 (E. coli) (MSH5), transcript variant 3, mRNA [NM_002441]	0.787058	1.34e-12	3.33e-10		E2F3	-0.71975	9.16197	1.1e-07	2.72e-05
LATS2	NM_014572	Homo sapiens LATS, large tumor suppressor, homolog 2 (Drosophila) (LATS2), mRNA [NM_014572]	0.963168	1.43e-12	3.51e-10		PRSS25	0.407656	7.61639	1.1e-07	2.72e-05
C12orf2	NM_007211	Homo sapiens chromosome 12 open reading frame 2 (C12orf2), mRNA [NM_007211]	1.54038	1.64e-12	3.96e-10		C10orf22	-0.5678	8.79919	1.2e-07	2.92e-05
PLCB1	NM_015192	Homo sapiens phospholipase C, beta 1 (phosphoinositide-specific) (PLCB1), transcript variant 1, mRNA [NM_015192]	1.00206	1.65e-12	3.96e-10		PPP1R12A	-0.96456	6.34572	1.27e-07	3.04e-05
CRABP2	NM_001878	Homo sapiens cellular retinoic acid binding protein 2 (CRABP2), mRNA [NM_001878]	0.775218	1.94e-12	4.6e-10		C10orf88	-0.61861	5.652	1.28e-07	3.05e-05
RND3	NM_005168	Homo sapiens Rho family GTPase 3 (RND3), mRNA [NM_005168]	1.16396	1.99e-12	4.66e-10		SLC30A9	-0.66238	8.86154	1.3e-07	3.06e-05
XRCC2	NM_005431	Homo sapiens X-ray repair complementing defective repair in Chinese hamster cells 2 (XRCC2), mRNA [NM_005431]	0.740211	2.09e-12	4.85e-10		SSB3	0.352435	11.4639	1.39e-07	3.23e-05
PBK	NM_018492	Homo sapiens PDZ binding kinase (PBK), mRNA [NM_018492]	1.24709	2.49e-12	5.7e-10		KCNV2	0.450479	6.81794	1.42e-07	3.25e-05
ENAH	NM_001008493	Homo sapiens enabled homolog (Drosophila) (ENAH), transcript variant 1, mRNA [NM_001008493]	0.891624	2.54e-12	5.77e-10		PTPN12	-0.7027	9.04871	1.53e-07	3.48e-05
UBE2E1	NM_003341	Homo sapiens ubiquitin-conjugating enzyme E2E 1 (UBC4/5 homolog, yeast) (UBE2E1), transcript variant 1, mRNA [NM_003341]	-1.1516	2.75e-12	6.16e-10		ENST00000262346	-0.84749	6.33876	1.6e-07	3.57e-05
QPRT	NM_014298	Homo sapiens quinolinate phosphoribosyltransferase (nicotinate-nucleotide pyrophosphorylase (carboxylating)) (QPRT), mRNA [NM_014298]	0.722572	2.82e-12	6.26e-10		SESN2	0.428604	8.88903	1.61e-07	3.57e-05
TCF7L1	NM_031283	Homo sapiens transcription factor 7-like 1 (T-cell specific, HMG-box) (TCF7L1), mRNA [NM_031283]	1.03351	2.89e-12	6.28e-10		CR600305	-0.49638	5.56352	1.71e-07	3.72e-05
ANXA6	NM_001155	Homo sapiens annexin A6 (ANXA6), transcript variant 1, mRNA [NM_001155]	-1.4885	2.9e-12	6.28e-10		PGBD1	-0.48227	5.84172	1.73e-07	3.72e-05
CDK2	NM_001798	Homo sapiens cyclin-dependent kinase 2 (CDK2), transcript variant 1, mRNA [NM_001798]	1.02639	3.17e-12	6.81e-10		ZNF644	-0.7196	7.00002	1.73e-07	3.72e-05
HSPC121	NM_016395	Homo sapiens butyrate-induced transcript 1 (HSPC121), mRNA [NM_016395]	1.33129	3.29e-12	7e-10		MGC12538	-0.7515	6.47028	1.75e-07	3.72e-05
CBX1	NM_006807	Homo sapiens chromobox homolog 1 (HP1 beta homolog Drosophila ) (CBX1), mRNA [NM_006807]	1.67333	3.54e-12	7.42e-10		ENST00000288548	-0.44091	6.97432	1.79e-07	3.76e-05
SMG1	NM_015092	Homo sapiens PI-3-kinase-related kinase SMG-1 (SMG1), transcript variant 1, mRNA [NM_015092]	1.69313	3.57e-12	7.42e-10		ZNF600	-0.85467	6.64993	1.84e-07	3.82e-05
BNC2	NM_017637	Homo sapiens basonuclin 2 (BNC2), mRNA [NM_017637]	0.752766	3.81e-12	7.84e-10		ZDHHC20	-0.44519	5.55311	1.88e-07	3.87e-05
NFAT5	NM_138714	Homo sapiens nuclear factor of activated T-cells 5, tonicity-responsive (NFAT5), transcript variant 1, mRNA [NM_138714]	1.49714	3.9e-12	7.96e-10		THC2336427	-0.4764	6.63848	1.92e-07	3.91e-05
KIFC1	BC000712	Homo sapiens kinesin family member C1, mRNA (cDNA clone IMAGE:3506669), partial cds. [BC000712]	-0.67119	3.98e-12	8.03e-10		A_23_P95876	-0.94924	9.08193	1.99e-07	4e-05
THC2050299	THC2050299	Unknown	0.690304	4.1e-12	8.18e-10		SCYL2	-0.40683	8.95689	2e-07	4e-05
ZNF146	NM_007145	Homo sapiens zinc finger protein 146 (ZNF146), mRNA [NM_007145]	-1.24343	4.49e-12	8.87e-10		RNPEPL1	0.441689	10.1964	2.03e-07	4.01e-05
SLC25A17	NM_006358	Homo sapiens solute carrier family 25 (mitochondrial carrier; peroxisomal membrane protein, 34kDa), member 17 (SLC25A17), nuclear gene encoding mitochondrial protein, mRNA [NM_006358]	-0.63473	4.61e-12	9.02e-10		GABPA	-0.56498	5.68475	2.06e-07	4.01e-05
HOXB5	NM_002147	Homo sapiens homeo box B5 (HOXB5), mRNA [NM_002147]	0.755257	4.97e-12	9.64e-10		CDX4	0.618219	7.62225	2.06e-07	4.01e-05
CSTF2	NM_001325	Homo sapiens cleavage stimulation factor, 3' pre-RNA, subunit 2, 64kDa (CSTF2), mRNA [NM_001325]	-0.56916	5.06e-12	9.65e-10		DCAMKL2	0.883138	5.94796	2.09e-07	4.01e-05
DLEU1	NM_005887	Homo sapiens deleted in lymphocytic leukemia, 1 (DLEU1), mRNA [NM_005887]	1.17962	5.07e-12	9.65e-10		Cep72	-0.4056	8.28168	2.13e-07	4.06e-05
XPOT	NM_007235	Homo sapiens exportin, tRNA (nuclear export receptor for tRNAs) (XPOT), mRNA [NM_007235]	-0.84788	5.67e-12	1.07e-09		SH2D2A	0.471818	9.32715	2.2e-07	4.1e-05
ALDH6A1	NM_005589	Homo sapiens aldehyde dehydrogenase 6 family, member A1 (ALDH6A1), nuclear gene encoding mitochondrial protein, mRNA [NM_005589]	0.587636	6.02e-12	1.12e-09		FLJ13220	-0.52542	5.8497	2.22e-07	4.1e-05
OIP5	NM_007280	Homo sapiens Opa interacting protein 5 (OIP5), mRNA [NM_007280]	1.05527	6.44e-12	1.18e-09		ZNF505	-0.43431	6.45186	2.23e-07	4.1e-05
UCHL1	NM_004181	Homo sapiens ubiquitin carboxyl-terminal esterase L1 (ubiquitin thiolesterase) (UCHL1), mRNA [NM_004181]	1.46406	6.46e-12	1.18e-09		RAD9A	0.469939	6.89776	2.24e-07	4.1e-05
ITGAV	NM_002210	Homo sapiens integrin, alpha V (vitronectin receptor, alpha polypeptide, antigen CD51) (ITGAV), mRNA [NM_002210]	1.21125	6.58e-12	1.2e-09		THC2321722	0.466009	7.22609	2.31e-07	4.18e-05
PAPD5	NM_022447	Homo sapiens PAP associated domain containing 5 (PAPD5), mRNA [NM_022447]	0.941909	7.36e-12	1.33e-09		KPNA5	-0.43627	5.23172	2.33e-07	4.18e-05
MAP2K1	NM_002755	Homo sapiens mitogen-activated protein kinase kinase 1 (MAP2K1), mRNA [NM_002755]	-1.13961	8.09e-12	1.44e-09		MAP4K5	-0.83643	6.79238	2.37e-07	4.18e-05
CXorf15	NM_018360	Homo sapiens chromosome X open reading frame 15 (CXorf15), mRNA [NM_018360]	1.04047	8.17e-12	1.44e-09		FBXO11	-0.41912	6.60824	2.38e-07	4.18e-05
FLJ13273	BX648355	Homo sapiens mRNA; cDNA DKFZp686I10174 (from clone DKFZp686I10174). [BX648355]	0.981423	8.22e-12	1.44e-09		LEMD3	-0.73107	7.72644	2.38e-07	4.18e-05
MKLN1	NM_013255	Homo sapiens muskelin 1, intracellular mediator containing kelch motifs (MKLN1), mRNA [NM_013255]	0.614774	8.42e-12	1.46e-09		LOC137392	-0.42103	6.66989	2.4e-07	4.18e-05
GPR19	NM_006143	Homo sapiens G protein-coupled receptor 19 (GPR19), mRNA [NM_006143]	1.10552	8.57e-12	1.48e-09		ZNF330	-0.46294	8.27354	2.44e-07	4.2e-05
MGC2603	NM_024037	Homo sapiens hypothetical protein MGC2603 (MGC2603), mRNA [NM_024037]	1.12121	1.06e-11	1.81e-09		SACM1L	-0.73523	7.80096	2.61e-07	4.46e-05
A_23_P81273	A_23_P81273	Unknown	0.755551	1.1e-11	1.84e-09		MGC4093	0.75744	8.04956	2.69e-07	4.57e-05
PRRG1	NM_000950	Homo sapiens proline rich Gla (G-carboxyglutamic acid) 1 (PRRG1), mRNA [NM_000950]	1.1448	1.1e-11	1.84e-09		RB1	-0.88165	9.20197	2.9e-07	4.88e-05
SERPINC1	NM_000488	Homo sapiens serine (or cysteine) proteinase inhibitor, clade C (antithrombin), member 1 (SERPINC1), mRNA [NM_000488]	1.55963	1.11e-11	1.84e-09		ZNF92	-1.18897	6.9534	2.93e-07	4.88e-05
RRH	NM_006583	Homo sapiens retinal pigment epithelium-derived rhodopsin homolog (RRH), mRNA [NM_006583]	0.694839	1.16e-11	1.9e-09		SCOC	-0.52624	6.25397	3.01e-07	4.95e-05
SHOX2	NM_006884	Homo sapiens short stature homeobox 2 (SHOX2), transcript variant SHOX2a, mRNA [NM_006884]	0.830623	1.16e-11	1.9e-09		TOB1	-0.59364	7.87911	3.02e-07	4.95e-05
SEC3L1	NM_018261	Homo sapiens SEC3-like 1 (S. cerevisiae) (SEC3L1), transcript variant 1, mRNA [NM_018261]	-0.94078	1.17e-11	1.9e-09		TRIM4	-0.57147	9.025	3.04e-07	4.95e-05
BACE2	NM_012105	Homo sapiens beta-site APP-cleaving enzyme 2 (BACE2), transcript variant a, mRNA [NM_012105]	0.717304	1.19e-11	1.91e-09		A_23_P143676	0.341183	8.58862	3.12e-07	5.04e-05
SIX6	NM_007374	Homo sapiens sine oculis homeobox homolog 6 (Drosophila) (SIX6), mRNA [NM_007374]	0.604105	1.19e-11	1.91e-09		C22orf13	-0.55155	5.66585	3.35e-07	5.31e-05
C22orf23	NM_032561	Homo sapiens chromosome 22 open reading frame 23 (C22orf23), mRNA [NM_032561]	0.718753	1.21e-11	1.92e-09		DDX17	-0.4551	5.52168	3.37e-07	5.31e-05
STARD4	NM_139164	Homo sapiens START domain containing 4, sterol regulated (STARD4), mRNA [NM_139164]	0.777396	1.24e-11	1.96e-09		DKFZp434L142	-1.14203	7.66848	3.37e-07	5.31e-05
A_23_P70435	A_23_P70435	Unknown	-1.55892	1.27e-11	1.99e-09		PEX3	-0.83339	6.47986	3.47e-07	5.38e-05
PRPS1L1	NM_175886	Homo sapiens phosphoribosyl pyrophosphate synthetase 1-like 1 (PRPS1L1), mRNA [NM_175886]	-0.58008	1.3e-11	1.99e-09		ZNF254	-0.53336	6.89863	3.47e-07	5.38e-05
AREG	NM_001657	Homo sapiens amphiregulin (schwannoma-derived growth factor) (AREG), mRNA [NM_001657]	0.94381	1.3e-11	1.99e-09		VPS4B	-0.62908	5.95141	3.53e-07	5.42e-05
CLSPN	NM_022111	Homo sapiens claspin homolog (Xenopus laevis) (CLSPN), mRNA [NM_022111]	0.765423	1.3e-11	1.99e-09		HNRPDL	-0.88624	10.517	3.55e-07	5.42e-05
KRAS	NM_033360	Homo sapiens v-Ki-ras2 Kirsten rat sarcoma viral oncogene homolog (KRAS), transcript variant a, mRNA [NM_033360]	1.10589	1.33e-11	2.02e-09		KIAA1212	-0.73839	6.65859	3.64e-07	5.52e-05
ALS2CR4	NM_152388	Homo sapiens amyotrophic lateral sclerosis 2 (juvenile) chromosome region, candidate 4 (ALS2CR4), mRNA [NM_152388]	0.606245	1.4e-11	2.11e-09		PRKCSH	-0.45871	6.86515	3.74e-07	5.63e-05
FJX1	NM_014344	Homo sapiens four jointed box 1 (Drosophila) (FJX1), mRNA [NM_014344]	0.889021	1.59e-11	2.37e-09		ARMCX1	-0.36527	7.24932	3.83e-07	5.72e-05
PNMA1	NM_006029	Homo sapiens paraneoplastic antigen MA1 (PNMA1), mRNA [NM_006029]	-1.09615	1.74e-11	2.54e-09		ZNF429	-0.84828	9.20078	3.98e-07	5.91e-05
2021-03-06	NM_005885	Homo sapiens membrane-associated ring finger (C3HC4) 6 (MARCH6), mRNA [NM_005885]	0.985263	1.74e-11	2.54e-09		ARL2L1	-0.49615	5.51914	4.05e-07	5.96e-05
THSD6	NM_213604	Homo sapiens thrombospondin, type I, domain containing 6 (THSD6), mRNA [NM_213604]	0.957627	1.75e-11	2.54e-09		UNQ6469	0.626598	9.06534	4.09e-07	5.98e-05
FLJ22490	NM_024790	Homo sapiens hypothetical protein FLJ22490 (FLJ22490), mRNA [NM_024790]	1.11761	1.76e-11	2.54e-09		TBX1	-1.74612	7.30298	4.19e-07	6.08e-05
RNF146	NM_030963	Homo sapiens ring finger protein 146 (RNF146), mRNA [NM_030963]	-1.68145	1.77e-11	2.54e-09		PCANAP6	0.577862	6.89473	4.26e-07	6.14e-05
STEAP	NM_012449	Homo sapiens six transmembrane epithelial antigen of the prostate (STEAP), mRNA [NM_012449]	0.636158	1.8e-11	2.57e-09		VAPA	-0.62064	7.95681	4.32e-07	6.18e-05
ZIM2	NM_015363	Homo sapiens zinc finger, imprinted 2 (ZIM2), mRNA [NM_015363]	0.859315	1.81e-11	2.57e-09		OXR1	-0.90668	7.00304	4.53e-07	6.43e-05
PDE2A	NM_002599	Homo sapiens phosphodiesterase 2A, cGMP-stimulated (PDE2A), mRNA [NM_002599]	1.16175	2.17e-11	3.05e-09		ZNF9	-0.88985	10.5206	4.62e-07	6.49e-05
PHLDA2	NM_003311	Homo sapiens pleckstrin homology-like domain, family A, member 2 (PHLDA2), mRNA [NM_003311]	2.13912	2.23e-11	3.13e-09		RNF138	-1.00699	8.24012	4.64e-07	6.49e-05
RAB34	NM_031934	Homo sapiens RAB34, member RAS oncogene family (RAB34), mRNA [NM_031934]	0.692173	2.3e-11	3.19e-09		IL2RG	0.421434	10.3222	4.72e-07	6.56e-05
RFC3	NM_002915	Homo sapiens replication factor C (activator 1) 3, 38kDa (RFC3), transcript variant 1, mRNA [NM_002915]	0.95679	2.35e-11	3.25e-09		KIAA0776	-0.74312	7.80874	4.78e-07	6.58e-05
RUSC1	NM_014328	Homo sapiens RUN and SH3 domain containing 1 (RUSC1), mRNA [NM_014328]	0.972159	2.39e-11	3.28e-09		ZNF289	-0.59288	6.25562	4.8e-07	6.58e-05
EDNRB	NM_003991	Homo sapiens endothelin receptor type B (EDNRB), transcript variant 2, mRNA [NM_003991]	0.85786	2.5e-11	3.38e-09		KIAA0433	-0.92142	7.58014	5.16e-07	7.03e-05
ALDH18A1	NM_002860	Homo sapiens aldehyde dehydrogenase 18 family, member A1 (ALDH18A1), mRNA [NM_002860]	-0.79066	2.5e-11	3.38e-09		AA989314	0.455479	5.23843	5.25e-07	7.11e-05
CLDN4	NM_001305	Homo sapiens claudin 4 (CLDN4), mRNA [NM_001305]	1.04382	2.56e-11	3.42e-09		MEIS2	-0.59075	6.75955	5.45e-07	7.24e-05
NDUFS1	NM_005006	Homo sapiens NADH dehydrogenase (ubiquinone) Fe-S protein 1, 75kDa (NADH-coenzyme Q reductase) (NDUFS1), nuclear gene encoding mitochondrial protein, mRNA [NM_005006]	-0.81841	2.56e-11	3.42e-09		NRAS	-0.69143	6.6766	5.45e-07	7.24e-05
FGF12	NM_004113	Homo sapiens fibroblast growth factor 12 (FGF12), transcript variant 2, mRNA [NM_004113]	0.982245	2.6e-11	3.45e-09		C9orf16	0.423543	9.20646	5.46e-07	7.24e-05
FOXO3A	NM_001455	Homo sapiens forkhead box O3A (FOXO3A), transcript variant 1, mRNA [NM_001455]	1.04312	2.66e-11	3.51e-09		MTMR1	-0.63848	7.5106	5.64e-07	7.44e-05
BOMB	NM_024949	Homo sapiens BH3-only member B protein (BOMB), mRNA [NM_024949]	0.664984	2.69e-11	3.52e-09		PRPS2	-0.56554	5.79862	5.77e-07	7.56e-05
KIAA0828	NM_015328	Homo sapiens KIAA0828 protein (KIAA0828), mRNA [NM_015328]	0.598218	2.8e-11	3.64e-09		LYPLAL1	-0.74866	8.02999	5.82e-07	7.57e-05
MYO6	NM_004999	Homo sapiens myosin VI (MYO6), mRNA [NM_004999]	1.03882	2.92e-11	3.77e-09		GBL	-0.36248	6.27254	5.95e-07	7.67e-05
LOC51066	NM_015931	Homo sapiens fls485 (LOC51066), mRNA [NM_015931]	0.697622	3.2e-11	4.11e-09		KIAA1598	-0.82172	7.26515	5.97e-07	7.67e-05
GOLPH4	NM_014498	Homo sapiens golgi phosphoprotein 4 (GOLPH4), mRNA [NM_014498]	1.06025	3.36e-11	4.29e-09		ABTB1	0.821105	10.0584	6.69e-07	8.54e-05
AGR2	NM_006408	Homo sapiens anterior gradient 2 homolog (Xenopus laevis) (AGR2), mRNA [NM_006408]	1.09774	3.75e-11	4.75e-09		NR1D2	-0.77725	6.00638	6.73e-07	8.54e-05
FOLR1	NM_016725	Homo sapiens folate receptor 1 (adult) (FOLR1), transcript variant 1, mRNA [NM_016725]	1.14535	3.77e-11	4.76e-09		PF4V1	0.963976	8.35294	6.9e-07	8.7e-05
TUBB3	NM_006086	Homo sapiens tubulin, beta 3 (TUBB3), mRNA [NM_006086]	0.908964	3.81e-11	4.77e-09		BTAF1	-0.57256	7.07827	7.17e-07	8.93e-05
NFIA	NM_005595	Homo sapiens nuclear factor I/A (NFIA), mRNA [NM_005595]	0.644714	3.83e-11	4.77e-09		HOXA13	-0.46568	5.91704	7.17e-07	8.93e-05
AMD1	NM_001634	Homo sapiens adenosylmethionine decarboxylase 1 (AMD1), mRNA [NM_001634]	1.35223	3.88e-11	4.8e-09		ATP1B1	-0.79763	7.88904	7.35e-07	9.09e-05
RFP	NM_006510	Homo sapiens ret finger protein (RFP), transcript variant alpha, mRNA [NM_006510]	0.626096	3.93e-11	4.84e-09		HLA-C	-0.4264	14.8972	7.66e-07	9.32e-05
OR4K17	NM_001004715	Homo sapiens olfactory receptor, family 4, subfamily K, member 17 (OR4K17), mRNA [NM_001004715]	0.724136	3.99e-11	4.88e-09		BNIP2	-0.83579	8.80528	7.68e-07	9.32e-05
TAF6	NM_005641	Homo sapiens TAF6 RNA polymerase II, TATA box binding protein (TBP)-associated factor, 80kDa (TAF6), transcript variant 1, mRNA [NM_005641]	0.670242	4.08e-11	4.96e-09		RECK	-0.81448	6.63295	7.7e-07	9.32e-05
GAL	NM_015973	Homo sapiens galanin (GAL), mRNA [NM_015973]	1.28581	4.14e-11	5e-09		ENST00000267859	-0.90324	9.33693	7.72e-07	9.32e-05
DLC1	NM_182643	Homo sapiens deleted in liver cancer 1 (DLC1), transcript variant 1, mRNA [NM_182643]	1.17097	4.19e-11	5.03e-09		ENST00000357520	-1.00135	9.63768	7.81e-07	9.32e-05
C11orf24	NM_022338	Homo sapiens chromosome 11 open reading frame 24 (C11orf24), mRNA [NM_022338]	0.635447	4.36e-11	5.2e-09		ILF3	-0.38711	9.76469	7.83e-07	9.32e-05
PRKAB2	NM_005399	Homo sapiens protein kinase, AMP-activated, beta 2 non-catalytic subunit (PRKAB2), mRNA [NM_005399]	0.980044	4.41e-11	5.23e-09		ARL6IP6	-0.64408	7.98833	7.85e-07	9.32e-05
FBLN1	NM_001996	Homo sapiens fibulin 1 (FBLN1), transcript variant C, mRNA [NM_001996]	-0.95817	4.5e-11	5.3e-09		SMNDC1	-0.68574	8.98517	7.91e-07	9.32e-05
RAMP	NM_016448	Homo sapiens RA-regulated nuclear matrix-associated protein (RAMP), mRNA [NM_016448]	0.706445	4.6e-11	5.4e-09		FLJ36090	-0.59929	6.04273	7.94e-07	9.32e-05
HMGA1	NM_002131	Homo sapiens high mobility group AT-hook 1 (HMGA1), transcript variant 2, mRNA [NM_002131]	0.912086	4.65e-11	5.42e-09		PLDN	-0.59774	7.40063	8.02e-07	9.35e-05
ARNTL2	AF256215	Homo sapiens cycle-like factor CLIF mRNA, complete cds. [AF256215]	1.03201	4.89e-11	5.67e-09		SHD	0.85713	8.48975	8.29e-07	9.62e-05
PPP1R9A	AB033048	Homo sapiens mRNA for KIAA1222 protein, partial cds. [AB033048]	1.00288	4.97e-11	5.73e-09		ENST00000338843	-0.53899	7.23345	8.44e-07	9.71e-05
UGT2B7	NM_001074	Homo sapiens UDP glycosyltransferase 2 family, polypeptide B7 (UGT2B7), mRNA [NM_001074]	0.788195	5.06e-11	5.8e-09		GNAI1	-0.37897	5.73624	8.5e-07	9.71e-05
HSPC150	NM_014176	Homo sapiens HSPC150 protein similar to ubiquitin-conjugating enzyme (HSPC150), mRNA [NM_014176]	1.00855	5.66e-11	6.46e-09		POLK	-0.63239	7.11085	8.52e-07	9.71e-05
SLC35F2	NM_017515	Homo sapiens solute carrier family 35, member F2 (SLC35F2), mRNA [NM_017515]	-0.60059	5.87e-11	6.65e-09		SACS	-0.55852	8.51429	8.68e-07	9.77e-05
PTPRK	NM_002844	Homo sapiens protein tyrosine phosphatase, receptor type, K (PTPRK), mRNA [NM_002844]	0.942612	5.91e-11	6.66e-09		HCFC1R1	0.498722	9.31079	8.8e-07	9.77e-05
FOXF2	NM_001452	Homo sapiens forkhead box F2 (FOXF2), mRNA [NM_001452]	0.74463	5.96e-11	6.67e-09		ATF5	0.420488	9.67878	8.84e-07	9.77e-05
CTH	NM_001902	Homo sapiens cystathionase (cystathionine gamma-lyase) (CTH), transcript variant 1, mRNA [NM_001902]	1.00967	6.03e-11	6.72e-09		DCK	-0.69565	8.03959	8.86e-07	9.77e-05
DCBLD2	NM_080927	Homo sapiens discoidin, CUB and LCCL domain containing 2 (DCBLD2), mRNA [NM_080927]	0.743876	6.83e-11	7.57e-09		SACS	-0.50474	5.57982	8.87e-07	9.77e-05
SPINK5	NM_006846	Homo sapiens serine protease inhibitor, Kazal type 5 (SPINK5), mRNA [NM_006846]	1.0189	6.92e-11	7.63e-09		PAX7	0.953671	7.3117	8.88e-07	9.77e-05
CHDH	AJ272267	Homo sapiens partial mRNA for choline dehydrogenase (chdh gene). [AJ272267]	1.20295	7.49e-11	8.21e-09		GNA13	-0.49694	5.78257	8.91e-07	9.77e-05
GNG12	NM_018841	Homo sapiens guanine nucleotide binding protein (G protein), gamma 12 (GNG12), mRNA [NM_018841]	0.941317	7.69e-11	8.39e-09		C19orf33	0.806074	8.0797	9.03e-07	9.84e-05
AUH	NM_001698	Homo sapiens AU RNA binding protein/enoyl-Coenzyme A hydratase (AUH), nuclear gene encoding mitochondrial protein, mRNA [NM_001698]	-0.81126	7.81e-11	8.47e-09		PORIMIN	-0.74928	8.57284	9.19e-07	9.97e-05
PIGT	NM_015937	Homo sapiens phosphatidylinositol glycan, class T (PIGT), mRNA [NM_015937]	-0.7774	7.99e-11	8.62e-09		PFKM	0.351358	8.74599	9.53e-07	0.000103
LOX	NM_002317	Homo sapiens lysyl oxidase (LOX), mRNA [NM_002317]	1.04387	8.12e-11	8.67e-09		ENST00000360515	-0.94658	6.71348	9.62e-07	0.000103
PHC1	BC073964	Homo sapiens polyhomeotic-like 1 (Drosophila), mRNA (cDNA clone MGC:87926 IMAGE:5788132), complete cds. [BC073964]	1.10445	8.12e-11	8.67e-09		TMEM23	-0.82641	7.30246	9.72e-07	0.000104
APOA1BP	NM_144772	Homo sapiens apolipoprotein A-I binding protein (APOA1BP), mRNA [NM_144772]	-0.88177	8.27e-11	8.78e-09		AASDHPPT	-0.63033	8.65698	9.77e-07	0.000104
A_23_P62857	A_23_P62857	Unknown	0.661697	8.32e-11	8.79e-09		SAMD9	-0.59885	5.42014	9.84e-07	0.000104
MET	NM_000245	Homo sapiens met proto-oncogene (hepatocyte growth factor receptor) (MET), mRNA [NM_000245]	0.593824	8.51e-11	8.94e-09		ALG6	-0.47879	7.58319	9.93e-07	0.000104
MYB	NM_005375	Homo sapiens v-myb myeloblastosis viral oncogene homolog (avian) (MYB), mRNA [NM_005375]	-0.99606	8.92e-11	9.27e-09		UBL3	-0.26839	7.813	1e-06	0.000104
VEGFC	NM_005429	Homo sapiens vascular endothelial growth factor C (VEGFC), mRNA [NM_005429]	1.12659	8.93e-11	9.27e-09		CKAP2	-0.60783	8.05584	1e-06	0.000104
AP3M1	NM_207012	Homo sapiens adaptor-related protein complex 3, mu 1 subunit (AP3M1), transcript variant 1, mRNA [NM_207012]	-0.70555	8.96e-11	9.27e-09		KHSRP	-0.30632	10.0527	1.01e-06	0.000104
ATP8B3	NM_138813	Homo sapiens ATPase, Class I, type 8B, member 3 (ATP8B3), mRNA [NM_138813]	0.734696	9.01e-11	9.28e-09		KRAS	-0.98298	6.57611	1.03e-06	0.000106
HOXA7	NM_006896	Homo sapiens homeo box A7 (HOXA7), mRNA [NM_006896]	0.871328	9.16e-11	9.38e-09		SGSH	-0.46154	8.91497	1.03e-06	0.000106
PDHA1	NM_000284	Homo sapiens pyruvate dehydrogenase (lipoamide) alpha 1 (PDHA1), mRNA [NM_000284]	-0.75324	9.44e-11	9.62e-09		SIGLEC7	0.495983	9.27984	1.05e-06	0.000107
WNT4	NM_030761	Homo sapiens wingless-type MMTV integration site family, member 4 (WNT4), mRNA [NM_030761]	1.03548	1.01e-10	1.02e-08		PLAG1	-0.75654	6.17095	1.06e-06	0.000108
OR4S1	NM_001004725	Homo sapiens olfactory receptor, family 4, subfamily S, member 1 (OR4S1), mRNA [NM_001004725]	0.650461	1.06e-10	1.07e-08		SC5DL	-0.61106	6.56761	1.07e-06	0.000108
EYA3	NM_172098	Homo sapiens eyes absent homolog 3 (Drosophila) (EYA3), transcript variant 2, mRNA [NM_172098]	0.745728	1.1e-10	1.11e-08		GOLGA5	-0.57581	7.54075	1.08e-06	0.000108
OXSR1	NM_005109	Homo sapiens oxidative-stress responsive 1 (OXSR1), mRNA [NM_005109]	0.759834	1.13e-10	1.13e-08		ZBTB38	-1.03698	7.17606	1.08e-06	0.000108
AF338192	AF338192	Homo sapiens FKSG63 (FKSG63) mRNA, complete cds. [AF338192]	1.33903	1.17e-10	1.16e-08		FLJ14803	-0.46931	8.75114	1.11e-06	0.00011
TAF15	NM_139215	Homo sapiens TAF15 RNA polymerase II, TATA box binding protein (TBP)-associated factor, 68kDa (TAF15), transcript variant 1, mRNA [NM_139215]	-1.22477	1.24e-10	1.23e-08		ZNF521	-0.568	6.12968	1.11e-06	0.00011
PDE8B	NM_003719	Homo sapiens phosphodiesterase 8B (PDE8B), mRNA [NM_003719]	0.769846	1.26e-10	1.24e-08		FLJ10081	-0.31268	7.00592	1.12e-06	0.000111
FGF2	NM_002006	Homo sapiens fibroblast growth factor 2 (basic) (FGF2), mRNA [NM_002006]	0.783135	1.28e-10	1.25e-08		C11orf23	-0.87556	6.29561	1.13e-06	0.000111
MERTK	NM_006343	Homo sapiens c-mer proto-oncogene tyrosine kinase (MERTK), mRNA [NM_006343]	1.21344	1.29e-10	1.26e-08		NARG1L	-0.42253	5.65883	1.14e-06	0.000111
PTMA	NM_002823	Homo sapiens prothymosin, alpha (gene sequence 28) (PTMA), mRNA [NM_002823]	1.05977	1.32e-10	1.27e-08		PLEKHA3	-0.56087	5.69685	1.14e-06	0.000111
DIAPH3	NM_030932	Homo sapiens diaphanous homolog 3 (Drosophila) (DIAPH3), mRNA [NM_030932]	1.17963	1.32e-10	1.27e-08		PRKAB2	-0.58081	6.80742	1.18e-06	0.000113
ANKRD21	NM_174981	Homo sapiens ankyrin repeat domain 21 (ANKRD21), mRNA [NM_174981]	1.17703	1.32e-10	1.27e-08		TMOD4	0.451489	8.29433	1.18e-06	0.000113
MTUS1	NM_001001927	Homo sapiens mitochondrial tumor suppressor 1 (MTUS1), nuclear gene encoding mitochondrial protein, transcript variant 3, mRNA [NM_001001927]	0.997552	1.5e-10	1.43e-08		ENST00000321662	0.774609	7.34314	1.18e-06	0.000113
DOCK1	NM_001380	Homo sapiens dedicator of cytokinesis 1 (DOCK1), mRNA [NM_001380]	1.1435	1.58e-10	1.51e-08		XPO7	-0.40335	5.93971	1.19e-06	0.000113
TPD52L1	NM_003287	Homo sapiens tumor protein D52-like 1 (TPD52L1), transcript variant 1, mRNA [NM_003287]	0.951881	1.62e-10	1.53e-08		PRKAB2	-0.59043	5.83535	1.19e-06	0.000113
BEXL1	AK000959	Homo sapiens cDNA FLJ10097 fis, clone HEMBA1002458, weakly similar to OVARIAN GRANULOSA CELL 13.0 KD PROTEIN HGR74. [AK000959]	-0.85091	1.65e-10	1.55e-08		IBTK	-0.87828	8.45891	1.21e-06	0.000113
NSUN2	NM_017755	Homo sapiens NOL1/NOP2/Sun domain family, member 2 (NSUN2), mRNA [NM_017755]	-1.09726	1.67e-10	1.57e-08		CR623195	-0.70706	7.24806	1.21e-06	0.000113
MCM3	NM_002388	Homo sapiens MCM3 minichromosome maintenance deficient 3 (S. cerevisiae) (MCM3), mRNA [NM_002388]	-0.79719	1.73e-10	1.62e-08		NHLRC2	-0.77052	7.07606	1.22e-06	0.000114
ARHGEF4	NM_032995	Homo sapiens Rho guanine nucleotide exchange factor (GEF) 4 (ARHGEF4), transcript variant 2, mRNA [NM_032995]	0.757485	1.78e-10	1.65e-08		Cep290	-0.73177	6.03207	1.23e-06	0.000115
LRP12	NM_013437	Homo sapiens low density lipoprotein-related protein 12 (LRP12), mRNA [NM_013437]	0.807919	1.79e-10	1.65e-08		NAP1L5	-0.57385	5.78887	1.24e-06	0.000115
LOC51145	AF159054	Homo sapiens erythrocyte transmembrane protein mRNA, complete cds. [AF159054]	0.564116	1.79e-10	1.65e-08		PTOV1	-0.41808	6.25072	1.25e-06	0.000115
CDC2L1	NM_033487	Homo sapiens cell division cycle 2-like 1 (PITSLRE proteins) (CDC2L1), transcript variant 3, mRNA [NM_033487]	1.31809	1.79e-10	1.65e-08		ESM1	-0.51465	5.98357	1.27e-06	0.000116
DEPDC1B	NM_018369	Homo sapiens DEP domain containing 1B (DEPDC1B), mRNA [NM_018369]	1.48869	1.89e-10	1.72e-08		RNF11	-0.92186	9.07332	1.27e-06	0.000116
A_23_P258754	A_23_P258754	Unknown	0.673186	1.89e-10	1.72e-08		AK055261	-0.46102	6.18445	1.27e-06	0.000116
APP	NM_000484	Homo sapiens amyloid beta (A4) precursor protein (protease nexin-II, Alzheimer disease) (APP), transcript variant 1, mRNA [NM_000484]	-1.56133	1.94e-10	1.75e-08		CMAS	-0.71295	7.2318	1.29e-06	0.000117
KCNE4	NM_080671	Homo sapiens potassium voltage-gated channel, Isk-related family, member 4 (KCNE4), mRNA [NM_080671]	1.43329	1.94e-10	1.75e-08		C6orf151	-0.88378	7.81492	1.33e-06	0.000119
CRI1	NM_014335	Homo sapiens CREBBP/EP300 inhibitor 1 (CRI1), mRNA [NM_014335]	-1.15377	1.99e-10	1.78e-08		SLC25A24	-0.77419	8.66857	1.33e-06	0.000119
FLJ20280	NM_017741	Homo sapiens hypothetical protein FLJ20280 (FLJ20280), mRNA [NM_017741]	0.937493	1.99e-10	1.78e-08		DLX3	0.468886	7.6028	1.35e-06	0.000121
FDFT1	NM_004462	Homo sapiens farnesyl-diphosphate farnesyltransferase 1 (FDFT1), mRNA [NM_004462]	-0.55672	2.06e-10	1.83e-08		IL6ST	-0.69412	6.17572	1.36e-06	0.000121
THC2052903	THC2052903	SM3A_HUMAN (Q14563) Semaphorin 3A precursor (Semaphorin III) (Sema III), partial (8%) [THC2052903]	1.02805	2.07e-10	1.83e-08		FLJ20203	-0.56814	7.4234	1.4e-06	0.000124
GDA	NM_004293	Homo sapiens guanine deaminase (GDA), mRNA [NM_004293]	0.717334	2.08e-10	1.83e-08		RKHD3	-0.47735	6.16267	1.42e-06	0.000125
C14orf24	NM_173607	Homo sapiens chromosome 14 open reading frame 24 (C14orf24), mRNA [NM_173607]	0.927705	2.09e-10	1.83e-08		SAC3D1	0.58629	8.79866	1.42e-06	0.000125
THC2050520	THC2050520	Unknown	0.805755	2.1e-10	1.83e-08		CCDC6	-0.50451	6.97525	1.43e-06	0.000125
CYLD	NM_015247	Homo sapiens cylindromatosis (turban tumor syndrome) (CYLD), mRNA [NM_015247]	-0.99838	2.1e-10	1.83e-08		DKFZp762E1312	-0.58004	10.0347	1.45e-06	0.000126
TIMM23	NM_006327	Homo sapiens translocase of inner mitochondrial membrane 23 homolog (yeast) (TIMM23), mRNA [NM_006327]	-0.49009	2.27e-10	1.97e-08		THAP1	-0.66443	7.53129	1.47e-06	0.000127
IMPA3	NM_017813	Homo sapiens myo-inositol monophosphatase A3 (IMPA3), mRNA [NM_017813]	0.67141	2.31e-10	1.99e-08		DRE1	-0.46772	6.21574	1.47e-06	0.000127
ACO1	NM_002197	Homo sapiens aconitase 1, soluble (ACO1), mRNA [NM_002197]	0.679695	2.34e-10	2e-08		SDCBP	-0.9463	6.7946	1.52e-06	0.00013
MKRN3	NM_005664	Homo sapiens makorin, ring finger protein, 3 (MKRN3), mRNA [NM_005664]	0.706197	2.34e-10	2e-08		TPARL	-0.42086	9.03557	1.53e-06	0.00013
MRAS	NM_012219	Homo sapiens muscle RAS oncogene homolog (MRAS), mRNA [NM_012219]	0.758441	2.49e-10	2.11e-08		LNX2	-0.43478	7.18159	1.55e-06	0.000132
TCEAL4	NM_024863	Homo sapiens transcription elongation factor A (SII)-like 4 (TCEAL4), mRNA [NM_024863]	-0.82467	2.5e-10	2.11e-08		ENO3	0.590324	8.62555	1.57e-06	0.000133
SLC26A2	NM_000112	Homo sapiens solute carrier family 26 (sulfate transporter), member 2 (SLC26A2), mRNA [NM_000112]	1.01535	2.5e-10	2.11e-08		RNF14	-0.3662	7.66766	1.58e-06	0.000133
AOX1	NM_001159	Homo sapiens aldehyde oxidase 1 (AOX1), mRNA [NM_001159]	0.750924	2.57e-10	2.16e-08		SCCPDH	-0.49686	9.16798	1.59e-06	0.000134
PYCR2	AF087859	Homo sapiens pyrroline 5-carboxylate reductase mRNA, complete cds. [AF087859]	0.753699	2.67e-10	2.24e-08		LST1	0.547436	9.96235	1.61e-06	0.000135
KCNJ9	NM_004983	Homo sapiens potassium inwardly-rectifying channel, subfamily J, member 9 (KCNJ9), mRNA [NM_004983]	0.7203	2.74e-10	2.28e-08		ZNF271	-0.50367	6.11558	1.62e-06	0.000135
ACLY	U18197	Human ATP:citrate lyase mRNA, complete cds. [U18197]	-0.66023	2.78e-10	2.31e-08		FBXL4	-0.72212	6.95118	1.63e-06	0.000135
NOLC1	NM_004741	Homo sapiens nucleolar and coiled-body phosphoprotein 1 (NOLC1), mRNA [NM_004741]	1.22249	3e-10	2.48e-08		MR-1	0.571504	10.1891	1.64e-06	0.000135
PROX1	NM_002763	Homo sapiens prospero-related homeobox 1 (PROX1), mRNA [NM_002763]	0.986568	3.05e-10	2.51e-08		C4orf16	-0.65215	7.462	1.65e-06	0.000135
HIST2H3C	BC015544	Homo sapiens, histone gene complex 1, clone MGC:9629 IMAGE:3913365, mRNA, complete cds. [BC015544]	1.13727	3.15e-10	2.59e-08		FKBP5	-0.47618	6.63178	1.65e-06	0.000135
PPP2CB	NM_004156	Homo sapiens protein phosphatase 2 (formerly 2A), catalytic subunit, beta isoform (PPP2CB), transcript variant 1, mRNA [NM_004156]	-0.6504	3.18e-10	2.6e-08		HACE1	-0.60018	6.46175	1.66e-06	0.000135
FAD158	NM_032270	Homo sapiens factor for adipocyte differentiation 158 (FAD158), mRNA [NM_032270]	-0.70718	3.21e-10	2.61e-08		APC	-0.71752	7.21001	1.7e-06	0.000138
IMP-3	NM_006547	Homo sapiens IGF-II mRNA-binding protein 3 (IMP-3), mRNA [NM_006547]	0.724463	3.27e-10	2.65e-08		LRPPRC	-0.72242	7.8763	1.72e-06	0.000139
LPHN1	NM_014921	Homo sapiens latrophilin 1 (LPHN1), transcript variant 2, mRNA [NM_014921]	-0.69992	3.29e-10	2.65e-08		CD164	-0.83458	9.41386	1.74e-06	0.00014
TRIM2	NM_015271	Homo sapiens tripartite motif-containing 2 (TRIM2), mRNA [NM_015271]	0.790322	3.34e-10	2.68e-08		GNAQ	-0.38536	5.06613	1.75e-06	0.00014
CDC42SE2	NM_020240	Homo sapiens CDC42 small effector 2 (CDC42SE2), mRNA [NM_020240]	-0.99382	3.4e-10	2.71e-08		AGTPBP1	-0.7451	8.15434	1.75e-06	0.00014
ENC1	NM_003633	Homo sapiens ectodermal-neural cortex (with BTB-like domain) (ENC1), mRNA [NM_003633]	0.893285	3.4e-10	2.71e-08		TUG1	-0.90257	9.29777	1.76e-06	0.00014
HOXA13	NM_000522	Homo sapiens homeo box A13 (HOXA13), mRNA [NM_000522]	0.820237	3.41e-10	2.71e-08		EPLIN	-0.63558	7.72749	1.77e-06	0.00014
TEAD1	NM_021961	Homo sapiens TEA domain family member 1 (SV40 transcriptional enhancer factor) (TEAD1), mRNA [NM_021961]	0.965678	3.44e-10	2.72e-08		URG4	-0.45256	5.77083	1.79e-06	0.000142
ASIP	NM_001672	Homo sapiens agouti signaling protein, nonagouti homolog (mouse) (ASIP), mRNA [NM_001672]	0.500471	3.52e-10	2.77e-08		NUP54	-0.75259	8.48355	1.8e-06	0.000142
AJ225109	AJ225109	Homo sapiens mRNA for NKp44 NK cell activating receptor. [AJ225109]	1.18394	3.52e-10	2.77e-08		AGL	-0.86603	7.05235	1.81e-06	0.000142
NMU	NM_006681	Homo sapiens neuromedin U (NMU), mRNA [NM_006681]	0.763895	3.75e-10	2.93e-08		ENST00000264903	-0.59707	6.29559	1.82e-06	0.000142
FLJ20366	NM_017786	Homo sapiens hypothetical protein FLJ20366 (FLJ20366), mRNA [NM_017786]	0.980614	3.83e-10	2.98e-08		CDK8	-0.37833	6.70778	1.85e-06	0.000144
N4BP2	NM_018177	Homo sapiens Nedd4 binding protein 2 (N4BP2), mRNA [NM_018177]	0.774084	3.87e-10	3e-08		TMOD3	-0.43251	6.68446	1.9e-06	0.000147
ATP1A3	NM_152296	Homo sapiens ATPase, Na+/K+ transporting, alpha 3 polypeptide (ATP1A3), mRNA [NM_152296]	-0.80371	3.89e-10	3.01e-08		RFPL3	0.502028	5.97615	1.91e-06	0.000147
RNASE8	NM_138331	Homo sapiens ribonuclease, RNase A family, 8 (RNASE8), mRNA [NM_138331]	0.587066	4.12e-10	3.17e-08		DEFB105A	0.456618	7.30976	1.95e-06	0.00015
RBBP6	BC051317	Homo sapiens retinoblastoma binding protein 6, mRNA (cDNA clone IMAGE:6214974), complete cds. [BC051317]	-1.28434	4.23e-10	3.24e-08		RFXAP	-0.5565	5.91436	1.95e-06	0.00015
DOCK10	NM_014689	Homo sapiens dedicator of cytokinesis 10 (DOCK10), mRNA [NM_014689]	-1.23183	4.27e-10	3.26e-08		UGCG	-0.81214	8.57581	1.98e-06	0.000151
HOXC8	NM_022658	Homo sapiens homeo box C8 (HOXC8), mRNA [NM_022658]	0.768138	4.35e-10	3.31e-08		GHSR	0.49254	10.0558	2e-06	0.000152
RANBP5	NM_002271	Homo sapiens RAN binding protein 5 (RANBP5), mRNA [NM_002271]	0.718564	4.38e-10	3.33e-08		PPP4R2	-0.59876	5.76484	2.04e-06	0.000154
EPB41L4B	AK025249	Homo sapiens cDNA: FLJ21596 fis, clone COL07110. [AK025249]	0.990364	4.47e-10	3.37e-08		SSR1	-0.75482	10.6077	2.05e-06	0.000154
CaMKIINalpha	BC020630	Homo sapiens calcium/calmodulin-dependent protein kinase II, mRNA (cDNA clone MGC:22256 IMAGE:4703846), complete cds. [BC020630]	1.19129	4.58e-10	3.45e-08		SEMA3B	0.530825	9.54466	2.05e-06	0.000154
SLC35B3	NM_015948	Homo sapiens solute carrier family 35, member B3 (SLC35B3), mRNA [NM_015948]	-0.71425	4.71e-10	3.53e-08		SEC23A	-0.62277	8.69564	2.06e-06	0.000155
EVI1	NM_005241	Homo sapiens ecotropic viral integration site 1 (EVI1), mRNA [NM_005241]	0.770789	4.8e-10	3.59e-08		ENST00000358466	-0.94391	9.3917	2.08e-06	0.000155
IMPDH2	BC006124	Homo sapiens IMP (inosine monophosphate) dehydrogenase 2, mRNA (cDNA clone MGC:13021 IMAGE:3545693), complete cds. [BC006124]	-0.69113	4.83e-10	3.59e-08		TP53BP2	-0.75864	6.98471	2.14e-06	0.000159
LOC388272	NM_001001436	Homo sapiens similar to RIKEN cDNA 4921524J17 (LOC388272), mRNA [NM_001001436]	0.67199	5.57e-10	4.13e-08		IRF8	-0.7036	5.87857	2.16e-06	0.00016
ATP1B1	NM_001677	Homo sapiens ATPase, Na+/K+ transporting, beta 1 polypeptide (ATP1B1), transcript variant 1, mRNA [NM_001677]	0.837493	5.59e-10	4.13e-08		PRNP	-0.82218	9.61746	2.22e-06	0.000164
ME2	BC000147	Homo sapiens malic enzyme 2, NAD(+)-dependent, mitochondrial, mRNA (cDNA clone MGC:5187 IMAGE:2900677), complete cds. [BC000147]	-0.80923	5.74e-10	4.23e-08		THC2360807	-0.63085	6.3476	2.22e-06	0.000164
HTATSF1	NM_014500	Homo sapiens HIV TAT specific factor 1 (HTATSF1), mRNA [NM_014500]	-1.14794	5.81e-10	4.26e-08		AMIGO2	-0.52984	6.67016	2.25e-06	0.000165
HRH1	NM_000861	Homo sapiens histamine receptor H1 (HRH1), mRNA [NM_000861]	1.05497	6.28e-10	4.59e-08		BC067244	-0.70029	7.22607	2.28e-06	0.000167
NLGN1	NM_014932	Homo sapiens neuroligin 1 (NLGN1), mRNA [NM_014932]	0.875761	6.36e-10	4.63e-08		FLJ13576	-0.48869	6.23693	2.29e-06	0.000167
SLC1A5	NM_005628	Homo sapiens solute carrier family 1 (neutral amino acid transporter), member 5 (SLC1A5), mRNA [NM_005628]	-0.89157	6.68e-10	4.85e-08		NDN	-0.43867	6.58943	2.3e-06	0.000167
FLJ10326	NM_018060	Homo sapiens mitochondrial isoleucine tRNA synthetase (FLJ10326), mRNA [NM_018060]	-0.9995	6.82e-10	4.93e-08		ASAH2	0.398539	6.23869	2.33e-06	0.000168
RNASEH2A	NM_006397	Homo sapiens ribonuclease H2, large subunit (RNASEH2A), mRNA [NM_006397]	0.490999	7.13e-10	5.13e-08		AK000420	-0.59214	8.23499	2.33e-06	0.000168
NEDD4	NM_006154	Homo sapiens neural precursor cell expressed, developmentally down-regulated 4 (NEDD4), mRNA [NM_006154]	0.673523	7.33e-10	5.25e-08		THC2436248	0.479865	6.36433	2.35e-06	0.000168
FARP1	NM_005766	Homo sapiens FERM, RhoGEF (ARHGEF) and pleckstrin domain protein 1 (chondrocyte-derived) (FARP1), transcript variant 1, mRNA [NM_005766]	0.955549	7.34e-10	5.25e-08		PDGFC	-0.69745	6.81683	2.36e-06	0.000169
SET8	NM_020382	Homo sapiens PR/SET domain containing protein 8 (SET8), mRNA [NM_020382]	0.874912	7.4e-10	5.28e-08		ZZZ3	-0.6584	6.41538	2.38e-06	0.00017
INSR	NM_000208	Homo sapiens insulin receptor (INSR), mRNA [NM_000208]	0.56893	7.62e-10	5.41e-08		PTD012	-0.80289	6.89331	2.42e-06	0.000172
CD96	NM_198196	Homo sapiens CD96 antigen (CD96), transcript variant 1, mRNA [NM_198196]	-0.88433	7.66e-10	5.42e-08		GALNT12	-0.40129	5.88562	2.5e-06	0.000177
USP43	AK055188	Homo sapiens cDNA FLJ30626 fis, clone CTONG2001911, weakly similar to UBIQUITIN CARBOXYL-TERMINAL HYDROLASE 4 (EC 3.1.2.15). [AK055188]	0.559362	7.85e-10	5.54e-08		ORC3L	-0.53108	8.05933	2.5e-06	0.000177
NR2F2	NM_021005	Homo sapiens nuclear receptor subfamily 2, group F, member 2 (NR2F2), mRNA [NM_021005]	1.29769	8.07e-10	5.67e-08		C6orf192	-0.51905	8.74184	2.56e-06	0.00018
KDELR1	NM_006801	Homo sapiens KDEL (Lys-Asp-Glu-Leu) endoplasmic reticulum protein retention receptor 1 (KDELR1), mRNA [NM_006801]	0.726465	8.89e-10	6.21e-08		DKFZP564D172	-0.70718	5.88637	2.57e-06	0.00018
CDC14B	NM_003671	Homo sapiens CDC14 cell division cycle 14 homolog B (S. cerevisiae) (CDC14B), transcript variant 1, mRNA [NM_003671]	0.626801	8.89e-10	6.21e-08		MAP3K7	-0.62932	8.12253	2.6e-06	0.000181
TMEM28	NM_015686	Homo sapiens transmembrane protein 28 (TMEM28), mRNA [NM_015686]	0.508486	8.98e-10	6.24e-08		MASK	-0.89878	9.41385	2.62e-06	0.000182
XPO4	NM_022459	Homo sapiens exportin 4 (XPO4), mRNA [NM_022459]	0.956665	9.14e-10	6.34e-08		MGC26856	0.347747	4.81088	2.62e-06	0.000182
FLJ20156	NM_017691	Homo sapiens hypothetical protein FLJ20156 (FLJ20156), mRNA [NM_017691]	0.785613	9.27e-10	6.41e-08		RBM25	-0.52695	8.06673	2.64e-06	0.000182
ACBD6	NM_032360	Homo sapiens acyl-Coenzyme A binding domain containing 6 (ACBD6), mRNA [NM_032360]	-0.77329	9.49e-10	6.53e-08		PTGER4	-0.90468	7.27119	2.67e-06	0.000184
ANTXR1	NM_053034	Homo sapiens anthrax toxin receptor 1 (ANTXR1), transcript variant 2, mRNA [NM_053034]	0.686913	1.01e-09	6.91e-08		MGC11242	-0.41438	6.61639	2.68e-06	0.000184
CALU	NM_001219	Homo sapiens calumenin (CALU), mRNA [NM_001219]	0.654229	1.02e-09	6.96e-08		ZNF578	-0.95791	7.20017	2.74e-06	0.000187
CCAR1	NM_018237	Homo sapiens cell division cycle and apoptosis regulator 1 (CCAR1), mRNA [NM_018237]	-1.18248	1.02e-09	6.96e-08		SATB1	-0.85259	7.32727	2.74e-06	0.000187
RAB28	NM_004249	Homo sapiens RAB28, member RAS oncogene family (RAB28), mRNA [NM_004249]	-0.71598	1.03e-09	6.96e-08		HYAL3	0.330836	7.00834	2.79e-06	0.00019
XPOT	NM_007235	Homo sapiens exportin, tRNA (nuclear export receptor for tRNAs) (XPOT), mRNA [NM_007235]	-0.76737	1.05e-09	7.12e-08		PLEKHA6	-0.41102	6.11805	2.81e-06	0.00019
CTNND2	NM_001332	Homo sapiens catenin (cadherin-associated protein), delta 2 (neural plakophilin-related arm-repeat protein) (CTNND2), mRNA [NM_001332]	0.799981	1.06e-09	7.16e-08		MAP4K5	-0.42968	5.48175	2.83e-06	0.000191
FRMD4A	AK001072	Homo sapiens cDNA FLJ10210 fis, clone HEMBA1006344, weakly similar to RADIXIN. [AK001072]	0.550216	1.08e-09	7.26e-08		UBXD2	-0.6085	7.95073	2.84e-06	0.000191
H41	NM_017548	Homo sapiens hypothetical protein H41 (H41), mRNA [NM_017548]	-0.53832	1.13e-09	7.56e-08		TRAF3IP2	-0.36911	5.37085	2.86e-06	0.000192
NPTX2	NM_002523	Homo sapiens neuronal pentraxin II (NPTX2), mRNA [NM_002523]	0.621513	1.18e-09	7.85e-08		C4orf15	-0.87416	6.53037	2.94e-06	0.000196
ZNF526	NM_133444	Homo sapiens zinc finger protein 526 (ZNF526), mRNA [NM_133444]	0.846361	1.23e-09	8.21e-08		KLF11	-0.64416	6.54131	2.94e-06	0.000196
BC002811	BC002811	Homo sapiens cDNA clone IMAGE:3636371, partial cds. [BC002811]	0.672747	1.27e-09	8.46e-08		THC2257375	-0.5326	6.267	2.96e-06	0.000196
C7orf19	NM_032831	Homo sapiens chromosome 7 open reading frame 19 (C7orf19), mRNA [NM_032831]	0.948067	1.3e-09	8.6e-08		HERC3	-0.5948	6.50088	3e-06	0.000198
HOXC10	NM_017409	Homo sapiens homeo box C10 (HOXC10), mRNA [NM_017409]	0.569347	1.32e-09	8.71e-08		SIAH1	-0.67971	6.48258	3.04e-06	0.0002
LOC286297	AK097152	Homo sapiens cDNA FLJ39833 fis, clone SPLEN2013714. [AK097152]	0.549638	1.4e-09	9.2e-08		TTC10	-0.40797	6.30019	3.15e-06	0.000207
C1orf37	NM_138391	Homo sapiens chromosome 1 open reading frame 37 (C1orf37), mRNA [NM_138391]	-0.75443	1.42e-09	9.32e-08		KIAA1277	0.463227	7.41096	3.18e-06	0.000208
BAIAP1	NM_004742	Homo sapiens BAI1-associated protein 1 (BAIAP1), mRNA [NM_004742]	0.537884	1.43e-09	9.37e-08		BOK	0.66546	8.4158	3.19e-06	0.000208
Shax3	NM_152284	Homo sapiens Snf7 homologue associated with Alix 3 (Shax3), mRNA [NM_152284]	0.601322	1.49e-09	9.69e-08		POP7	0.49186	11.4133	3.25e-06	0.000211
FNBP1L	AK000282	Homo sapiens cDNA FLJ20275 fis, clone HEP02372. [AK000282]	0.93578	1.51e-09	9.79e-08		H17	-0.39583	7.36261	3.25e-06	0.000211
ADNP	NM_015339	Homo sapiens activity-dependent neuroprotector (ADNP), transcript variant 1, mRNA [NM_015339]	-0.65157	1.51e-09	9.79e-08		CKLFSF5	0.937719	6.66235	3.29e-06	0.000213
CRYM	NM_001888	Homo sapiens crystallin, mu (CRYM), mRNA [NM_001888]	0.426886	1.53e-09	9.86e-08		A_23_P256366	-0.63467	14.681	3.35e-06	0.000215
GPR68	NM_003485	Homo sapiens G protein-coupled receptor 68 (GPR68), mRNA [NM_003485]	0.753879	1.57e-09	1.01e-07		SMARCA5	-0.87606	6.85448	3.35e-06	0.000215
TAGLN3	NM_013259	Homo sapiens transgelin 3 (TAGLN3), transcript variant 1, mRNA [NM_013259]	0.52119	1.61e-09	1.03e-07		CLK3	-0.53158	6.81248	3.36e-06	0.000215
TYR	NM_000372	Homo sapiens tyrosinase (oculocutaneous albinism IA) (TYR), mRNA [NM_000372]	1.07513	1.62e-09	1.04e-07		TIMM44	-0.36661	7.23958	3.36e-06	0.000215
LMNB1	NM_005573	Homo sapiens lamin B1 (LMNB1), mRNA [NM_005573]	-1.19502	1.66e-09	1.05e-07		FLJ11184	-0.60743	7.96469	3.42e-06	0.000217
MCAM	NM_006500	Homo sapiens melanoma cell adhesion molecule (MCAM), mRNA [NM_006500]	0.828617	1.74e-09	1.1e-07		KLHDC3	-0.4557	7.02482	3.42e-06	0.000217
IMP-1	NM_006546	Homo sapiens IGF-II mRNA-binding protein 1 (IMP-1), mRNA [NM_006546]	1.12622	1.75e-09	1.1e-07		PYCARD	0.639561	11.6729	3.43e-06	0.000217
KLK8	NM_144505	Homo sapiens kallikrein 8 (neuropsin/ovasin) (KLK8), transcript variant 2, mRNA [NM_144505]	0.706209	1.75e-09	1.11e-07		C1QTNF8	0.495813	6.14437	3.45e-06	0.000218
CXorf36	NM_024689	Homo sapiens chromosome X open reading frame 36 (CXorf36), mRNA [NM_024689]	0.511724	1.79e-09	1.13e-07		ING5	0.533687	6.44297	3.49e-06	0.00022
PCDHB14	NM_018934	Homo sapiens protocadherin beta 14 (PCDHB14), mRNA [NM_018934]	0.634163	1.82e-09	1.14e-07		MIA	0.380887	7.28195	3.52e-06	0.000221
PRDM13	NM_021620	Homo sapiens PR domain containing 13 (PRDM13), mRNA [NM_021620]	0.598177	1.91e-09	1.19e-07		SNX26	0.500535	7.43555	3.54e-06	0.000221
MEIS2	NM_170677	Homo sapiens Meis1, myeloid ecotropic viral integration site 1 homolog 2 (mouse) (MEIS2), transcript variant a, mRNA [NM_170677]	0.850344	1.96e-09	1.22e-07		NEK7	-0.76644	6.92766	3.56e-06	0.000221
GNG12	NM_018841	Homo sapiens guanine nucleotide binding protein (G protein), gamma 12 (GNG12), mRNA [NM_018841]	0.94812	1.97e-09	1.22e-07		EML4	-0.8408	9.56966	3.56e-06	0.000221
HIST1H3B	NM_003537	Homo sapiens histone 1, H3b (HIST1H3B), mRNA [NM_003537]	0.633299	1.98e-09	1.23e-07		A_23_P207792	0.518921	8.18263	3.56e-06	0.000221
C9orf100	NM_032818	Homo sapiens chromosome 9 open reading frame 100 (C9orf100), mRNA [NM_032818]	0.862638	2.01e-09	1.24e-07		ZNF643	-0.56215	5.71911	3.64e-06	0.000225
ITGB8	NM_002214	Homo sapiens integrin, beta 8 (ITGB8), mRNA [NM_002214]	0.561545	2.05e-09	1.26e-07		ZNF198	-0.64875	8.58641	3.7e-06	0.000227
HGS	NM_004712	Homo sapiens hepatocyte growth factor-regulated tyrosine kinase substrate (HGS), mRNA [NM_004712]	0.69915	2.07e-09	1.27e-07		DYRK1A	-0.60889	7.87657	3.7e-06	0.000227
CHD1L	NM_004284	Homo sapiens chromodomain helicase DNA binding protein 1-like (CHD1L), mRNA [NM_004284]	0.626908	2.16e-09	1.32e-07		KNS2	-0.54209	7.76163	3.71e-06	0.000227
SMARCE1	NM_003079	Homo sapiens SWI/SNF related, matrix associated, actin dependent regulator of chromatin, subfamily e, member 1 (SMARCE1), mRNA [NM_003079]	-0.81558	2.21e-09	1.35e-07		ABHD3	-0.77169	7.06015	3.73e-06	0.000227
ODZ3	AK001336	Homo sapiens cDNA FLJ10474 fis, clone NT2RP2000067. [AK001336]	0.985113	2.23e-09	1.35e-07		YT521	-0.59759	7.20619	3.8e-06	0.000231
RPS6KA3	NM_004586	Homo sapiens ribosomal protein S6 kinase, 90kDa, polypeptide 3 (RPS6KA3), mRNA [NM_004586]	-0.94896	2.23e-09	1.35e-07		ZNF347	-0.38314	5.63788	3.84e-06	0.000233
POLS	NM_006999	Homo sapiens polymerase (DNA directed) sigma (POLS), mRNA [NM_006999]	-0.87523	2.25e-09	1.36e-07		RSNL2	-0.69315	7.68555	3.87e-06	0.000233
ARRB2	NM_004313	Homo sapiens arrestin, beta 2 (ARRB2), transcript variant 1, mRNA [NM_004313]	0.843967	2.29e-09	1.38e-07		HSD17B1	1.03586	7.09471	3.88e-06	0.000233
RBMS3	NM_001003793	Homo sapiens RNA binding motif, single stranded interacting protein (RBMS3), transcript variant 1, mRNA [NM_001003793]	0.778384	2.35e-09	1.41e-07		TTC15	-0.4234	7.58151	3.92e-06	0.000235
HECTD2	NM_173497	Homo sapiens HECT domain containing 2 (HECTD2), transcript variant 2, mRNA [NM_173497]	0.557257	2.37e-09	1.42e-07		NPFF	0.428903	7.77273	4.01e-06	0.00024
RAB1A	NM_004161	Homo sapiens RAB1A, member RAS oncogene family (RAB1A), mRNA [NM_004161]	-1.12218	2.38e-09	1.42e-07		CCAR1	-0.7929	7.95935	4.03e-06	0.000241
KIAA0635	AK023683	Homo sapiens cDNA FLJ13621 fis, clone PLACE1010954. [AK023683]	0.49463	2.42e-09	1.44e-07		VPS13A	-0.68898	6.73841	4.06e-06	0.000241
15E1.2	NM_176818	Homo sapiens hypothetical protein 15E1.2 (15E1.2), mRNA [NM_176818]	0.520526	2.44e-09	1.45e-07		GRPEL2	-0.4047	7.90806	4.08e-06	0.000242
CBWD2	NM_172003	Homo sapiens COBW domain containing 2 (CBWD2), mRNA [NM_172003]	-1.0728	2.58e-09	1.52e-07		MGC4170	-0.49939	5.71212	4.09e-06	0.000242
WNT3	NM_030753	Homo sapiens wingless-type MMTV integration site family, member 3 (WNT3), mRNA [NM_030753]	0.853606	2.59e-09	1.53e-07		BCL10	-0.7087	6.90715	4.1e-06	0.000242
HDAC3	NM_003883	Homo sapiens histone deacetylase 3 (HDAC3), mRNA [NM_003883]	-0.63303	2.6e-09	1.53e-07		LOC440258	-0.94332	11.7769	4.11e-06	0.000242
THC2143628	THC2143628	AB003177 proteasome subunit p27 {Homo sapiens;} , partial (9%) [THC2143628]	-1.04524	2.69e-09	1.58e-07		PCNP	-0.86351	9.90891	4.2e-06	0.000246
PPIL5	NM_152329	Homo sapiens peptidylprolyl isomerase (cyclophilin)-like 5 (PPIL5), transcript variant 1, mRNA [NM_152329]	0.710871	2.8e-09	1.64e-07		STIP1	0.450567	11.2325	4.27e-06	0.00025
KRT6B	NM_005555	Homo sapiens keratin 6B (KRT6B), mRNA [NM_005555]	0.563304	2.82e-09	1.65e-07		C14orf129	-0.93817	7.8611	4.31e-06	0.000251
PLS1	NM_002670	Homo sapiens plastin 1 (I isoform) (PLS1), mRNA [NM_002670]	0.75146	2.85e-09	1.66e-07		KIR2DS2	0.493931	6.79335	4.38e-06	0.000254
A_23_P147591	A_23_P147591	Unknown	0.852137	2.86e-09	1.66e-07		CUL5	-0.66521	7.25986	4.38e-06	0.000254
C6orf89	NM_152734	Homo sapiens chromosome 6 open reading frame 89 (C6orf89), mRNA [NM_152734]	0.589371	2.88e-09	1.67e-07		GRIK3	0.36174	6.08388	4.6e-06	0.000266
ZNF23	NM_145911	Homo sapiens zinc finger protein 23 (KOX 16) (ZNF23), mRNA [NM_145911]	-0.74083	2.91e-09	1.68e-07		PLCL2	-0.56596	6.99674	4.62e-06	0.000266
FLJ10036	NM_017975	Homo sapiens Zwilch (FLJ10036), mRNA [NM_017975]	0.895548	2.93e-09	1.68e-07		POU5F1	0.623367	10.4655	4.62e-06	0.000266
TULP3	AF045583	Homo sapiens tubby like protein 3 (TULP3) mRNA, complete cds. [AF045583]	0.684091	2.93e-09	1.68e-07		LDHA	0.459683	11.7312	4.73e-06	0.000271
KIAA1160	NM_020701	Homo sapiens KIAA1160 protein (KIAA1160), mRNA [NM_020701]	0.818096	2.96e-09	1.69e-07		FLJ12985	-0.35628	5.5684	4.75e-06	0.000272
PAWR	NM_002583	Homo sapiens PRKC, apoptosis, WT1, regulator (PAWR), mRNA [NM_002583]	1.41236	3.03e-09	1.73e-07		MHC2TA	0.39443	8.82771	4.84e-06	0.000276
WRNIP1	NM_130395	Homo sapiens Werner helicase interacting protein 1 (WRNIP1), transcript variant 2, mRNA [NM_130395]	-0.88116	3.09e-09	1.76e-07		BACH1	-0.90353	8.55224	4.86e-06	0.000276
ROCK2	NM_004850	Homo sapiens Rho-associated, coiled-coil containing protein kinase 2 (ROCK2), mRNA [NM_004850]	0.796566	3.12e-09	1.77e-07		FLJ32214	0.480275	8.03124	4.9e-06	0.000278
PERP	NM_022121	Homo sapiens PERP, TP53 apoptosis effector (PERP), mRNA [NM_022121]	0.954842	3.34e-09	1.88e-07		PI16	0.751846	6.55007	4.98e-06	0.000282
SAS10	NM_020368	Homo sapiens disrupter of silencing 10 (SAS10), mRNA [NM_020368]	-1.049	3.34e-09	1.88e-07		NKD2	0.695251	8.96245	5e-06	0.000282
AY358408	AY358408	Homo sapiens clone DNA49141 LGLL338 (UNQ338) mRNA, complete cds. [AY358408]	0.504137	3.61e-09	2.03e-07		KIAA1468	-0.67371	6.85364	5.04e-06	0.000283
PPP2CB	NM_001009552	Homo sapiens protein phosphatase 2 (formerly 2A), catalytic subunit, beta isoform (PPP2CB), transcript variant 2, mRNA [NM_001009552]	-1.1659	3.63e-09	2.04e-07		ZNF588	-0.8633	9.05586	5.08e-06	0.000283
SRP46	NM_032102	Homo sapiens Splicing factor, arginine/serine-rich, 46kD (SRP46), mRNA [NM_032102]	-0.80372	3.69e-09	2.06e-07		PARG	-0.54536	7.77679	5.09e-06	0.000283
CXCL3	NM_002090	Homo sapiens chemokine (C-X-C motif) ligand 3 (CXCL3), mRNA [NM_002090]	1.17095	3.72e-09	2.07e-07		SGCA	0.355845	7.42906	5.1e-06	0.000283
ZNF541	NM_032255	Homo sapiens zinc finger protein 541 (ZNF541), mRNA [NM_032255]	0.461847	3.73e-09	2.07e-07		FLJ23518	-1.16136	6.90468	5.1e-06	0.000283
CNIH3	NM_152495	Homo sapiens cornichon homolog 3 (Drosophila) (CNIH3), mRNA [NM_152495]	0.780303	3.77e-09	2.08e-07		VMD2L2	0.376368	11.1646	5.12e-06	0.000284
KIAA1524	AK022912	Homo sapiens cDNA FLJ12850 fis, clone NT2RP2003394, weakly similar to INTRACELLULAR PROTEIN TRANSPORT PROTEIN USO1. [AK022912]	0.792162	3.77e-09	2.08e-07		HCST	0.456146	10.9274	5.17e-06	0.000285
AMPD3	NM_000480	Homo sapiens adenosine monophosphate deaminase (isoform E) (AMPD3), mRNA [NM_000480]	-1.02975	3.81e-09	2.1e-07		PTPRCAP	0.552207	8.79038	5.18e-06	0.000285
FGF13	NM_004114	Homo sapiens fibroblast growth factor 13 (FGF13), transcript variant 1A, mRNA [NM_004114]	1.37568	3.83e-09	2.11e-07		PXMP4	0.319068	7.39193	5.21e-06	0.000286
JUN	NM_002228	Homo sapiens v-jun sarcoma virus 17 oncogene homolog (avian) (JUN), mRNA [NM_002228]	1.12794	3.93e-09	2.15e-07		PHF14	-0.371	5.45691	5.24e-06	0.000287
EPIM	NM_001980	Homo sapiens epimorphin (EPIM), transcript variant 1, mRNA [NM_001980]	0.915894	4.09e-09	2.23e-07		AF086546	-0.61446	6.59763	5.33e-06	0.000291
CDYL	NM_170752	Homo sapiens chromodomain protein, Y-like (CDYL), transcript variant 3, mRNA [NM_170752]	-0.52992	4.09e-09	2.23e-07		PAQR3	-0.61433	7.12746	5.33e-06	0.000291
PDAP1	NM_014891	Homo sapiens PDGFA associated protein 1 (PDAP1), mRNA [NM_014891]	-0.61236	4.17e-09	2.26e-07		ITR	-0.42444	6.06249	5.39e-06	0.000293
LAMC1	NM_002293	Homo sapiens laminin, gamma 1 (formerly LAMB2) (LAMC1), mRNA [NM_002293]	0.585168	4.2e-09	2.27e-07		HTATSF1	-0.82908	9.68712	5.4e-06	0.000293
PTGER4	NM_000958	Homo sapiens prostaglandin E receptor 4 (subtype EP4) (PTGER4), mRNA [NM_000958]	-0.67162	4.2e-09	2.27e-07		LCE3B	0.3312	6.75755	5.44e-06	0.000293
AKAP1	NM_139275	Homo sapiens A kinase (PRKA) anchor protein 1 (AKAP1), nuclear gene encoding mitochondrial protein, transcript variant 2, mRNA [NM_139275]	-0.60929	4.2e-09	2.27e-07		PRKAG1	-0.62792	6.19766	5.44e-06	0.000293
SLC39A7	NM_006979	Homo sapiens solute carrier family 39 (zinc transporter), member 7 (SLC39A7), mRNA [NM_006979]	-0.85716	4.22e-09	2.27e-07		YIPF2	0.326382	9.32198	5.44e-06	0.000293
AKAP12	NM_144497	Homo sapiens A kinase (PRKA) anchor protein (gravin) 12 (AKAP12), transcript variant 2, mRNA [NM_144497]	1.04976	4.24e-09	2.27e-07		SSX3	-0.46613	5.39919	5.54e-06	0.000297
ENST00000344693	ENST00000344693	Q6S8J5 (Q6S8J5) POTE2A (Fragment), partial (82%) [THC2039503]	0.572888	4.25e-09	2.27e-07		PTX3	-0.51099	8.3554	5.63e-06	0.000301
TNFRSF9	NM_001561	Homo sapiens tumor necrosis factor receptor superfamily, member 9 (TNFRSF9), mRNA [NM_001561]	0.471904	4.36e-09	2.33e-07		ETHE1	0.451894	8.39826	5.69e-06	0.000303
BAX	NM_138764	Homo sapiens BCL2-associated X protein (BAX), transcript variant epsilon, mRNA [NM_138764]	0.628086	4.43e-09	2.36e-07		COX11	-0.81886	7.73375	5.71e-06	0.000303
CYCS	NM_018947	Homo sapiens cytochrome c, somatic (CYCS), nuclear gene encoding mitochondrial protein, mRNA [NM_018947]	-0.55066	4.45e-09	2.36e-07		NAP1L3	-0.39929	5.70341	5.72e-06	0.000303
FLJ12505	NM_024749	Homo sapiens hypothetical protein FLJ12505 (FLJ12505), mRNA [NM_024749]	0.663359	4.51e-09	2.39e-07		RAB1A	-0.45444	8.08055	5.73e-06	0.000303
TPM4	NM_003290	Homo sapiens tropomyosin 4 (TPM4), mRNA [NM_003290]	1.47393	4.55e-09	2.4e-07		GGTLA4	0.467864	7.23468	5.74e-06	0.000303
TSN	NM_004622	Homo sapiens translin (TSN), mRNA [NM_004622]	-0.6313	4.62e-09	2.43e-07		ATP7A	-0.41495	6.14292	5.83e-06	0.000306
HNRPA1	NM_002136	Homo sapiens heterogeneous nuclear ribonucleoprotein A1 (HNRPA1), transcript variant 1, mRNA [NM_002136]	-1.20896	4.69e-09	2.47e-07		KIAA0882	-0.6593	7.79168	5.83e-06	0.000306
SUMO3	NM_006936	Homo sapiens SMT3 suppressor of mif two 3 homolog 3 (yeast) (SUMO3), mRNA [NM_006936]	-0.76899	4.71e-09	2.47e-07		Tenr	0.510161	7.15165	5.9e-06	0.000309
RBP1	NM_002899	Homo sapiens retinol binding protein 1, cellular (RBP1), mRNA [NM_002899]	0.445183	4.72e-09	2.47e-07		A_23_P369758	-0.33165	6.35595	5.92e-06	0.000309
MYLIP	NM_013262	Homo sapiens myosin regulatory light chain interacting protein (MYLIP), mRNA [NM_013262]	0.888259	4.87e-09	2.53e-07		DIP13B	-0.42783	5.78201	5.93e-06	0.000309
BAPX1	NM_001189	Homo sapiens bagpipe homeobox homolog 1 (Drosophila) (BAPX1), mRNA [NM_001189]	0.495926	4.87e-09	2.53e-07		AGPAT1	0.379635	8.76066	5.98e-06	0.000311
OR51F1	NM_001004752	Homo sapiens olfactory receptor, family 51, subfamily F, member 1 (OR51F1), mRNA [NM_001004752]	0.554498	4.91e-09	2.55e-07		NARG2	-0.65364	7.20809	6.1e-06	0.000316
C6orf128	NM_145316	Homo sapiens chromosome 6 open reading frame 128 (C6orf128), mRNA [NM_145316]	0.912036	5.08e-09	2.63e-07		C19orf9	-0.57746	5.87683	6.13e-06	0.000317
XPA	NM_000380	Homo sapiens xeroderma pigmentosum, complementation group A (XPA), mRNA [NM_000380]	-0.8083	5.27e-09	2.72e-07		RAD18	-0.39421	5.97968	6.14e-06	0.000317
ERK8	NM_139021	Homo sapiens extracellular signal-regulated kinase 8 (ERK8), mRNA [NM_139021]	0.629817	5.42e-09	2.78e-07		AF090929	0.352594	5.35353	6.17e-06	0.000317
CXADR	NM_001338	Homo sapiens coxsackie virus and adenovirus receptor (CXADR), mRNA [NM_001338]	0.644381	5.42e-09	2.78e-07		ZNF25	-0.56275	5.49848	6.22e-06	0.000319
AGRN	NM_198576	Homo sapiens agrin (AGRN), mRNA [NM_198576]	-0.46538	5.62e-09	2.88e-07		RAG1	-0.36085	5.50688	6.23e-06	0.000319
SERPINH1	NM_001235	Homo sapiens serine (or cysteine) proteinase inhibitor, clade H (heat shock protein 47), member 1, (collagen binding protein 1) (SERPINH1), mRNA [NM_001235]	-0.73532	5.77e-09	2.95e-07		MGC39520	0.265217	5.01908	6.31e-06	0.000322
LOC123169	NM_138792	Homo sapiens senescence downregulated leo1-like (LOC123169), mRNA [NM_138792]	-0.52469	5.78e-09	2.95e-07		PSMB5	0.38918	11.1066	6.39e-06	0.000326
MAGED1	NM_001005333	Homo sapiens melanoma antigen family D, 1 (MAGED1), transcript variant 1, mRNA [NM_001005333]	-0.65285	5.81e-09	2.95e-07		COX6B1	0.628796	11.122	6.51e-06	0.000331
SNAI2	NM_003068	Homo sapiens snail homolog 2 (Drosophila) (SNAI2), mRNA [NM_003068]	0.707295	5.83e-09	2.95e-07		IL6ST	-0.47153	5.92011	6.55e-06	0.000332
ARFIP1	NM_014447	Homo sapiens ADP-ribosylation factor interacting protein 1 (arfaptin 1) (ARFIP1), mRNA [NM_014447]	0.697446	5.84e-09	2.95e-07		KIAA0470	-0.26755	7.99877	6.63e-06	0.000335
MGC20235	NM_145041	Homo sapiens hypothetical protein MGC20235 (MGC20235), mRNA [NM_145041]	0.598426	5.92e-09	2.98e-07		CX36	0.595424	7.54723	6.69e-06	0.000337
RBM14	NM_006328	Homo sapiens RNA binding motif protein 14 (RBM14), mRNA [NM_006328]	-0.53103	5.97e-09	3e-07		LPHN1	-0.64515	9.59808	6.7e-06	0.000337
TIMELESS	NM_003920	Homo sapiens timeless homolog (Drosophila) (TIMELESS), mRNA [NM_003920]	-0.56628	6.02e-09	3.02e-07		DKFZP564J0123	0.432607	11.9422	6.73e-06	0.000338
SELL	NM_000655	Homo sapiens selectin L (lymphocyte adhesion molecule 1) (SELL), mRNA [NM_000655]	0.836781	6.15e-09	3.08e-07		ADIPOQ	0.53122	6.74535	6.75e-06	0.000338
TBC1D16	AK091923	Homo sapiens cDNA FLJ34604 fis, clone KIDNE2013413. [AK091923]	1.3566	6.17e-09	3.08e-07		C1orf25	-0.62563	7.07502	6.78e-06	0.000338
PCIA1	NM_024050	Homo sapiens cross-immune reaction antigen PCIA1 (PCIA1), mRNA [NM_024050]	0.567611	6.23e-09	3.1e-07		RAB3B	-0.26478	5.02128	6.8e-06	0.000338
KIAA0494	NM_014774	Homo sapiens KIAA0494 gene product (KIAA0494), mRNA [NM_014774]	0.842462	6.3e-09	3.13e-07		MAGEF1	-0.70086	7.91837	6.84e-06	0.00034
SLCO2B1	NM_007256	Homo sapiens solute carrier organic anion transporter family, member 2B1 (SLCO2B1), mRNA [NM_007256]	0.698626	6.35e-09	3.15e-07		SCYL1BP1	-0.55526	6.21399	6.88e-06	0.000341
CDC42BPB	NM_006035	Homo sapiens CDC42 binding protein kinase beta (DMPK-like) (CDC42BPB), mRNA [NM_006035]	0.736387	6.39e-09	3.16e-07		SEC8L1	-0.54466	7.37635	6.96e-06	0.000344
PRRX1	NM_006902	Homo sapiens paired related homeobox 1 (PRRX1), transcript variant pmx-1a, mRNA [NM_006902]	0.495747	6.47e-09	3.19e-07		PNMA1	-0.48848	9.28897	7.01e-06	0.000346
IRS1	NM_005544	Homo sapiens insulin receptor substrate 1 (IRS1), mRNA [NM_005544]	0.698161	6.5e-09	3.2e-07		PF4	0.935442	8.67112	7.06e-06	0.000347
HOOK2	NM_013312	Homo sapiens hook homolog 2 (Drosophila) (HOOK2), mRNA [NM_013312]	0.479991	6.54e-09	3.21e-07		ROCK1	-0.44237	6.06792	7.19e-06	0.000351
DMTF1	NM_021145	Homo sapiens cyclin D binding myb-like transcription factor 1 (DMTF1), mRNA [NM_021145]	-0.9664	6.57e-09	3.22e-07		NUDCD3	-0.41736	7.40156	7.21e-06	0.000351
PSG6	NM_002782	Homo sapiens pregnancy specific beta-1-glycoprotein 6 (PSG6), mRNA [NM_002782]	0.665581	6.67e-09	3.26e-07		ADCY4	0.405177	6.24096	7.23e-06	0.000351
PSEN2	NM_000447	Homo sapiens presenilin 2 (Alzheimer disease 4) (PSEN2), transcript variant 1, mRNA [NM_000447]	0.762484	6.84e-09	3.33e-07		MGC11082	-0.30347	5.73456	7.24e-06	0.000351
ARK5	NM_014840	Homo sapiens AMP-activated protein kinase family member 5 (ARK5), mRNA [NM_014840]	0.688022	6.87e-09	3.34e-07		GULP1	-0.56669	6.67394	7.25e-06	0.000351
EIF5	NM_001969	Homo sapiens eukaryotic translation initiation factor 5 (EIF5), transcript variant 1, mRNA [NM_001969]	-0.79829	7.12e-09	3.45e-07		HNRPK	-0.57667	10.7338	7.25e-06	0.000351
SLC35E1	NM_024881	Homo sapiens solute carrier family 35, member E1 (SLC35E1), mRNA [NM_024881]	0.843283	7.28e-09	3.52e-07		TRIM32	-0.37285	6.03066	7.25e-06	0.000351
HIST1H4B	NM_003544	Homo sapiens histone 1, H4b (HIST1H4B), mRNA [NM_003544]	0.924656	7.37e-09	3.56e-07		C1orf161	0.63022	9.06273	7.27e-06	0.000351
FLJ34077	BC003519	Homo sapiens weakly similar to zinc finger protein 195, mRNA (cDNA clone IMAGE:3606289), partial cds. [BC003519]	-0.51961	7.44e-09	3.58e-07		UBA52	0.482036	14.2525	7.34e-06	0.000353
PPM1B	NM_002706	Homo sapiens protein phosphatase 1B (formerly 2C), magnesium-dependent, beta isoform (PPM1B), transcript variant 1, mRNA [NM_002706]	-0.74026	7.58e-09	3.64e-07		ENST00000264777	-0.66482	6.06375	7.37e-06	0.000354
IGF1R	NM_000875	Homo sapiens insulin-like growth factor 1 receptor (IGF1R), mRNA [NM_000875]	0.494221	7.79e-09	3.73e-07		PCGF4	-0.7134	8.71532	7.45e-06	0.000356
ZIC2	NM_007129	Homo sapiens Zic family member 2 (odd-paired homolog, Drosophila) (ZIC2), mRNA [NM_007129]	0.645579	7.84e-09	3.75e-07		SFRS2	-0.76305	9.93565	7.45e-06	0.000356
KIF14	D26361	Homo sapiens KIAA0042 mRNA, partial cds. [D26361]	0.948758	7.87e-09	3.76e-07		BRD4	-0.63274	6.01266	7.62e-06	0.000363
ONECUT1	NM_004498	Homo sapiens one cut domain, family member 1 (ONECUT1), mRNA [NM_004498]	0.872142	7.9e-09	3.76e-07		PWP2H	-0.42684	7.26204	7.8e-06	0.00037
RAG1	NM_000448	Homo sapiens recombination activating gene 1 (RAG1), mRNA [NM_000448]	0.648295	7.94e-09	3.77e-07		LIN7C	-0.31818	5.49808	7.81e-06	0.00037
MRPL16	NM_017840	Homo sapiens mitochondrial ribosomal protein L16 (MRPL16), nuclear gene encoding mitochondrial protein, mRNA [NM_017840]	-0.4614	7.99e-09	3.78e-07		ABCA5	-0.68922	7.33209	7.82e-06	0.00037
EDG2	NM_057159	Homo sapiens endothelial differentiation, lysophosphatidic acid G-protein-coupled receptor, 2 (EDG2), transcript variant 2, mRNA [NM_057159]	0.671375	8.02e-09	3.79e-07		JMJD2D	-0.31213	5.66839	8.03e-06	0.000379
MLANA	NM_005511	Homo sapiens melan-A (MLANA), mRNA [NM_005511]	0.742109	8.13e-09	3.83e-07		TUBA1	0.442787	13.8262	8.17e-06	0.000385
APBB2	NM_173075	Homo sapiens amyloid beta (A4) precursor protein-binding, family B, member 2 (Fe65-like) (APBB2), mRNA [NM_173075]	0.652953	8.19e-09	3.85e-07		ZNF678	-0.93645	8.87242	8.26e-06	0.000389
PIP3AP	NM_019061	Homo sapiens phosphatidylinositol-3-phosphate associated protein (PIP3AP), mRNA [NM_019061]	0.693357	8.26e-09	3.88e-07		THC2434786	-1.03419	7.15443	8.42e-06	0.000395
PTTG2	NM_006607	Homo sapiens pituitary tumor-transforming 2 (PTTG2), mRNA [NM_006607]	0.646427	8.36e-09	3.91e-07		LRP12	-0.39188	5.65737	8.43e-06	0.000395
KRT19	NM_002276	Homo sapiens keratin 19 (KRT19), mRNA [NM_002276]	0.830279	8.59e-09	4.01e-07		DNAJC19	-0.68214	6.24327	8.47e-06	0.000395
LOC113444	NM_138428	Homo sapiens hypothetical protein BC011880 (LOC113444), mRNA [NM_138428]	0.437197	8.65e-09	4.02e-07		THC2439033	-0.33374	6.54861	8.57e-06	0.000398
LOC51152	AF172850	Homo sapiens melanoma antigen mRNA, complete cds. [AF172850]	1.30565	8.65e-09	4.02e-07		PTER	-0.52533	5.98716	8.57e-06	0.000398
HSPA2	NM_021979	Homo sapiens heat shock 70kDa protein 2 (HSPA2), mRNA [NM_021979]	0.767553	8.78e-09	4.07e-07		GLO1	-0.50408	6.99461	8.63e-06	0.0004
RBM15B	NM_013286	Homo sapiens RNA binding motif protein 15B (RBM15B), mRNA [NM_013286]	0.422968	8.89e-09	4.11e-07		USP1	-0.97199	9.52277	8.64e-06	0.0004
AP3D1	NM_003938	Homo sapiens adaptor-related protein complex 3, delta 1 subunit (AP3D1), mRNA [NM_003938]	0.783675	9.17e-09	4.23e-07		ETV3	0.554125	8.21827	8.65e-06	0.0004
HCA66	NM_018428	Homo sapiens hepatocellular carcinoma-associated antigen 66 (HCA66), mRNA [NM_018428]	-0.72979	9.26e-09	4.26e-07		CREB1	-1.00289	6.64747	8.79e-06	0.000405
ABCC6	BC050733	Homo sapiens ATP-binding cassette, sub-family C (CFTR/MRP), member 6, mRNA (cDNA clone IMAGE:6141205), complete cds. [BC050733]	0.553043	9.3e-09	4.27e-07		ZWILCH	-0.51693	6.59267	8.9e-06	0.000408
LOC152185	NM_144718	Homo sapiens hypothetical protein AY099107 (LOC152185), mRNA [NM_144718]	0.444733	9.31e-09	4.27e-07		SDCCAG1	-0.89142	8.14359	8.9e-06	0.000408
HIST1H2AI	NM_003509	Homo sapiens histone 1, H2ai (HIST1H2AI), mRNA [NM_003509]	0.463948	9.4e-09	4.3e-07		ZNF23	-0.71234	7.06702	8.92e-06	0.000408
RAI1	NM_030665	Homo sapiens retinoic acid induced 1 (RAI1), mRNA [NM_030665]	-0.63318	9.53e-09	4.34e-07		LOC387601	0.693542	7.6639	8.98e-06	0.00041
MAP3K2	AK075004	Homo sapiens cDNA FLJ90523 fis, clone NT2RP4000634, highly similar to Homo sapiens mitogen-activated protein kinase kinase kinase MEKK2 mRNA. [AK075004]	0.906225	9.53e-09	4.34e-07		F2RL1	0.612072	7.18009	9.14e-06	0.000416
RPP30	NM_006413	Homo sapiens ribonuclease P/MRP 30kDa subunit (RPP30), mRNA [NM_006413]	0.443727	9.64e-09	4.38e-07		MIER1	-0.85303	7.69184	9.2e-06	0.000418
EXOSC9	NM_005033	Homo sapiens exosome component 9 (EXOSC9), mRNA [NM_005033]	-0.69652	9.67e-09	4.38e-07		ENST00000358530	-0.45148	6.08615	9.25e-06	0.000419
RNMT	NM_003799	Homo sapiens RNA (guanine-7-) methyltransferase (RNMT), mRNA [NM_003799]	0.753795	9.72e-09	4.4e-07		A_23_P95940	0.295847	8.08946	9.3e-06	0.00042
EDN2	NM_001956	Homo sapiens endothelin 2 (EDN2), mRNA [NM_001956]	0.648103	9.84e-09	4.44e-07		GPR81	0.463738	10.3381	9.31e-06	0.00042
BDKRB1	NM_000710	Homo sapiens bradykinin receptor B1 (BDKRB1), mRNA [NM_000710]	0.773914	9.93e-09	4.47e-07		RTN4RL1	0.516921	6.79688	9.34e-06	0.00042
FSIP2	NM_173651	Homo sapiens fibrous sheath interacting protein 2 (FSIP2), mRNA [NM_173651]	1.45011	1.01e-08	4.52e-07		UCHL5	-0.57036	8.30599	9.38e-06	0.000421
COL4A6	NM_033641	Homo sapiens collagen, type IV, alpha 6 (COL4A6), transcript variant B, mRNA [NM_033641]	0.571413	1.01e-08	4.53e-07		NELL2	-0.76477	7.239	9.42e-06	0.000422
CENTG3	NM_031946	Homo sapiens centaurin, gamma 3 (CENTG3), mRNA [NM_031946]	-0.60803	1.02e-08	4.55e-07		RANBP2L1	-0.62866	8.57207	9.44e-06	0.000422
CDH7	NM_004361	Homo sapiens cadherin 7, type 2 (CDH7), transcript variant b, mRNA [NM_004361]	0.632459	1.02e-08	4.57e-07		PPP3CB	-0.36623	6.40321	9.62e-06	0.000429
FSTL1	NM_007085	Homo sapiens follistatin-like 1 (FSTL1), mRNA [NM_007085]	1.03678	1.04e-08	4.64e-07		SNX13	-0.63894	7.18173	9.62e-06	0.000429
RPP40	NM_006638	Homo sapiens ribonuclease P 40kDa subunit (RPP40), mRNA [NM_006638]	-0.6082	1.05e-08	4.65e-07		C1orf22	-0.33243	5.47972	9.68e-06	0.000429
DNMT1	NM_001379	Homo sapiens DNA (cytosine-5-)-methyltransferase 1 (DNMT1), mRNA [NM_001379]	-0.7522	1.07e-08	4.74e-07		SRRM1	-0.4706	10.0057	9.68e-06	0.000429
A_23_P64184	A_23_P64184	Unknown	-0.60314	1.08e-08	4.76e-07		ZNFN1A5	-0.75103	6.22416	9.71e-06	0.00043
A_23_P203228	A_23_P203228	Unknown	0.751738	1.08e-08	4.76e-07		SLC38A2	-0.7193	6.28952	9.78e-06	0.000432
PA2G4	NM_006191	Homo sapiens proliferation-associated 2G4, 38kDa (PA2G4), mRNA [NM_006191]	0.642379	1.1e-08	4.82e-07		CPA5	0.347054	6.89651	9.85e-06	0.000433
SPTBN2	NM_006946	Homo sapiens spectrin, beta, non-erythrocytic 2 (SPTBN2), mRNA [NM_006946]	0.715207	1.1e-08	4.82e-07		GALT	0.433612	9.6295	9.85e-06	0.000433
PITPNM2	NM_020845	Homo sapiens phosphatidylinositol transfer protein, membrane-associated 2 (PITPNM2), mRNA [NM_020845]	0.484396	1.1e-08	4.82e-07		HSPC129	-0.48699	6.74899	9.89e-06	0.000434
SBNO1	AK001563	Homo sapiens cDNA FLJ10701 fis, clone NT2RP3000690. [AK001563]	0.694094	1.14e-08	5.01e-07		A_23_P208752	-0.33457	5.48369	1.01e-05	0.000441
YEATS2	NM_018023	Homo sapiens YEATS domain containing 2 (YEATS2), mRNA [NM_018023]	-0.76385	1.15e-08	5.03e-07		FLJ31153	-0.83282	9.27322	1.02e-05	0.000446
CEL	NM_001807	Homo sapiens carboxyl ester lipase (bile salt-stimulated lipase) (CEL), mRNA [NM_001807]	0.562927	1.16e-08	5.07e-07		YWHAE	-0.42018	8.30353	1.02e-05	0.000447
PDE6A	NM_000440	Homo sapiens phosphodiesterase 6A, cGMP-specific, rod, alpha (PDE6A), mRNA [NM_000440]	0.894755	1.17e-08	5.07e-07		ARHGAP12	-0.81754	7.8066	1.04e-05	0.000451
EBI3	NM_005755	Homo sapiens Epstein-Barr virus induced gene 3 (EBI3), mRNA [NM_005755]	0.893746	1.22e-08	5.31e-07		ZNF675	-0.91196	8.97679	1.06e-05	0.00046
LOC126731	NM_145257	Homo sapiens LOC126731 (LOC126731), mRNA [NM_145257]	0.689229	1.23e-08	5.32e-07		C1orf127	0.396235	7.99756	1.06e-05	0.00046
CD1B	NM_001764	Homo sapiens CD1B antigen, b polypeptide (CD1B), mRNA [NM_001764]	0.836317	1.24e-08	5.36e-07		ELF1	-0.39062	7.9177	1.07e-05	0.00046
SFRS2	NM_003016	Homo sapiens splicing factor, arginine/serine-rich 2 (SFRS2), mRNA [NM_003016]	-1.01491	1.24e-08	5.36e-07		PEO1	-0.45711	5.8595	1.07e-05	0.00046
MPRG	NM_017705	Homo sapiens membrane progestin receptor gamma (MPRG), mRNA [NM_017705]	0.451428	1.25e-08	5.39e-07		TMEM9	-0.25284	8.78396	1.08e-05	0.000464
TARS	NM_152295	Homo sapiens threonyl-tRNA synthetase (TARS), mRNA [NM_152295]	-0.68526	1.26e-08	5.39e-07		THC2313044	0.294301	5.66558	1.08e-05	0.000464
OR1A2	NM_012352	Homo sapiens olfactory receptor, family 1, subfamily A, member 2 (OR1A2), mRNA [NM_012352]	1.07476	1.29e-08	5.53e-07		FAH	0.40322	9.03301	1.08e-05	0.000464
SLC9A4	NM_001011552	Homo sapiens solute carrier family 9 (sodium/hydrogen exchanger), isoform 4 (SLC9A4), mRNA [NM_001011552]	0.680522	1.3e-08	5.56e-07		FUCA2	-0.44797	8.08543	1.09e-05	0.000464
FNDC3B	NM_022763	Homo sapiens fibronectin type III domain containing 3B (FNDC3B), mRNA [NM_022763]	0.527186	1.31e-08	5.57e-07		HIST1H2AE	0.679028	9.36514	1.11e-05	0.000472
CHGA	NM_001275	Homo sapiens chromogranin A (parathyroid secretory protein 1) (CHGA), mRNA [NM_001275]	1.31735	1.33e-08	5.65e-07		KIAA0649	-0.55741	6.70808	1.11e-05	0.000473
PTGIS	NM_000961	Homo sapiens prostaglandin I2 (prostacyclin) synthase (PTGIS), mRNA [NM_000961]	1.00149	1.37e-08	5.8e-07		FLJ38482	-0.3778	7.4022	1.12e-05	0.000476
CBS	NM_000071	Homo sapiens cystathionine-beta-synthase (CBS), mRNA [NM_000071]	0.567989	1.37e-08	5.82e-07		APOC4	0.603812	6.0392	1.12e-05	0.000476
MCF2L	NM_024979	Homo sapiens MCF.2 cell line derived transforming sequence-like (MCF2L), mRNA [NM_024979]	0.586255	1.4e-08	5.9e-07		ISYNA1	-0.37902	7.40854	1.13e-05	0.000476
CAP2	NM_006366	Homo sapiens CAP, adenylate cyclase-associated protein, 2 (yeast) (CAP2), mRNA [NM_006366]	0.723959	1.41e-08	5.94e-07		SLC35E1	-0.35459	7.83527	1.13e-05	0.000478
HIST2H2AA	NM_003516	Homo sapiens histone 2, H2aa (HIST2H2AA), mRNA [NM_003516]	0.842884	1.45e-08	6.09e-07		JARID2	0.500186	10.0061	1.13e-05	0.000478
PP2135	AY358379	Homo sapiens clone DNA64897 GVPT730 (UNQ730) mRNA, complete cds. [AY358379]	0.996055	1.46e-08	6.15e-07		ZNF426	-0.51903	6.51709	1.14e-05	0.000478
PRAC	NM_032391	Homo sapiens small nuclear protein PRAC (PRAC), mRNA [NM_032391]	0.774209	1.48e-08	6.19e-07		OR4B1	0.353816	8.11587	1.14e-05	0.000478
ZNF300	NM_052860	Homo sapiens zinc finger protein 300 (ZNF300), mRNA [NM_052860]	0.659745	1.51e-08	6.31e-07		STAG2	-0.92135	8.58201	1.15e-05	0.00048
BRWD3	NM_153252	Homo sapiens bromodomain and WD repeat domain containing 3 (BRWD3), mRNA [NM_153252]	0.777307	1.52e-08	6.33e-07		KIAA0174	-0.77634	7.03385	1.15e-05	0.000481
MGC8721	NM_016127	Homo sapiens hypothetical protein MGC8721 (MGC8721), mRNA [NM_016127]	-1.17254	1.56e-08	6.51e-07		MGC10986	0.385107	11.0248	1.15e-05	0.000481
BPNT1	NM_006085	Homo sapiens 3'(2'), 5'-bisphosphate nucleotidase 1 (BPNT1), mRNA [NM_006085]	0.819992	1.57e-08	6.51e-07		FKSG14	-0.94466	7.44755	1.16e-05	0.000481
FGF19	NM_005117	Homo sapiens fibroblast growth factor 19 (FGF19), mRNA [NM_005117]	0.480538	1.57e-08	6.51e-07		MGC16279	-0.39755	5.65436	1.16e-05	0.000481
PARG	NM_003631	Homo sapiens poly (ADP-ribose) glycohydrolase (PARG), mRNA [NM_003631]	0.856502	1.58e-08	6.54e-07		FIBP	0.341782	9.18988	1.16e-05	0.000481
ELF2	NM_006874	Homo sapiens E74-like factor 2 (ets domain transcription factor) (ELF2), transcript variant 2, mRNA [NM_006874]	-0.81969	1.59e-08	6.55e-07		PLS3	-0.78356	7.63917	1.17e-05	0.000484
TLOC1	NM_003262	Homo sapiens translocation protein 1 (TLOC1), mRNA [NM_003262]	-0.80772	1.6e-08	6.59e-07		TMEM66	-0.76771	8.49455	1.18e-05	0.000485
CHRAC1	NM_017444	Homo sapiens chromatin accessibility complex 1 (CHRAC1), mRNA [NM_017444]	0.550959	1.6e-08	6.6e-07		TRIP12	-0.54955	9.3316	1.18e-05	0.000488
NUP93	NM_014669	Homo sapiens nucleoporin 93kDa (NUP93), mRNA [NM_014669]	-0.77241	1.61e-08	6.62e-07		HIST1H2AH	0.607338	11.2829	1.2e-05	0.000494
C19orf2	NM_003796	Homo sapiens chromosome 19 open reading frame 2 (C19orf2), transcript variant 1, mRNA [NM_003796]	-0.73089	1.63e-08	6.69e-07		M19503	-0.80115	10.8899	1.21e-05	0.000495
UROD	NM_000374	Homo sapiens uroporphyrinogen decarboxylase (UROD), mRNA [NM_000374]	-0.62533	1.64e-08	6.72e-07		INSL3	0.301692	7.81142	1.21e-05	0.000495
C14orf147	NM_138288	Homo sapiens chromosome 14 open reading frame 147 (C14orf147), mRNA [NM_138288]	-1.02778	1.65e-08	6.75e-07		C1QTNF4	-0.46391	5.3004	1.21e-05	0.000495
PTX3	NM_002852	Homo sapiens pentaxin-related gene, rapidly induced by IL-1 beta (PTX3), mRNA [NM_002852]	0.819743	1.68e-08	6.83e-07		VEZATIN	-0.63067	7.77908	1.25e-05	0.000507
SERPINE2	NM_006216	Homo sapiens serine (or cysteine) proteinase inhibitor, clade E (nexin, plasminogen activator inhibitor type 1), member 2 (SERPINE2), mRNA [NM_006216]	0.718776	1.69e-08	6.88e-07		SUMO3	-0.82112	8.23614	1.25e-05	0.000507
LPP	NM_005578	Homo sapiens LIM domain containing preferred translocation partner in lipoma (LPP), mRNA [NM_005578]	0.764401	1.71e-08	6.93e-07		THC2339388	0.419065	4.76727	1.25e-05	0.000507
TLR1	NM_003263	Homo sapiens toll-like receptor 1 (TLR1), mRNA [NM_003263]	-1.4285	1.79e-08	7.24e-07		CBWD2	-0.85992	8.32981	1.26e-05	0.00051
DRIM	NM_014503	Homo sapiens down-regulated in metastasis (DRIM), mRNA [NM_014503]	0.7396	1.79e-08	7.24e-07		CLDN5	0.763559	7.21203	1.28e-05	0.000516
CCT8	NM_006585	Homo sapiens chaperonin containing TCP1, subunit 8 (theta) (CCT8), mRNA [NM_006585]	-0.78561	1.82e-08	7.33e-07		AK131430	-0.32729	5.41561	1.28e-05	0.000516
ZNF337	NM_015655	Homo sapiens zinc finger protein 337 (ZNF337), mRNA [NM_015655]	-0.47649	1.83e-08	7.36e-07		AP1M1	-0.36375	8.54919	1.29e-05	0.000518
ENST00000288425	ENST00000288425	Homo sapiens mRNA; cDNA DKFZp547L0213 (from clone DKFZp547L0213). [AL713748]	0.494954	1.83e-08	7.37e-07		POP1	-0.2882	6.0571	1.3e-05	0.000524
USP9Y	NM_004654	Homo sapiens ubiquitin specific protease 9, Y-linked (fat facets-like, Drosophila) (USP9Y), mRNA [NM_004654]	0.87334	1.85e-08	7.4e-07		XPO5	-0.35322	6.35598	1.32e-05	0.000529
OR52B6	NM_001005162	Homo sapiens olfactory receptor, family 52, subfamily B, member 6 (OR52B6), mRNA [NM_001005162]	0.646431	1.85e-08	7.4e-07		SPAG16	-0.49651	8.02895	1.32e-05	0.000529
MASA	NM_021204	Homo sapiens E-1 enzyme (MASA), mRNA [NM_021204]	-1.06846	1.86e-08	7.42e-07		Cep290	-0.581	7.38463	1.33e-05	0.000532
TM9SF1	NM_006405	Homo sapiens transmembrane 9 superfamily member 1 (TM9SF1), mRNA [NM_006405]	-0.60216	1.87e-08	7.44e-07		CR624511	0.600564	6.45723	1.34e-05	0.000532
CUEDC1	NM_017949	Homo sapiens CUE domain containing 1 (CUEDC1), mRNA [NM_017949]	0.800463	1.89e-08	7.51e-07		SLC24A1	-0.48448	6.06281	1.34e-05	0.000532
LIMK1	NM_002314	Homo sapiens LIM domain kinase 1 (LIMK1), transcript variant 1, mRNA [NM_002314]	-1.23553	1.91e-08	7.58e-07		ANKRD27	-0.39044	8.97481	1.35e-05	0.000538
ZNF652	NM_014897	Homo sapiens zinc finger protein 652 (ZNF652), mRNA [NM_014897]	0.659723	1.94e-08	7.7e-07		AK096677	-0.41608	6.67315	1.36e-05	0.00054
ASCC3	NM_006828	Homo sapiens activating signal cointegrator 1 complex subunit 3 (ASCC3), mRNA [NM_006828]	-0.87128	1.96e-08	7.77e-07		FZD3	-0.34752	5.96979	1.37e-05	0.000542
STAT1	NM_007315	Homo sapiens signal transducer and activator of transcription 1, 91kDa (STAT1), transcript variant alpha, mRNA [NM_007315]	-1.34497	2.03e-08	8.01e-07		ZNF493	-0.97677	9.61702	1.37e-05	0.000542
TACC1	NM_006283	Homo sapiens transforming, acidic coiled-coil containing protein 1 (TACC1), mRNA [NM_006283]	1.01341	2.06e-08	8.12e-07		USP8	-0.54208	9.33718	1.38e-05	0.000545
MPDZ	NM_003829	Homo sapiens multiple PDZ domain protein (MPDZ), mRNA [NM_003829]	0.812124	2.1e-08	8.27e-07		HKE2	0.518378	9.01607	1.39e-05	0.000545
PCYOX1	NM_016297	Homo sapiens prenylcysteine oxidase 1 (PCYOX1), mRNA [NM_016297]	0.674331	2.16e-08	8.47e-07		CYP51A1	-0.45874	6.79762	1.4e-05	0.000548
OR8D1	NM_001002917	Homo sapiens olfactory receptor, family 8, subfamily D, member 1 (OR8D1), mRNA [NM_001002917]	0.578208	2.16e-08	8.47e-07		A_23_P132349	0.464799	6.77442	1.41e-05	0.000552
CCNG1	NM_004060	Homo sapiens cyclin G1 (CCNG1), transcript variant 1, mRNA [NM_004060]	-0.77991	2.19e-08	8.55e-07		ENST00000270201	-0.49539	6.53113	1.42e-05	0.000555
PRKCE	NM_005400	Homo sapiens protein kinase C, epsilon (PRKCE), mRNA [NM_005400]	0.435402	2.2e-08	8.6e-07		SUV420H1	-0.40254	7.14676	1.43e-05	0.000555
PDCD8	NM_004208	Homo sapiens programmed cell death 8 (apoptosis-inducing factor) (PDCD8), nuclear gene encoding mitochondrial protein, transcript variant 1, mRNA [NM_004208]	-0.64701	2.22e-08	8.65e-07		AMH	-0.95965	6.36727	1.43e-05	0.000555
TPARL	NM_018475	Homo sapiens TPA regulated locus (TPARL), mRNA [NM_018475]	-0.58424	2.23e-08	8.67e-07		CENPC1	-0.53257	6.92642	1.43e-05	0.000555
CLPTM1	NM_001294	Homo sapiens cleft lip and palate associated transmembrane protein 1 (CLPTM1), mRNA [NM_001294]	0.515659	2.26e-08	8.77e-07		DHX32	-0.38927	6.74366	1.43e-05	0.000555
NPR3	NM_000908	Homo sapiens natriuretic peptide receptor C/guanylate cyclase C (atrionatriuretic peptide receptor C) (NPR3), mRNA [NM_000908]	0.628475	2.26e-08	8.77e-07		B4GALT4	-0.4021	7.0882	1.45e-05	0.00056
DEFB119	AY122473	Homo sapiens defensin beta 120 (DEFB120) mRNA, complete cds. [AY122473]	0.825548	2.27e-08	8.78e-07		UBE2N	-0.59073	8.40975	1.47e-05	0.000568
FLJ33790	NM_173583	Homo sapiens hypothetical protein FLJ33790 (FLJ33790), mRNA [NM_173583]	1.0415	2.31e-08	8.89e-07		BC072415	-0.8548	7.76444	1.49e-05	0.000576
BFSP1	NM_001195	Homo sapiens beaded filament structural protein 1, filensin (BFSP1), mRNA [NM_001195]	0.777309	2.31e-08	8.9e-07		ZNF397	-0.86201	6.47975	1.5e-05	0.000578
FTS	NM_022476	Homo sapiens fused toes homolog (mouse) (FTS), mRNA [NM_022476]	-0.7246	2.32e-08	8.92e-07		CDA	0.581134	8.71111	1.51e-05	0.000578
HFE2	NM_145277	Homo sapiens hemochromatosis type 2 (juvenile) (HFE2), transcript variant b, mRNA [NM_145277]	0.632935	2.39e-08	9.18e-07		A_23_P38628	0.447509	5.46269	1.53e-05	0.000586
DNCLI2	NM_006141	Homo sapiens dynein, cytoplasmic, light intermediate polypeptide 2 (DNCLI2), mRNA [NM_006141]	0.653071	2.43e-08	9.29e-07		ADH5	-0.71852	6.83371	1.53e-05	0.000586
SCP2	M75883	Human sterol carrier protein X/sterol carrier protein 2 mRNA, complete cds. [M75883]	-0.96239	2.45e-08	9.35e-07		PPM2C	-0.38831	7.26976	1.54e-05	0.000587
RHBDF1	NM_022450	Homo sapiens rhomboid family 1 (Drosophila) (RHBDF1), mRNA [NM_022450]	1.0936	2.47e-08	9.41e-07		CNKSR2	0.335295	5.72149	1.54e-05	0.000587
LOC57117	NM_020395	Homo sapiens hypothetical nuclear factor SBBI22 (LOC57117), mRNA [NM_020395]	-0.45233	2.47e-08	9.41e-07		SLC7A8	-0.55517	7.39851	1.55e-05	0.000589
TMEM29	NM_014138	Homo sapiens transmembrane protein 29 (TMEM29), mRNA [NM_014138]	-0.63056	2.48e-08	9.43e-07		ZNF140	-0.38334	5.7169	1.55e-05	0.000589
A_23_P147404	A_23_P147404	Unknown	-0.85058	2.55e-08	9.64e-07		C20orf52	0.804913	10.906	1.56e-05	0.000591
SCHIP1	NM_014575	Homo sapiens schwannomin interacting protein 1 (SCHIP1), mRNA [NM_014575]	1.54126	2.55e-08	9.64e-07		PRR3	0.560726	8.16855	1.56e-05	0.000591
HIPK1	NM_198268	Homo sapiens homeodomain interacting protein kinase 1 (HIPK1), transcript variant 1, mRNA [NM_198268]	1.06579	2.58e-08	9.73e-07		SLC39A7	0.357246	8.3342	1.58e-05	0.000597
GABRR1	NM_002042	Homo sapiens gamma-aminobutyric acid (GABA) receptor, rho 1 (GABRR1), mRNA [NM_002042]	0.387575	2.58e-08	9.74e-07		WDR5B	-0.27276	5.55628	1.6e-05	0.000601
LHX2	NM_004789	Homo sapiens LIM homeobox 2 (LHX2), mRNA [NM_004789]	0.825421	2.66e-08	9.99e-07		GADD45A	-0.50549	8.70794	1.6e-05	0.000601
RHOB	NM_004040	Homo sapiens ras homolog gene family, member B (RHOB), mRNA [NM_004040]	0.47742	2.68e-08	1.01e-06		GARNL1	-0.23109	8.36277	1.61e-05	0.000605
C13orf3	BC013418	Homo sapiens chromosome 13 open reading frame 3, mRNA (cDNA clone MGC:4832 IMAGE:3604003), complete cds. [BC013418]	0.894759	2.71e-08	1.02e-06		PROP1	0.994306	11.8044	1.61e-05	0.000605
FOXA2	NM_021784	Homo sapiens forkhead box A2 (FOXA2), transcript variant 1, mRNA [NM_021784]	0.648928	2.72e-08	1.02e-06		MKL2	-0.59869	7.55927	1.62e-05	0.000606
A_23_P46718	A_23_P46718	Unknown	0.510864	2.72e-08	1.02e-06		ZNF486	-0.97344	9.27291	1.63e-05	0.000608
SEPT10	NM_144710	Homo sapiens septin 10 (SEPT10), transcript variant 1, mRNA [NM_144710]	0.565067	2.73e-08	1.02e-06		THC2273080	-0.48093	5.65255	1.64e-05	0.000612
TOP1	NM_003286	Homo sapiens topoisomerase (DNA) I (TOP1), mRNA [NM_003286]	-0.82474	2.74e-08	1.02e-06		TRIM37	-0.35923	7.72363	1.65e-05	0.000614
ADAM12	NM_003474	Homo sapiens a disintegrin and metalloproteinase domain 12 (meltrin alpha) (ADAM12), transcript variant 1, mRNA [NM_003474]	0.541852	2.74e-08	1.02e-06		FAM18B	-0.7808	7.95255	1.65e-05	0.000614
LMCD1	NM_014583	Homo sapiens LIM and cysteine-rich domains 1 (LMCD1), mRNA [NM_014583]	0.651219	2.78e-08	1.03e-06		PCTK2	-0.40924	7.10653	1.66e-05	0.000615
HNT	NM_016522	Homo sapiens neurotrimin (HNT), mRNA [NM_016522]	0.493355	2.83e-08	1.05e-06		GPX3	-0.54215	7.09445	1.66e-05	0.000615
GAS2	NM_005256	Homo sapiens growth arrest-specific 2 (GAS2), transcript variant 1, mRNA [NM_005256]	0.574475	2.85e-08	1.05e-06		ZNF550	-0.68509	7.67622	1.69e-05	0.000624
C20orf96	NM_153269	Homo sapiens chromosome 20 open reading frame 96 (C20orf96), mRNA [NM_153269]	0.758451	2.86e-08	1.06e-06		UVRAG	-0.39897	7.84135	1.69e-05	0.000624
RRS1	NM_015169	Homo sapiens RRS1 ribosome biogenesis regulator homolog (S. cerevisiae) (RRS1), mRNA [NM_015169]	-0.68217	2.89e-08	1.06e-06		ELAVL1	-0.60448	6.3299	1.69e-05	0.000624
PELI1	NM_020651	Homo sapiens pellino homolog 1 (Drosophila) (PELI1), mRNA [NM_020651]	-0.62049	2.91e-08	1.07e-06		MAPK9	-0.38247	5.94562	1.7e-05	0.000624
ZNF491	NM_152356	Homo sapiens zinc finger protein 491 (ZNF491), mRNA [NM_152356]	0.632238	2.91e-08	1.07e-06		LOC284323	-0.46136	5.77319	1.7e-05	0.000624
SCP2	NM_002979	Homo sapiens sterol carrier protein 2 (SCP2), transcript variant 1, mRNA [NM_002979]	-0.97624	2.93e-08	1.07e-06		A_23_P161049	0.384916	7.10685	1.7e-05	0.000624
MAPRE1	NM_012325	Homo sapiens microtubule-associated protein, RP/EB family, member 1 (MAPRE1), mRNA [NM_012325]	-0.62283	2.95e-08	1.08e-06		APOC1	0.548156	8.82185	1.71e-05	0.000624
ARHGEF3	NM_019555	Homo sapiens Rho guanine nucleotide exchange factor (GEF) 3 (ARHGEF3), mRNA [NM_019555]	-0.63302	2.96e-08	1.08e-06		CCNC	-0.81725	6.97294	1.71e-05	0.000625
GPR132	NM_013345	Homo sapiens G protein-coupled receptor 132 (GPR132), mRNA [NM_013345]	-0.89288	2.99e-08	1.09e-06		CR618813	0.301369	7.27348	1.75e-05	0.000637
MAT2B	NM_013283	Homo sapiens methionine adenosyltransferase II, beta (MAT2B), transcript variant 1, mRNA [NM_013283]	-0.70755	3e-08	1.09e-06		FLJ10324	-0.34363	6.29478	1.77e-05	0.000643
BMP5	NM_021073	Homo sapiens bone morphogenetic protein 5 (BMP5), mRNA [NM_021073]	0.479175	3.01e-08	1.09e-06		SLD5	-0.42182	6.24012	1.77e-05	0.000643
SUMF2	NM_015411	Homo sapiens sulfatase modifying factor 2 (SUMF2), mRNA [NM_015411]	0.650035	3.02e-08	1.09e-06		SLC16A1	0.311452	9.84759	1.78e-05	0.000646
WDR3	NM_006784	Homo sapiens WD repeat domain 3 (WDR3), mRNA [NM_006784]	-0.80601	3.03e-08	1.1e-06		THC2375456	-0.56029	6.05139	1.8e-05	0.00065
ZA20D2	NM_006007	Homo sapiens zinc finger, A20 domain containing 2 (ZA20D2), mRNA [NM_006007]	-1.16652	3.04e-08	1.1e-06		GPR139	0.555344	7.01714	1.81e-05	0.000653
PET112L	NM_004564	Homo sapiens PET112-like (yeast) (PET112L), mRNA [NM_004564]	-0.493	3.09e-08	1.11e-06		CRBN	-0.71922	7.15798	1.82e-05	0.000653
AK021866	AK021866	Homo sapiens cDNA FLJ11804 fis, clone HEMBA1006272, moderately similar to RETROVIRUS-RELATED PROTEASE (EC 3.4.23.-). [AK021866]	0.909381	3.12e-08	1.12e-06		ZNF117	-0.80341	8.1697	1.82e-05	0.000653
GPR81	NM_032554	Homo sapiens G protein-coupled receptor 81 (GPR81), mRNA [NM_032554]	0.827514	3.13e-08	1.12e-06		LOC284371	-0.30494	5.77208	1.82e-05	0.000653
FLJ36812	NM_153260	Homo sapiens hypothetical protein FLJ36812 (FLJ36812), mRNA [NM_153260]	0.57096	3.13e-08	1.12e-06		LGR8	0.500825	6.04894	1.82e-05	0.000653
FLJ38991	NM_173827	Homo sapiens hypothetical protein FLJ38991 (FLJ38991), mRNA [NM_173827]	-0.74163	3.15e-08	1.13e-06		FLJ39501	0.415879	7.84929	1.83e-05	0.000655
XPO5	NM_020750	Homo sapiens exportin 5 (XPO5), mRNA [NM_020750]	-0.63183	3.18e-08	1.14e-06		ACPL2	-0.29659	7.80666	1.85e-05	0.000661
NFIB	NM_005596	Homo sapiens nuclear factor I/B (NFIB), mRNA [NM_005596]	0.970799	3.21e-08	1.14e-06		ZA20D2	-0.69446	10.1769	1.86e-05	0.000662
C18orf22	NM_024805	Homo sapiens chromosome 18 open reading frame 22 (C18orf22), mRNA [NM_024805]	0.791266	3.28e-08	1.17e-06		SOX14	0.342482	4.95724	1.86e-05	0.000662
LPGAT1	NM_014873	Homo sapiens lysophosphatidylglycerol acyltransferase 1 (LPGAT1), mRNA [NM_014873]	1.19853	3.3e-08	1.17e-06		SNRPN	-0.55334	6.97304	1.87e-05	0.000662
TTC9	D86980	Human mRNA for KIAA0227 gene, partial cds. [D86980]	-0.73393	3.32e-08	1.18e-06		C1orf162	0.53323	7.78775	1.87e-05	0.000662
KAI1	NM_002231	Homo sapiens kangai 1 (suppression of tumorigenicity 6, prostate; CD82 antigen (R2 leukocyte antigen, antigen detected by monoclonal and antibody IA4)) (KAI1), mRNA [NM_002231]	0.72312	3.34e-08	1.18e-06		CBFA2T2	-0.50186	6.70083	1.87e-05	0.000662
SYNE2	NM_015180	Homo sapiens spectrin repeat containing, nuclear envelope 2 (SYNE2), transcript variant 1, mRNA [NM_015180]	1.00891	3.41e-08	1.21e-06		PTPN21	0.558918	6.88826	1.88e-05	0.000663
PDGFRA	NM_006206	Homo sapiens platelet-derived growth factor receptor, alpha polypeptide (PDGFRA), mRNA [NM_006206]	0.566286	3.47e-08	1.22e-06		APOD	0.480649	7.44081	1.88e-05	0.000663
FBXO31	AK026130	Homo sapiens cDNA: FLJ22477 fis, clone HRC10815. [AK026130]	0.759361	3.48e-08	1.22e-06		MGC13138	0.332243	7.77954	1.89e-05	0.000664
ANP32C	NM_012403	Homo sapiens acidic (leucine-rich) nuclear phosphoprotein 32 family, member C (ANP32C), mRNA [NM_012403]	-1.27226	3.48e-08	1.22e-06		PDLIM3	-0.36106	5.78522	1.91e-05	0.000671
BAHD1	NM_014952	Homo sapiens bromo adjacent homology domain containing 1 (BAHD1), mRNA [NM_014952]	-0.54667	3.54e-08	1.24e-06		PBEF1	-1.0879	9.75086	1.93e-05	0.000678
STAC2	NM_198993	Homo sapiens SH3 and cysteine rich domain 2 (STAC2), mRNA [NM_198993]	0.587997	3.55e-08	1.24e-06		PRKCBP1	-0.42183	6.11099	1.94e-05	0.000681
THC2217339	THC2217339	Unknown	0.512617	3.55e-08	1.24e-06		HIAT1	-0.52125	7.64794	1.95e-05	0.000681
HOXA5	NM_019102	Homo sapiens homeo box A5 (HOXA5), mRNA [NM_019102]	0.660168	3.56e-08	1.24e-06		MGC13159	-0.61332	7.9379	1.95e-05	0.000681
CXorf21	NM_025159	Homo sapiens chromosome X open reading frame 21 (CXorf21), mRNA [NM_025159]	-1.07758	3.6e-08	1.26e-06		UBR1	-0.63202	7.29856	1.95e-05	0.000681
SMAP	NM_014267	Homo sapiens small acidic protein (SMAP), mRNA [NM_014267]	-0.80538	3.63e-08	1.26e-06		ASB4	0.630743	8.59982	1.96e-05	0.000681
RCP9	BC040107	Homo sapiens calcitonin gene-related peptide-receptor component protein, mRNA (cDNA clone MGC:48670 IMAGE:5585294), complete cds. [BC040107]	1.12876	3.63e-08	1.26e-06		POLR2B	-0.45422	9.06054	1.98e-05	0.000686
LHFP	NM_005780	Homo sapiens lipoma HMGIC fusion partner (LHFP), mRNA [NM_005780]	1.21078	3.71e-08	1.29e-06		ZNF278	-0.61782	6.77524	1.98e-05	0.000688
REG4	NM_032044	Homo sapiens regenerating islet-derived family, member 4 (REG4), mRNA [NM_032044]	0.532789	3.72e-08	1.29e-06		THC2372503	-0.53824	6.05959	1.99e-05	0.000688
A_23_P33521	A_23_P33521	Unknown	0.912034	3.73e-08	1.29e-06		C13orf24	-0.578	6.92653	2e-05	0.00069
PHF6	NM_032335	Homo sapiens PHD finger protein 6 (PHF6), mRNA [NM_032335]	0.823764	3.75e-08	1.29e-06		ZNF141	-0.42352	5.83983	2e-05	0.00069
GCLC	NM_001498	Homo sapiens glutamate-cysteine ligase, catalytic subunit (GCLC), mRNA [NM_001498]	-0.92617	3.77e-08	1.3e-06		WDR47	-0.52957	5.74022	2e-05	0.00069
A_23_P211661	A_23_P211661	Unknown	0.390268	3.86e-08	1.33e-06		CAPN7	-0.71258	7.91781	2.01e-05	0.00069
C3orf6	NM_174908	Homo sapiens chromosome 3 open reading frame 6 (C3orf6), transcript variant 1, mRNA [NM_174908]	0.651085	3.88e-08	1.33e-06		RASGRP4	0.423798	8.42492	2.04e-05	0.000698
SEMA3C	NM_006379	Homo sapiens sema domain, immunoglobulin domain (Ig), short basic domain, secreted, (semaphorin) 3C (SEMA3C), mRNA [NM_006379]	0.762522	3.9e-08	1.34e-06		IER3IP1	-0.6628	8.67539	2.04e-05	0.000698
HELLS	NM_018063	Homo sapiens helicase, lymphoid-specific (HELLS), mRNA [NM_018063]	0.473945	3.91e-08	1.34e-06		ZNF545	-0.43383	5.37566	2.04e-05	0.000698
RP9	NM_203288	Homo sapiens retinitis pigmentosa 9 (autosomal dominant) (RP9), mRNA [NM_203288]	-0.5749	3.91e-08	1.34e-06		XPC	-0.46595	5.5216	2.05e-05	0.000701
SMG1	NM_015092	Homo sapiens PI-3-kinase-related kinase SMG-1 (SMG1), transcript variant 1, mRNA [NM_015092]	1.05283	3.99e-08	1.36e-06		GDA	0.531431	7.99715	2.08e-05	0.000706
HCCS	NM_005333	Homo sapiens holocytochrome c synthase (cytochrome c heme-lyase) (HCCS), mRNA [NM_005333]	-0.49417	4e-08	1.36e-06		ERBB2	0.505094	8.16869	2.08e-05	0.000706
BCCIP	NM_078468	Homo sapiens BRCA2 and CDKN1A interacting protein (BCCIP), transcript variant B, mRNA [NM_078468]	-0.54423	4.03e-08	1.37e-06		ENST00000318887	-0.61775	6.47945	2.08e-05	0.000706
KIF2	NM_004520	Homo sapiens kinesin heavy chain member 2 (KIF2), mRNA [NM_004520]	-0.87289	4.04e-08	1.37e-06		TRUB1	-0.67316	7.73603	2.09e-05	0.000706
SENP7	NM_020654	Homo sapiens SUMO1/sentrin specific protease 7 (SENP7), mRNA [NM_020654]	-0.67549	4.07e-08	1.38e-06		PON1	0.612493	7.07093	2.09e-05	0.000706
PTPN11	NM_002834	Homo sapiens protein tyrosine phosphatase, non-receptor type 11 (Noonan syndrome 1) (PTPN11), mRNA [NM_002834]	0.670077	4.08e-08	1.38e-06		ATP1A1	0.504199	13.0199	2.09e-05	0.000708
IARS	NM_013417	Homo sapiens isoleucine-tRNA synthetase (IARS), transcript variant long, mRNA [NM_013417]	-0.78689	4.09e-08	1.38e-06		ANAPC7	-0.37171	5.65593	2.11e-05	0.000713
THC2132706	THC2132706	Q92681 (Q92681) Sodium-D-glucose cotransporter, complete [THC2132706]	-0.71627	4.13e-08	1.39e-06		FAM31C	0.560647	8.85664	2.13e-05	0.000716
TIMM8A	NM_004085	Homo sapiens translocase of inner mitochondrial membrane 8 homolog A (yeast) (TIMM8A), nuclear gene encoding mitochondrial protein, mRNA [NM_004085]	0.595825	4.21e-08	1.41e-06		ZCCHC10	-0.67927	7.34615	2.14e-05	0.000718
ZC3HDC7	NM_014153	Homo sapiens zinc finger CCCH type domain containing 7 (ZC3HDC7), mRNA [NM_014153]	-0.66811	4.26e-08	1.43e-06		THC2404315	0.845062	8.14607	2.14e-05	0.000718
MTMR9	NM_015458	Homo sapiens myotubularin related protein 9 (MTMR9), mRNA [NM_015458]	-0.51217	4.31e-08	1.44e-06		C13orf24	-0.45923	6.80462	2.15e-05	0.000719
RXRA	NM_002957	Homo sapiens retinoid X receptor, alpha (RXRA), mRNA [NM_002957]	0.979766	4.34e-08	1.45e-06		GP1BA	0.406675	8.61033	2.16e-05	0.000722
FSIP2	NM_173651	Homo sapiens fibrous sheath interacting protein 2 (FSIP2), mRNA [NM_173651]	1.30061	4.38e-08	1.46e-06		MTHFD2L	-0.34897	5.88877	2.16e-05	0.000722
WDR26	NM_025160	Homo sapiens WD repeat domain 26 (WDR26), mRNA [NM_025160]	-0.72934	4.4e-08	1.47e-06		ZCCHC11	-0.52376	7.98336	2.16e-05	0.000722
STK24	NM_003576	Homo sapiens serine/threonine kinase 24 (STE20 homolog, yeast) (STK24), mRNA [NM_003576]	-0.63114	4.44e-08	1.48e-06		GALNT12	-0.54558	7.32184	2.18e-05	0.000726
IDH2	NM_002168	Homo sapiens isocitrate dehydrogenase 2 (NADP+), mitochondrial (IDH2), mRNA [NM_002168]	-0.56253	4.51e-08	1.5e-06		DGKH	0.338242	4.98633	2.19e-05	0.000727
SGOL2	NM_152524	Homo sapiens shugoshin-like 2 (S. pombe) (SGOL2), mRNA [NM_152524]	0.703672	4.51e-08	1.5e-06		MGC14327	-0.51524	8.95392	2.19e-05	0.000727
TROAP	NM_005480	Homo sapiens trophinin associated protein (tastin) (TROAP), mRNA [NM_005480]	0.829391	4.54e-08	1.5e-06		ABL1	-0.35852	8.01358	2.2e-05	0.000728
EIF3S10	NM_003750	Homo sapiens eukaryotic translation initiation factor 3, subunit 10 theta, 150/170kDa (EIF3S10), mRNA [NM_003750]	0.842203	4.55e-08	1.5e-06		GNB1	-0.7664	8.25649	2.21e-05	0.000732
FBXO22	NM_012170	Homo sapiens F-box protein 22 (FBXO22), transcript variant 2, mRNA [NM_012170]	0.573707	4.6e-08	1.52e-06		A_23_P259547	0.570412	11.0402	2.24e-05	0.00074
RANBP9	NM_005493	Homo sapiens RAN binding protein 9 (RANBP9), mRNA [NM_005493]	-0.76124	4.63e-08	1.52e-06		MRPL1	-0.7148	5.80992	2.27e-05	0.000748
TNFAIP1	NM_021137	Homo sapiens tumor necrosis factor, alpha-induced protein 1 (endothelial) (TNFAIP1), mRNA [NM_021137]	-0.62945	4.74e-08	1.56e-06		PCP2	0.511997	5.86857	2.29e-05	0.000752
A_23_P16900	A_23_P16900	Unknown	0.528878	4.81e-08	1.58e-06		YTHDF3	-0.30416	6.70022	2.3e-05	0.000755
PNPT1	NM_033109	Homo sapiens polyribonucleotide nucleotidyltransferase 1 (PNPT1), mRNA [NM_033109]	-0.71951	4.86e-08	1.59e-06		ADAM9	-0.40062	6.71968	2.3e-05	0.000756
PSMC2	NM_002803	Homo sapiens proteasome (prosome, macropain) 26S subunit, ATPase, 2 (PSMC2), mRNA [NM_002803]	-0.87784	4.91e-08	1.61e-06		ZNF567	-0.60944	6.59726	2.31e-05	0.000756
CREG2	NM_153836	Homo sapiens cellular repressor of E1A-stimulated genes 2 (CREG2), mRNA [NM_153836]	0.49353	4.92e-08	1.61e-06		ZDHHC20	-0.66869	9.98307	2.32e-05	0.000757
FLJ21019	NM_024927	Homo sapiens hypothetical protein FLJ21019 (FLJ21019), mRNA [NM_024927]	0.798636	4.97e-08	1.62e-06		AKAP11	-0.59278	8.47639	2.32e-05	0.000757
A_23_P60699	A_23_P60699	Unknown	1.07423	4.98e-08	1.62e-06		OR4D9	0.771998	7.74594	2.33e-05	0.000758
HIST1H1B	NM_005322	Homo sapiens histone 1, H1b (HIST1H1B), mRNA [NM_005322]	0.472285	5.03e-08	1.64e-06		STOM	-0.34373	7.40439	2.33e-05	0.000758
CTSL	NM_001912	Homo sapiens cathepsin L (CTSL), transcript variant 1, mRNA [NM_001912]	-0.89893	5.1e-08	1.66e-06		HSA9761	-0.63143	8.5013	2.34e-05	0.000759
PRKAG2	AK001887	Homo sapiens cDNA FLJ11025 fis, clone PLACE1003968, moderately similar to 5'-AMP-ACTIVATED PROTEIN KINASE, GAMMA-1 SUBUNIT. [AK001887]	-0.87429	5.16e-08	1.67e-06		MATR3	-0.88978	8.32628	2.34e-05	0.000759
SSH3	NM_017857	Homo sapiens slingshot homolog 3 (Drosophila) (SSH3), mRNA [NM_017857]	0.386421	5.19e-08	1.68e-06		A_23_P131252	0.568745	7.18118	2.35e-05	0.000761
JARID1A	NM_005056	Homo sapiens Jumonji, AT rich interactive domain 1A (RBBP2-like) (JARID1A), mRNA [NM_005056]	0.698549	5.27e-08	1.7e-06		RBAK	-0.34326	5.1395	2.38e-05	0.000769
GIMAP7	NM_153236	Homo sapiens GTPase, IMAP family member 7 (GIMAP7), mRNA [NM_153236]	-1.19327	5.28e-08	1.7e-06		LOC51233	0.642165	7.06766	2.38e-05	0.000769
LSAMP	NM_002338	Homo sapiens limbic system-associated membrane protein (LSAMP), mRNA [NM_002338]	0.507053	5.28e-08	1.7e-06		FGFR1OP2	-0.88906	7.23242	2.39e-05	0.00077
HIAT1	NM_033055	Homo sapiens hippocampus abundant transcript 1 (HIAT1), mRNA [NM_033055]	-0.89458	5.28e-08	1.7e-06		MAGEL2	0.425629	8.73614	2.4e-05	0.000773
CMRF-35H	NM_007261	Homo sapiens leukocyte membrane antigen (CMRF-35H), mRNA [NM_007261]	0.727858	5.39e-08	1.73e-06		MRFAP1L1	-0.63399	9.69863	2.42e-05	0.000778
KLHL8	NM_020803	Homo sapiens kelch-like 8 (Drosophila) (KLHL8), mRNA [NM_020803]	0.777149	5.5e-08	1.77e-06		CIRBP	-0.51775	10.3846	2.43e-05	0.000779
CFL2	NM_021914	Homo sapiens cofilin 2 (muscle) (CFL2), transcript variant 1, mRNA [NM_021914]	-0.70043	5.55e-08	1.78e-06		SURF4	0.290061	8.38696	2.44e-05	0.000781
DPYD	NM_000110	Homo sapiens dihydropyrimidine dehydrogenase (DPYD), mRNA [NM_000110]	-0.76284	5.56e-08	1.78e-06		A_23_P5626	0.503953	7.11526	2.44e-05	0.000781
DNPEP	NM_012100	Homo sapiens aspartyl aminopeptidase (DNPEP), mRNA [NM_012100]	0.493123	5.59e-08	1.78e-06		RBPMS	-0.38972	7.03398	2.47e-05	0.000789
KIAA1747	NM_021165	Homo sapiens hypothetical protein from clone 24828 (KIAA1747), mRNA [NM_021165]	0.499009	5.77e-08	1.84e-06		ZGPAT	-0.39172	6.67188	2.48e-05	0.000789
SLC6A6	NM_003043	Homo sapiens solute carrier family 6 (neurotransmitter transporter, taurine), member 6 (SLC6A6), mRNA [NM_003043]	0.845951	5.81e-08	1.85e-06		KIAA2010	0.318876	9.85297	2.48e-05	0.000789
HPN	NM_182983	Homo sapiens hepsin (transmembrane protease, serine 1) (HPN), transcript variant 1, mRNA [NM_182983]	0.521142	5.9e-08	1.87e-06		AFG3L1	-0.74246	8.5811	2.5e-05	0.000794
RAMP	NM_016448	Homo sapiens RA-regulated nuclear matrix-associated protein (RAMP), mRNA [NM_016448]	0.630258	5.94e-08	1.88e-06		EB-1	0.27623	4.28001	2.51e-05	0.000794
BRD7	NM_013263	Homo sapiens bromodomain containing 7 (BRD7), mRNA [NM_013263]	-0.75865	5.98e-08	1.9e-06		NPL4	-0.41095	8.07917	2.51e-05	0.000794
APOC2	NM_000483	Homo sapiens apolipoprotein C-II (APOC2), mRNA [NM_000483]	0.577851	6.05e-08	1.91e-06		PRSS12	-0.41615	5.84065	2.51e-05	0.000794
TRIM4	NM_033017	Homo sapiens tripartite motif-containing 4 (TRIM4), transcript variant alpha, mRNA [NM_033017]	-0.69131	6.09e-08	1.92e-06		AHCY	0.438539	10.6576	2.52e-05	0.000796
OPN3	NM_014322	Homo sapiens opsin 3 (encephalopsin, panopsin) (OPN3), mRNA [NM_014322]	-0.50643	6.12e-08	1.93e-06		MGC33365	-0.32817	5.24557	2.53e-05	0.000796
CLN8	NM_018941	Homo sapiens ceroid-lipofuscinosis, neuronal 8 (epilepsy, progressive with mental retardation) (CLN8), mRNA [NM_018941]	0.544317	6.35e-08	2e-06		GUCY2D	0.333097	5.93287	2.53e-05	0.000796
GLI2	NM_030379	Homo sapiens GLI-Kruppel family member GLI2 (GLI2), transcript variant 1, mRNA [NM_030379]	0.602154	6.39e-08	2.01e-06		BLZF1	-0.41289	7.18766	2.53e-05	0.000796
UBE2R2	NM_017811	Homo sapiens ubiquitin-conjugating enzyme E2R 2 (UBE2R2), mRNA [NM_017811]	0.826339	6.4e-08	2.01e-06		FSCN3	0.577634	6.28778	2.54e-05	0.000798
CDX4	NM_005193	Homo sapiens caudal type homeo box transcription factor 4 (CDX4), mRNA [NM_005193]	0.559888	6.42e-08	2.01e-06		EEF1A2	-0.39191	6.78595	2.55e-05	0.000798
MRPS35	NM_021821	Homo sapiens mitochondrial ribosomal protein S35 (MRPS35), nuclear gene encoding mitochondrial protein, mRNA [NM_021821]	-0.87033	6.5e-08	2.03e-06		LOC390243	0.414541	9.40189	2.55e-05	0.000798
RABGGTB	NM_004582	Homo sapiens Rab geranylgeranyltransferase, beta subunit (RABGGTB), mRNA [NM_004582]	-0.73474	6.69e-08	2.09e-06		AA574228	0.470179	5.74688	2.56e-05	0.0008
CORT	NM_001302	Homo sapiens cortistatin (CORT), mRNA [NM_001302]	0.48114	6.71e-08	2.09e-06		ERBB2IP	-0.69509	9.45994	2.57e-05	0.000801
CD99L2	NM_031462	Homo sapiens CD99 antigen-like 2 (CD99L2), mRNA [NM_031462]	-0.51456	6.88e-08	2.14e-06		CLCA1	0.39431	5.17706	2.57e-05	0.000801
NDUFA5	NM_005000	Homo sapiens NADH dehydrogenase (ubiquinone) 1 alpha subcomplex, 5, 13kDa (NDUFA5), nuclear gene encoding mitochondrial protein, mRNA [NM_005000]	-1.48783	6.88e-08	2.14e-06		GATAD1	-0.29495	7.11988	2.58e-05	0.000801
SLC11A2	NM_000617	Homo sapiens solute carrier family 11 (proton-coupled divalent metal ion transporters), member 2 (SLC11A2), mRNA [NM_000617]	0.786163	7.02e-08	2.18e-06		TREML2	0.73151	8.30817	2.58e-05	0.000801
POP1	NM_015029	Homo sapiens processing of precursor 1, ribonuclease P/MRP subunit (S. cerevisiae) (POP1), mRNA [NM_015029]	0.629987	7.07e-08	2.19e-06		ZNF85	-0.82909	8.38579	2.59e-05	0.000801
SLC5A4	NM_014227	Homo sapiens solute carrier family 5 (low affinity glucose cotransporter), member 4 (SLC5A4), mRNA [NM_014227]	1.21556	7.19e-08	2.22e-06		TTC18	0.307576	6.47016	2.6e-05	0.000801
ZNF207	NM_003457	Homo sapiens zinc finger protein 207 (ZNF207), mRNA [NM_003457]	-0.78554	7.22e-08	2.23e-06		SH3BGRL	-0.61719	9.0986	2.6e-05	0.000801
IHPK3	NM_054111	Homo sapiens inositol hexaphosphate kinase 3 (IHPK3), mRNA [NM_054111]	0.546576	7.38e-08	2.28e-06		TNFAIP8	-0.8393	9.03503	2.6e-05	0.000801
FLJ14712	AK075525	Homo sapiens cDNA PSEC0224 fis, clone HEMBA1005703, weakly similar to UROMODULIN PRECURSOR. [AK075525]	0.473831	7.47e-08	2.3e-06		KIAA0339	-0.45082	6.42135	2.6e-05	0.000801
ABCD2	NM_005164	Homo sapiens ATP-binding cassette, sub-family D (ALD), member 2 (ABCD2), mRNA [NM_005164]	-0.56222	7.48e-08	2.3e-06		TGIF	-0.4687	7.55862	2.62e-05	0.000804
SMU1	NM_018225	Homo sapiens smu-1 suppressor of mec-8 and unc-52 homolog (C. elegans) (SMU1), mRNA [NM_018225]	-0.63868	7.57e-08	2.32e-06		MAPKAP1	-0.45552	6.19815	2.62e-05	0.000804
AL832534	AL832534	Homo sapiens mRNA; cDNA DKFZp547I2016 (from clone DKFZp547I2016). [AL832534]	-0.45261	7.58e-08	2.32e-06		CENTB2	-0.72106	7.58558	2.63e-05	0.000805
ARL10C	NM_018184	Homo sapiens ADP-ribosylation factor-like 10C (ARL10C), mRNA [NM_018184]	0.70961	7.65e-08	2.34e-06		THC2312202	0.50421	6.1506	2.64e-05	0.000807
PNN	NM_002687	Homo sapiens pinin, desmosome associated protein (PNN), mRNA [NM_002687]	-0.88975	7.71e-08	2.36e-06		CR626044	0.347863	9.3547	2.65e-05	0.000811
KARCA1	NM_152366	Homo sapiens kelch/ankyrin repeat containing cyclin A1 interacting protein (KARCA1), transcript variant 1, mRNA [NM_152366]	0.684909	7.75e-08	2.36e-06		KRTAP19-1	0.464026	8.59872	2.66e-05	0.000811
GSTA3	NM_000847	Homo sapiens glutathione S-transferase A3 (GSTA3), mRNA [NM_000847]	0.400895	7.78e-08	2.37e-06		MYADM	0.367191	8.94337	2.67e-05	0.000814
HIPK1	NM_198268	Homo sapiens homeodomain interacting protein kinase 1 (HIPK1), transcript variant 1, mRNA [NM_198268]	0.975033	7.91e-08	2.41e-06		MPP5	-0.3045	5.83215	2.68e-05	0.000817
FBXL7	NM_012304	Homo sapiens F-box and leucine-rich repeat protein 7 (FBXL7), mRNA [NM_012304]	0.3952	7.97e-08	2.42e-06		CXorf38	-0.43559	6.46533	2.7e-05	0.00082
TNRC4	NM_007185	Homo sapiens trinucleotide repeat containing 4 (TNRC4), mRNA [NM_007185]	-1.72332	8.16e-08	2.47e-06		HCFC2	-0.62279	6.05596	2.71e-05	0.000821
WNT5A	NM_003392	Homo sapiens wingless-type MMTV integration site family, member 5A (WNT5A), mRNA [NM_003392]	1.00468	8.18e-08	2.48e-06		FES	0.531707	11.6625	2.73e-05	0.000827
PRB3	NM_006249	Homo sapiens proline-rich protein BstNI subfamily 3 (PRB3), mRNA [NM_006249]	0.97406	8.2e-08	2.48e-06		C13orf8	-0.39619	6.87233	2.74e-05	0.000827
LY6K	NM_017527	Homo sapiens lymphocyte antigen 6 complex, locus K (LY6K), mRNA [NM_017527]	0.922302	8.24e-08	2.49e-06		TNFRSF8	0.363619	6.72968	2.77e-05	0.000836
FLJ11155	NM_018342	Homo sapiens hypothetical protein FLJ11155 (FLJ11155), mRNA [NM_018342]	0.838932	8.3e-08	2.5e-06		ELAVL3	0.290553	8.82906	2.78e-05	0.000839
A_23_P142113	A_23_P142113	Unknown	0.707765	8.6e-08	2.59e-06		ADCY9	-0.85423	6.97692	2.81e-05	0.000845
TTK	NM_003318	Homo sapiens TTK protein kinase (TTK), mRNA [NM_003318]	0.544482	8.67e-08	2.6e-06		SPRY1	-0.4297	5.75837	2.81e-05	0.000845
NEK7	NM_133494	Homo sapiens NIMA (never in mitosis gene a)-related kinase 7 (NEK7), mRNA [NM_133494]	-0.37932	8.67e-08	2.6e-06		PABPC4	-0.67383	5.93691	2.82e-05	0.000845
SLC4A1AP	NM_018158	Homo sapiens solute carrier family 4 (anion exchanger), member 1, adaptor protein (SLC4A1AP), mRNA [NM_018158]	-0.52088	8.68e-08	2.6e-06		TUBGCP3	-0.41626	6.20951	2.82e-05	0.000845
DKFZP566E144	NM_015523	Homo sapiens small fragment nuclease (DKFZP566E144), mRNA [NM_015523]	-0.70401	8.69e-08	2.6e-06		TRPM7	-0.47385	6.41996	2.84e-05	0.000851
AK125681	AK125681	Homo sapiens cDNA FLJ43693 fis, clone TBAES2005543. [AK125681]	0.440988	8.69e-08	2.6e-06		RARRES3	0.440392	10.7713	2.86e-05	0.000856
LMAN1	NM_005570	Homo sapiens lectin, mannose-binding, 1 (LMAN1), mRNA [NM_005570]	0.52357	8.75e-08	2.61e-06		SMN2	-0.44192	6.06513	2.88e-05	0.00086
RPA1	NM_002945	Homo sapiens replication protein A1, 70kDa (RPA1), mRNA [NM_002945]	-0.74777	8.77e-08	2.61e-06		ANKRD39	-0.3757	5.95228	2.89e-05	0.000861
FLJ13373	AK023435	Homo sapiens cDNA FLJ13373 fis, clone PLACE1000749. [AK023435]	-0.82921	8.92e-08	2.65e-06		A_23_P72309	0.629518	5.82838	2.93e-05	0.000872
KCTD1	NM_198991	Homo sapiens potassium channel tetramerisation domain containing 1 (KCTD1), mRNA [NM_198991]	0.873685	9.14e-08	2.71e-06		EBAG9	-0.46519	7.06767	2.93e-05	0.000872
MARS2	NM_138395	Homo sapiens methionine-tRNA synthetase 2 (mitochondrial) (MARS2), mRNA [NM_138395]	-0.5192	9.2e-08	2.73e-06		BBX	-0.58264	8.87357	2.94e-05	0.000872
SGCD	NM_000337	Homo sapiens sarcoglycan, delta (35kDa dystrophin-associated glycoprotein) (SGCD), transcript variant 1, mRNA [NM_000337]	0.429525	9.53e-08	2.82e-06		THC2435505	-0.32095	6.7676	2.94e-05	0.000872
KIAA1404	NM_021035	Homo sapiens KIAA1404 protein (KIAA1404), mRNA [NM_021035]	0.625278	9.64e-08	2.85e-06		MTF2	-0.47597	7.96931	2.96e-05	0.000875
C20orf42	NM_017671	Homo sapiens chromosome 20 open reading frame 42 (C20orf42), mRNA [NM_017671]	0.587933	9.76e-08	2.88e-06		HIST1H2BH	0.426776	9.80902	2.96e-05	0.000875
TNFRSF10B	NM_003842	Homo sapiens tumor necrosis factor receptor superfamily, member 10b (TNFRSF10B), transcript variant 1, mRNA [NM_003842]	0.567714	9.81e-08	2.89e-06		PPL	-0.34694	6.16733	2.98e-05	0.000877
SHANK2	NM_012309	Homo sapiens SH3 and multiple ankyrin repeat domains 2 (SHANK2), transcript variant 1, mRNA [NM_012309]	0.604506	9.86e-08	2.9e-06		FPGT	-0.46643	6.20861	2.98e-05	0.000877
TPK1	NM_022445	Homo sapiens thiamin pyrophosphokinase 1 (TPK1), mRNA [NM_022445]	-0.82255	1e-07	2.94e-06		CDK6	-0.5475	6.09939	2.98e-05	0.000877
PAX9	NM_006194	Homo sapiens paired box gene 9 (PAX9), mRNA [NM_006194]	0.410697	1.01e-07	2.96e-06		GPR128	0.8377	7.62259	3e-05	0.000879
NUDT10	NM_153183	Homo sapiens nudix (nucleoside diphosphate linked moiety X)-type motif 10 (NUDT10), mRNA [NM_153183]	0.737293	1.01e-07	2.97e-06		ACN9	-0.56716	8.47491	3e-05	0.000879
ENST00000250479	ENST00000250479	Homo sapiens cDNA FLJ16369 fis, clone THYMU2040029, moderately similar to PROTEASOME COMPONENT C13 PRECURSOR (EC 3.4.99.46). [AK122797]	0.433614	1.02e-07	2.98e-06		FLJ30655	-0.5402	6.37214	3e-05	0.000879
BDP1	NM_018429	Homo sapiens B double prime 1, subunit of RNA polymerase III transcription initiation factor IIIB (BDP1), mRNA [NM_018429]	1.31848	1.02e-07	2.98e-06		BDNF	-0.39192	6.26695	3.01e-05	0.000879
TRPM2	NM_003307	Homo sapiens transient receptor potential cation channel, subfamily M, member 2 (TRPM2), transcript variant L, mRNA [NM_003307]	0.584047	1.02e-07	2.98e-06		A_23_P122842	0.307571	6.20789	3.03e-05	0.000885
DICER1	NM_177438	Homo sapiens Dicer1, Dcr-1 homolog (Drosophila) (DICER1), transcript variant 1, mRNA [NM_177438]	0.804759	1.02e-07	2.98e-06		ZBTB11	-0.40416	8.36627	3.04e-05	0.000887
TFCP2L2	NM_014552	Homo sapiens transcription factor CP2-like 2 (TFCP2L2), transcript variant 1, mRNA [NM_014552]	0.916507	1.03e-07	3.01e-06		FLJ33167	-0.36455	6.97114	3.05e-05	0.000887
IMMP2L	NM_032549	Homo sapiens IMP2 inner mitochondrial membrane protease-like (S. cerevisiae) (IMMP2L), mRNA [NM_032549]	0.581733	1.04e-07	3.01e-06		UBQLN2	-0.76673	7.29921	3.05e-05	0.000887
FLJ10006	NM_017969	Homo sapiens hypothetical protein FLJ10006 (FLJ10006), mRNA [NM_017969]	-0.80074	1.04e-07	3.02e-06		EYA4	-0.33391	5.94023	3.06e-05	0.000887
BCAR1	NM_014567	Homo sapiens breast cancer anti-estrogen resistance 1 (BCAR1), mRNA [NM_014567]	-0.69167	1.05e-07	3.04e-06		ARHGAP15	-0.79487	7.50018	3.07e-05	0.000887
SEPT2	NM_004404	Homo sapiens septin 2 (SEPT2), transcript variant 4, mRNA [NM_004404]	-0.41429	1.05e-07	3.05e-06		C1orf181	-0.37611	6.16299	3.07e-05	0.000887
FBXO21	NM_033624	Homo sapiens F-box protein 21 (FBXO21), transcript variant 1, mRNA [NM_033624]	-0.68006	1.08e-07	3.13e-06		ENST00000329286	-0.65758	6.35292	3.07e-05	0.000887
THC2058290	THC2058290	Q9QW71 (Q9QW71) Alpha 1-adrenergic receptor subtype alpha 1D, alpha 1D-AR, partial (5%) [THC2058290]	1.27772	1.1e-07	3.16e-06		FLJ23749	-0.63979	6.61807	3.07e-05	0.000887
CDC42SE2	ENST00000360515	CDC42 small effector 2; non-kinase Cdc42 effector protein SPEC2 [Homo sapiens]. [Source:RefSeq;Acc:NM_020240] [ENST00000360515]	-0.88671	1.11e-07	3.2e-06		PDZK2	0.346269	7.18127	3.1e-05	0.000893
POLH	NM_006502	Homo sapiens polymerase (DNA directed), eta (POLH), mRNA [NM_006502]	0.505177	1.11e-07	3.2e-06		C1GALT1	-0.56557	6.57869	3.11e-05	0.000895
CECR5	NM_033070	Homo sapiens cat eye syndrome chromosome region, candidate 5 (CECR5), transcript variant 2, mRNA [NM_033070]	-0.53962	1.12e-07	3.22e-06		ENST00000270238	0.474026	7.48178	3.12e-05	0.000896
ENST00000256031	ENST00000256031	Probable cation-transporting ATPase 3 (EC 3.6.3.-) (ATPase family homolog up-regulated in senescence cells 1). [Source:Uniprot/SWISSPROT;Acc:Q9H7F0] [ENST00000256031]	0.536565	1.14e-07	3.29e-06		ZNF267	-0.93467	7.07802	3.13e-05	0.000896
ZNF161	NM_007146	Homo sapiens zinc finger protein 161 (ZNF161), mRNA [NM_007146]	0.686493	1.15e-07	3.31e-06		ZC3H7A	-0.47659	8.79507	3.13e-05	0.000896
SMAD3	NM_005902	Homo sapiens SMAD, mothers against DPP homolog 3 (Drosophila) (SMAD3), mRNA [NM_005902]	-0.51886	1.16e-07	3.33e-06		UCK2	0.379691	9.07348	3.13e-05	0.000896
SMILE	NM_181783	Homo sapiens SMILE protein (SMILE), mRNA [NM_181783]	0.951851	1.17e-07	3.35e-06		ANKRD44	-0.56686	6.06684	3.15e-05	0.000896
GRHPR	NM_012203	Homo sapiens glyoxylate reductase/hydroxypyruvate reductase (GRHPR), mRNA [NM_012203]	-0.48969	1.18e-07	3.36e-06		ZNF238	-0.41518	5.01088	3.15e-05	0.000896
MAPK9	NM_002752	Homo sapiens mitogen-activated protein kinase 9 (MAPK9), transcript variant 1, mRNA [NM_002752]	-0.53889	1.2e-07	3.41e-06		A_23_P158524	0.550169	6.63655	3.15e-05	0.000896
LIPA	NM_000235	Homo sapiens lipase A, lysosomal acid, cholesterol esterase (Wolman disease) (LIPA), mRNA [NM_000235]	-0.7215	1.2e-07	3.41e-06		KIAA1012	-0.42345	7.62776	3.15e-05	0.000896
CGNL1	NM_032866	Homo sapiens cingulin-like 1 (CGNL1), mRNA [NM_032866]	0.51	1.21e-07	3.44e-06		FGIF	-0.56445	7.60782	3.16e-05	0.000896
ARIH2	NM_006321	Homo sapiens ariadne homolog 2 (Drosophila) (ARIH2), mRNA [NM_006321]	0.485563	1.23e-07	3.48e-06		ZNF354B	-0.42303	6.36579	3.17e-05	0.000896
FLJ31153	NM_144600	Homo sapiens hypothetical protein FLJ31153 (FLJ31153), mRNA [NM_144600]	-0.97111	1.23e-07	3.48e-06		DJ328E19.C1.1	-0.52514	7.37096	3.17e-05	0.000896
LOC132671	NM_145263	Homo sapiens LOC132671 (LOC132671), mRNA [NM_145263]	0.891301	1.23e-07	3.48e-06		GADD45GIP1	0.40325	10.0882	3.17e-05	0.000896
C3orf1	NM_016589	Homo sapiens chromosome 3 open reading frame 1 (C3orf1), mRNA [NM_016589]	-0.60509	1.23e-07	3.48e-06		SEPT1	0.262307	6.65563	3.21e-05	0.000906
BPHL	NM_004332	Homo sapiens biphenyl hydrolase-like (serine hydrolase; breast epithelial mucin-associated antigen) (BPHL), mRNA [NM_004332]	0.489502	1.24e-07	3.48e-06		PIGX	-0.5332	6.42802	3.22e-05	0.000909
PCTK2	NM_002595	Homo sapiens PCTAIRE protein kinase 2 (PCTK2), mRNA [NM_002595]	-0.60127	1.24e-07	3.48e-06		G3BP2	-0.48412	6.54138	3.23e-05	0.000909
KCNMB2	NM_181361	Homo sapiens potassium large conductance calcium-activated channel, subfamily M, beta member 2 (KCNMB2), transcript variant 1, mRNA [NM_181361]	0.562656	1.25e-07	3.51e-06		SLC25A20	-0.5695	7.40727	3.25e-05	0.000914
LOC152831	NM_175737	Homo sapiens klotho beta like (LOC152831), mRNA [NM_175737]	0.547706	1.25e-07	3.51e-06		SLC25A24	-0.45334	5.68888	3.26e-05	0.000916
TNFRSF21	NM_014452	Homo sapiens tumor necrosis factor receptor superfamily, member 21 (TNFRSF21), mRNA [NM_014452]	0.898324	1.26e-07	3.53e-06		KIAA1754	0.597147	6.33784	3.26e-05	0.000916
FOXD2	NM_004474	Homo sapiens forkhead box D2 (FOXD2), mRNA [NM_004474]	0.776707	1.26e-07	3.53e-06		MANEA	-0.55871	6.42114	3.27e-05	0.000916
SCFD1	NM_016106	Homo sapiens sec1 family domain containing 1 (SCFD1), transcript variant 1, mRNA [NM_016106]	-0.87467	1.26e-07	3.53e-06		LOC148206	-0.83821	8.5658	3.28e-05	0.000917
A_23_P161883	A_23_P161883	Unknown	0.466392	1.26e-07	3.53e-06		RTN4RL1	0.74787	8.44737	3.29e-05	0.000921
MAN1B1	NM_016219	Homo sapiens mannosidase, alpha, class 1B, member 1 (MAN1B1), mRNA [NM_016219]	0.587588	1.26e-07	3.53e-06		FEZ1	-0.53212	7.38505	3.31e-05	0.000922
HSPC128	NM_014167	Homo sapiens HSPC128 protein (HSPC128), mRNA [NM_014167]	-0.52892	1.27e-07	3.55e-06		A_23_P207091	0.429299	6.92863	3.32e-05	0.000924
MAPK8	ENST00000338843	Mitogen-activated protein kinase 8 (EC 2.7.1.37) (Stress-activated protein kinase JNK1) (c-Jun N-terminal kinase 1) (JNK-46). [Source:Uniprot/SWISSPROT;Acc:P45983] [ENST00000338843]	-0.72614	1.29e-07	3.59e-06		TNNT1	0.659746	8.90173	3.32e-05	0.000924
SEMA3A	NM_006080	Homo sapiens sema domain, immunoglobulin domain (Ig), short basic domain, secreted, (semaphorin) 3A (SEMA3A), mRNA [NM_006080]	0.690599	1.3e-07	3.61e-06		KIAA1641	-0.77589	7.18027	3.32e-05	0.000924
PTGDR	NM_000953	Homo sapiens prostaglandin D2 receptor (DP) (PTGDR), mRNA [NM_000953]	-0.60339	1.3e-07	3.62e-06		ENTPD8	0.36453	8.16032	3.34e-05	0.000927
SEMA6D	NM_153618	Homo sapiens sema domain, transmembrane domain (TM), and cytoplasmic domain, (semaphorin) 6D (SEMA6D), transcript variant 4, mRNA [NM_153618]	0.867948	1.31e-07	3.62e-06		MRPS10	-0.60294	8.02673	3.37e-05	0.000934
NEUROD2	NM_006160	Homo sapiens neurogenic differentiation 2 (NEUROD2), mRNA [NM_006160]	0.608853	1.31e-07	3.63e-06		LRRFIP1	-0.48833	9.06179	3.38e-05	0.000935
SGCE	NM_003919	Homo sapiens sarcoglycan, epsilon (SGCE), mRNA [NM_003919]	1.53694	1.31e-07	3.63e-06		DPF2	0.311874	10.2684	3.39e-05	0.000935
PRDX3	NM_006793	Homo sapiens peroxiredoxin 3 (PRDX3), nuclear gene encoding mitochondrial protein, transcript variant 1, mRNA [NM_006793]	-0.96089	1.32e-07	3.65e-06		KIAA1764	-0.4579	5.89328	3.39e-05	0.000935
FLJ21439	NM_025137	Homo sapiens hypothetical protein FLJ21439 (FLJ21439), mRNA [NM_025137]	-0.70747	1.33e-07	3.67e-06		MGC35295	0.692482	7.24263	3.39e-05	0.000935
ATAD2	NM_014109	Homo sapiens ATPase family, AAA domain containing 2 (ATAD2), mRNA [NM_014109]	0.912857	1.34e-07	3.68e-06		COX7A1	0.79645	6.52368	3.4e-05	0.000935
PKN2	NM_006256	Homo sapiens protein kinase N2 (PKN2), mRNA [NM_006256]	0.856661	1.34e-07	3.68e-06		MTM1	-0.45167	7.11577	3.4e-05	0.000935
MGC4645	NM_024515	Homo sapiens pre-mRNA splicing factor-like (MGC4645), mRNA [NM_024515]	0.429956	1.34e-07	3.69e-06		CCND2	0.454006	7.30013	3.41e-05	0.000935
ADAM23	NM_003812	Homo sapiens a disintegrin and metalloproteinase domain 23 (ADAM23), mRNA [NM_003812]	1.42778	1.37e-07	3.74e-06		PNRC1	-0.49651	10.4286	3.42e-05	0.000938
SRC	NM_005417	Homo sapiens v-src sarcoma (Schmidt-Ruppin A-2) viral oncogene homolog (avian) (SRC), transcript variant 1, mRNA [NM_005417]	-0.85405	1.37e-07	3.74e-06		TFAP2C	0.390858	6.55902	3.43e-05	0.000939
A_23_P136296	A_23_P136296	Unknown	0.634964	1.37e-07	3.74e-06		LOC440258	-0.90965	11.9653	3.48e-05	0.00095
FLJ13150	NM_024813	Homo sapiens hypothetical protein FLJ13150 (FLJ13150), mRNA [NM_024813]	0.703016	1.39e-07	3.78e-06		ZNF155	-0.59307	7.29392	3.49e-05	0.00095
LOC283537	NM_181785	Homo sapiens hypothetical protein LOC283537 (LOC283537), mRNA [NM_181785]	-0.49705	1.41e-07	3.84e-06		ARID4B	-0.49461	7.48529	3.49e-05	0.00095
HK2	NM_000189	Homo sapiens hexokinase 2 (HK2), mRNA [NM_000189]	0.788968	1.41e-07	3.85e-06		RANBP2	-0.74294	9.01333	3.5e-05	0.00095
C18orf16	NM_153010	Homo sapiens chromosome 18 open reading frame 16 (C18orf16), mRNA [NM_153010]	0.36394	1.42e-07	3.85e-06		PCGF4	-0.61691	7.11731	3.5e-05	0.00095
TSRC1	AK023606	Homo sapiens cDNA FLJ13544 fis, clone PLACE1006815. [AK023606]	0.649595	1.43e-07	3.88e-06		NFE2	0.626446	11.2815	3.5e-05	0.00095
FLJ38482	NM_152681	Homo sapiens hypothetical protein FLJ38482 (FLJ38482), mRNA [NM_152681]	0.506144	1.47e-07	3.98e-06		ZNF257	-0.39718	5.67536	3.51e-05	0.000952
NOPE	NM_020962	Homo sapiens likely ortholog of mouse neighbor of Punc E11 (NOPE), mRNA [NM_020962]	0.935779	1.47e-07	3.98e-06		ZFP90	-0.35875	5.20843	3.52e-05	0.000952
SDCCAG3	NM_006643	Homo sapiens serologically defined colon cancer antigen 3 (SDCCAG3), mRNA [NM_006643]	-0.54224	1.47e-07	3.98e-06		C10orf97	-0.43638	6.93102	3.53e-05	0.000954
KIAA0830	AB020637	Homo sapiens mRNA for KIAA0830 protein, partial cds. [AB020637]	-0.72275	1.49e-07	4.02e-06		POLD2	-0.28233	9.47281	3.53e-05	0.000954
FLRT2	NM_013231	Homo sapiens fibronectin leucine rich transmembrane protein 2 (FLRT2), mRNA [NM_013231]	0.68265	1.5e-07	4.05e-06		ACP1	-0.55831	8.84372	3.54e-05	0.000955
PDE8A	NM_173457	Homo sapiens phosphodiesterase 8A (PDE8A), transcript variant 5, mRNA [NM_173457]	-0.56347	1.51e-07	4.06e-06		ADPN	-0.32307	6.36475	3.57e-05	0.00096
ZRF1	BC000859	Homo sapiens, clone IMAGE:3459481, mRNA, partial cds. [BC000859]	-0.8758	1.52e-07	4.08e-06		KIAA1279	-0.48234	6.7421	3.59e-05	0.000967
ARID4B	NM_016374	Homo sapiens AT rich interactive domain 4B (RBP1- like) (ARID4B), transcript variant 1, mRNA [NM_016374]	-0.51908	1.52e-07	4.08e-06		NLGN3	0.276238	4.93311	3.62e-05	0.000974
ADPRHL1	NM_199162	Homo sapiens ADP-ribosylhydrolase like 1 (ADPRHL1), transcript variant 2, mRNA [NM_199162]	0.454208	1.53e-07	4.11e-06		VPS28	0.346659	11.5073	3.63e-05	0.000974
ITGA2	NM_002203	Homo sapiens integrin, alpha 2 (CD49B, alpha 2 subunit of VLA-2 receptor) (ITGA2), mRNA [NM_002203]	0.875724	1.54e-07	4.13e-06		AW381176	0.312612	8.73336	3.66e-05	0.00098
ITGA4	NM_000885	Homo sapiens integrin, alpha 4 (antigen CD49D, alpha 4 subunit of VLA-4 receptor) (ITGA4), mRNA [NM_000885]	-0.9508	1.57e-07	4.21e-06		SMG1	-0.54575	5.43328	3.68e-05	0.000984
HES2	BC012091	Homo sapiens hairy and enhancer of split 2 (Drosophila), mRNA (cDNA clone MGC:20048 IMAGE:4634002), complete cds. [BC012091]	0.352078	1.58e-07	4.21e-06		ZNF364	-0.43586	7.01895	3.69e-05	0.000987
MSH6	NM_000179	Homo sapiens mutS homolog 6 (E. coli) (MSH6), mRNA [NM_000179]	-0.61878	1.58e-07	4.21e-06		STK36	0.18693	8.87388	3.77e-05	0.001001
SLC16A11	NM_153357	Homo sapiens solute carrier family 16 (monocarboxylic acid transporters), member 11 (SLC16A11), mRNA [NM_153357]	0.524455	1.58e-07	4.22e-06		KCNS3	-0.64835	6.24975	3.77e-05	0.001001
IRX3	NM_024336	Homo sapiens iroquois homeobox protein 3 (IRX3), mRNA [NM_024336]	-0.55708	1.59e-07	4.23e-06		CARF	-0.55295	7.39265	3.77e-05	0.001001
MCP	NM_002389	Homo sapiens membrane cofactor protein (CD46, trophoblast-lymphocyte cross-reactive antigen) (MCP), transcript variant a, mRNA [NM_002389]	-0.9275	1.59e-07	4.23e-06		CRI2	-0.60887	7.94146	3.77e-05	0.001001
BCMO1	NM_017429	Homo sapiens beta-carotene 15,15'-monooxygenase 1 (BCMO1), mRNA [NM_017429]	0.556302	1.62e-07	4.3e-06		PHTF2	-0.27149	6.15972	3.77e-05	0.001001
SMAD4	NM_005359	Homo sapiens SMAD, mothers against DPP homolog 4 (Drosophila) (SMAD4), mRNA [NM_005359]	-0.54095	1.63e-07	4.33e-06		ZNF507	-0.52889	5.88226	3.78e-05	0.001001
TUFT1	NM_020127	Homo sapiens tuftelin 1 (TUFT1), mRNA [NM_020127]	0.784205	1.65e-07	4.38e-06		EWSR1	-0.83796	7.03064	3.78e-05	0.001001
A_23_P13535	A_23_P13535	Unknown	0.434376	1.69e-07	4.46e-06		NPL4	-0.46071	8.42057	3.8e-05	0.001005
AK127078	AK127078	Homo sapiens cDNA FLJ45135 fis, clone BRAWH3038252, highly similar to Formin 1 isoform IV. [AK127078]	1.17642	1.69e-07	4.47e-06		ANAPC11	0.519825	12.8665	3.81e-05	0.001005
GBAS	NM_001483	Homo sapiens glioblastoma amplified sequence (GBAS), mRNA [NM_001483]	-0.80645	1.7e-07	4.47e-06		MGC10198	-0.72083	7.07104	3.83e-05	0.001011
BAGE	NM_001187	Homo sapiens B melanoma antigen (BAGE), mRNA [NM_001187]	0.803375	1.71e-07	4.5e-06		IL21	0.411115	6.63551	3.85e-05	0.001014
TIP120A	NM_018448	Homo sapiens TBP-interacting protein (TIP120A), mRNA [NM_018448]	-0.64246	1.71e-07	4.5e-06		GRM5	0.623392	6.63377	3.92e-05	0.001031
IDH1	NM_005896	Homo sapiens isocitrate dehydrogenase 1 (NADP+), soluble (IDH1), mRNA [NM_005896]	-0.66583	1.72e-07	4.53e-06		BC008699	0.394586	7.26727	3.93e-05	0.001031
FER1L4	AK023521	Homo sapiens cDNA FLJ13459 fis, clone PLACE1003366, weakly similar to Homo sapiens otoferlin (OTOF) mRNA. [AK023521]	0.425342	1.74e-07	4.57e-06		MSTO1	-0.35156	6.06101	3.93e-05	0.001031
FLJ13149	NM_021826	Homo sapiens hypothetical protein FLJ13149 (FLJ13149), mRNA [NM_021826]	-0.77396	1.75e-07	4.57e-06		PNPT1	-0.53036	7.87643	3.93e-05	0.001031
GPR124	NM_032777	Homo sapiens G protein-coupled receptor 124 (GPR124), mRNA [NM_032777]	-0.4226	1.75e-07	4.58e-06		USP47	-0.38285	8.50703	3.95e-05	0.001033
HNRPDL	NM_031372	Homo sapiens heterogeneous nuclear ribonucleoprotein D-like (HNRPDL), transcript variant 2, mRNA [NM_031372]	-0.78155	1.75e-07	4.58e-06		BTG3	-0.60286	8.37015	3.95e-05	0.001033
MGC4606	NM_024516	Homo sapiens hypothetical protein MGC4606 (MGC4606), mRNA [NM_024516]	-0.60422	1.75e-07	4.58e-06		HIST2H2AC	0.454718	7.02498	3.96e-05	0.001034
GORASP2	NM_015530	Homo sapiens golgi reassembly stacking protein 2, 55kDa (GORASP2), mRNA [NM_015530]	-0.56501	1.78e-07	4.65e-06		SESN1	-0.67022	6.79418	3.99e-05	0.001038
PRP19	NM_014502	Homo sapiens PRP19/PSO4 homolog (S. cerevisiae) (PRP19), mRNA [NM_014502]	-0.58121	1.8e-07	4.68e-06		PCF11	0.79939	6.67039	3.99e-05	0.001038
ZNF397	AL832180	Homo sapiens mRNA; cDNA DKFZp686P1116 (from clone DKFZp686P1116). [AL832180]	0.887947	1.81e-07	4.69e-06		CML2	0.382843	7.19278	4.01e-05	0.001043
TA-PP2C	NM_139283	Homo sapiens T-cell activation protein phosphatase 2C (TA-PP2C), mRNA [NM_139283]	0.73617	1.82e-07	4.72e-06		SNAPC3	-0.4479	6.01444	4.02e-05	0.001045
LOC341346	XM_292021	PREDICTED: Homo sapiens similar to hypothetical protein (LOC341346), mRNA [XM_292021]	0.694332	1.83e-07	4.74e-06		GAS2L2	0.83339	6.32594	4.09e-05	0.001059
X01147	X01147	Human mRNA for immunoglobulin lambda variable region corresponding to NEW protein of V lambda subgroup I. [X01147]	-0.80309	1.83e-07	4.75e-06		ENST00000256031	-0.32631	6.03998	4.1e-05	0.001061
HSPC117	NM_014306	Homo sapiens hypothetical protein HSPC117 (HSPC117), mRNA [NM_014306]	-0.52675	1.86e-07	4.82e-06		KIAA1434	-0.53754	9.08619	4.11e-05	0.001063
RNF128	NM_024539	Homo sapiens ring finger protein 128 (RNF128), transcript variant 2, mRNA [NM_024539]	0.610321	1.87e-07	4.82e-06		NR4A3	0.963414	6.87812	4.13e-05	0.001064
KRTAP19-1	AJ457067	Homo sapiens partial mRNA for high tyrosine glycine keratin associated protein 19.1 (KRTAP19.1 gene). [AJ457067]	0.472965	1.87e-07	4.83e-06		DEAF1	-0.3873	7.28695	4.13e-05	0.001064
RNF125	NM_017831	Homo sapiens ring finger protein 125 (RNF125), mRNA [NM_017831]	0.649617	1.88e-07	4.85e-06		PCDHB10	-0.24871	5.43877	4.13e-05	0.001064
LUC7L2	NM_016019	Homo sapiens LUC7-like 2 (S. cerevisiae) (LUC7L2), mRNA [NM_016019]	-0.61784	1.9e-07	4.9e-06		HECTD2	-0.29502	6.47838	4.14e-05	0.001065
KPNA6	NM_012316	Homo sapiens karyopherin alpha 6 (importin alpha 7) (KPNA6), mRNA [NM_012316]	0.6169	1.93e-07	4.96e-06		IPP	-0.4737	5.95444	4.15e-05	0.001065
C10orf24	AK124681	Homo sapiens cDNA FLJ42690 fis, clone BRAMY3002620. [AK124681]	0.37337	1.94e-07	4.97e-06		CPT2	-0.31632	7.53239	4.15e-05	0.001066
SHMT1	NM_004169	Homo sapiens serine hydroxymethyltransferase 1 (soluble) (SHMT1), transcript variant 1, mRNA [NM_004169]	-0.5861	1.97e-07	5.05e-06		VPS13D	0.412319	7.60829	4.19e-05	0.001074
MTND6	ENST00000361681	NADH-ubiquinone oxidoreductase chain 6 (EC 1.6.5.3). [Source:Uniprot/SWISSPROT;Acc:P03923] [ENST00000361681]	0.903393	1.97e-07	5.05e-06		TRAPPC6B	-0.34682	5.81831	4.22e-05	0.00108
A_23_P50320	A_23_P50320	Unknown	0.856051	1.98e-07	5.06e-06		MTVR1	0.474455	10.0696	4.25e-05	0.001084
PSD3	NM_015310	Homo sapiens pleckstrin and Sec7 domain containing 3 (PSD3), transcript variant 1, mRNA [NM_015310]	1.42383	1.99e-07	5.09e-06		KCND1	0.35611	6.33142	4.25e-05	0.001084
CYP51A1	NM_000786	Homo sapiens cytochrome P450, family 51, subfamily A, polypeptide 1 (CYP51A1), mRNA [NM_000786]	0.588704	2e-07	5.1e-06		C9orf115	0.389509	7.69792	4.25e-05	0.001084
WDR5	NM_052821	Homo sapiens WD repeat domain 5 (WDR5), transcript variant 2, mRNA [NM_052821]	-0.44441	2.04e-07	5.19e-06		SHPRH	-0.56461	6.46916	4.28e-05	0.001091
IGF2R	NM_000876	Homo sapiens insulin-like growth factor 2 receptor (IGF2R), mRNA [NM_000876]	1.01492	2.05e-07	5.21e-06		COX5B	0.561601	11.7878	4.33e-05	0.001101
PERQ1	NM_022574	Homo sapiens PERQ amino acid rich, with GYF domain 1 (PERQ1), mRNA [NM_022574]	0.840256	2.09e-07	5.31e-06		CYP2C9	0.501342	6.7856	4.34e-05	0.001101
BRD1	NM_014577	Homo sapiens bromodomain containing 1 (BRD1), mRNA [NM_014577]	-0.75744	2.1e-07	5.33e-06		NOD27	0.45724	9.27874	4.34e-05	0.001101
SESN1	NM_014454	Homo sapiens sestrin 1 (SESN1), mRNA [NM_014454]	-1.03527	2.11e-07	5.34e-06		DRD1	0.475653	7.771	4.36e-05	0.001104
GPR161	NM_153832	Homo sapiens G protein-coupled receptor 161 (GPR161), mRNA [NM_153832]	0.575804	2.13e-07	5.38e-06		CNKSR1	0.286625	7.31909	4.4e-05	0.001113
THC2133875	THC2133875	Unknown	0.475201	2.18e-07	5.5e-06		GDF11	0.469316	6.71821	4.43e-05	0.001117
HOXB6	NM_156036	Homo sapiens homeo box B6 (HOXB6), transcript variant 3, mRNA [NM_156036]	0.790655	2.18e-07	5.5e-06		CPT1A	-0.35503	5.84956	4.43e-05	0.001117
EPPK1	NM_031308	Homo sapiens epiplakin 1 (EPPK1), mRNA [NM_031308]	0.662097	2.2e-07	5.54e-06		INSRR	0.29122	6.8948	4.43e-05	0.001117
SPAG4	NM_003116	Homo sapiens sperm associated antigen 4 (SPAG4), mRNA [NM_003116]	0.593047	2.2e-07	5.54e-06		DUSP6	-0.68637	9.88949	4.44e-05	0.001119
TRIM44	NM_017583	Homo sapiens tripartite motif-containing 44 (TRIM44), mRNA [NM_017583]	0.703544	2.22e-07	5.6e-06		TRIM4	-0.67279	6.45204	4.45e-05	0.00112
GPRC5C	NM_022036	Homo sapiens G protein-coupled receptor, family C, group 5, member C (GPRC5C), transcript variant 1, mRNA [NM_022036]	-0.63833	2.24e-07	5.63e-06		MAP3K8	-0.60994	6.19125	4.47e-05	0.001122
DUSP10	NM_007207	Homo sapiens dual specificity phosphatase 10 (DUSP10), transcript variant 1, mRNA [NM_007207]	0.36565	2.24e-07	5.63e-06		C10orf57	-0.52577	6.06152	4.47e-05	0.001122
HSPD1	NM_002156	Homo sapiens heat shock 60kDa protein 1 (chaperonin) (HSPD1), nuclear gene encoding mitochondrial protein, transcript variant 1, mRNA [NM_002156]	-0.733	2.26e-07	5.65e-06		PSMD8	0.303661	9.54442	4.49e-05	0.001125
DHX40	NM_024612	Homo sapiens DEAH (Asp-Glu-Ala-His) box polypeptide 40 (DHX40), mRNA [NM_024612]	0.496305	2.26e-07	5.65e-06		C6orf84	-0.40837	6.14691	4.5e-05	0.001126
FLJ13224	AK023286	Homo sapiens cDNA FLJ13224 fis, clone OVARC1000008. [AK023286]	0.540724	2.29e-07	5.73e-06		FLJ40427	0.376364	5.28496	4.51e-05	0.001127
FLJ12439	NM_023077	Homo sapiens hypothetical protein FLJ12439 (FLJ12439), mRNA [NM_023077]	0.671098	2.3e-07	5.73e-06		C6orf75	-0.38997	6.23564	4.52e-05	0.001127
XTP3TPA	NM_024096	Homo sapiens XTP3-transactivated protein A (XTP3TPA), mRNA [NM_024096]	-0.51386	2.31e-07	5.76e-06		SYCN	0.383742	7.86526	4.53e-05	0.001129
POLR2K	NM_005034	Homo sapiens polymerase (RNA) II (DNA directed) polypeptide K, 7.0kDa (POLR2K), mRNA [NM_005034]	0.891411	2.32e-07	5.77e-06		U2AF1L3	0.384463	6.68811	4.53e-05	0.001129
BU681151	BU681151	UI-CF-EC1-abu-m-09-0-UI.s1 UI-CF-EC1 Homo sapiens cDNA clone UI-CF-EC1-abu-m-09-0-UI 3', mRNA sequence [BU681151]	0.644878	2.36e-07	5.86e-06		FLJ21439	-0.42387	8.35956	4.55e-05	0.001131
C6orf188	NM_153711	Homo sapiens chromosome 6 open reading frame 188 (C6orf188), mRNA [NM_153711]	0.439432	2.36e-07	5.86e-06		SLC33A1	-0.49249	6.43093	4.59e-05	0.001141
MGC14289	NM_080660	Homo sapiens similar to RIKEN cDNA 1200014N16 gene (MGC14289), mRNA [NM_080660]	0.450385	2.37e-07	5.89e-06		PRKDC	0.367988	8.05364	4.61e-05	0.001143
GAPDS	NM_014364	Homo sapiens glyceraldehyde-3-phosphate dehydrogenase, spermatogenic (GAPDS), mRNA [NM_014364]	0.398232	2.39e-07	5.93e-06		ENAH	-0.42697	8.53909	4.64e-05	0.001149
MGC19764	NM_144975	Homo sapiens hypothetical protein MGC19764 (MGC19764), mRNA [NM_144975]	-0.84369	2.43e-07	6.02e-06		ZNF43	-0.64518	8.59017	4.64e-05	0.001149
FAT	NM_005245	Homo sapiens FAT tumor suppressor homolog 1 (Drosophila) (FAT), mRNA [NM_005245]	0.801587	2.44e-07	6.04e-06		BAG3	-0.37301	6.16015	4.65e-05	0.001149
FAM3C	NM_014888	Homo sapiens family with sequence similarity 3, member C (FAM3C), mRNA [NM_014888]	-0.79235	2.5e-07	6.18e-06		ARMC8	-0.47787	6.37514	4.65e-05	0.001149
C16orf33	NM_024571	Homo sapiens chromosome 16 open reading frame 33 (C16orf33), mRNA [NM_024571]	-0.50735	2.52e-07	6.22e-06		NIT2	-0.38185	5.96017	4.66e-05	0.00115
PARN	NM_002582	Homo sapiens poly(A)-specific ribonuclease (deadenylation nuclease) (PARN), mRNA [NM_002582]	-0.42909	2.55e-07	6.26e-06		FANCG	0.370294	8.90265	4.68e-05	0.001152
TBL1X	NM_005647	Homo sapiens transducin (beta)-like 1X-linked (TBL1X), mRNA [NM_005647]	1.02273	2.55e-07	6.26e-06		ZNF75	-0.29641	5.67064	4.69e-05	0.001152
MGC33839	NM_152353	Homo sapiens hypothetical protein MGC33839 (MGC33839), mRNA [NM_152353]	0.641458	2.55e-07	6.26e-06		LATS1	-0.36433	5.16094	4.69e-05	0.001152
SNX3	NM_152828	Homo sapiens sorting nexin 3 (SNX3), transcript variant 3, mRNA [NM_152828]	-0.71958	2.56e-07	6.28e-06		C20orf23	-0.47327	5.90449	4.7e-05	0.001152
PTPRA	NM_002836	Homo sapiens protein tyrosine phosphatase, receptor type, A (PTPRA), transcript variant 1, mRNA [NM_002836]	-0.55623	2.56e-07	6.28e-06		SMC5L1	-0.30298	5.60375	4.7e-05	0.001152
PIK3R4	NM_014602	Homo sapiens phosphoinositide-3-kinase, regulatory subunit 4, p150 (PIK3R4), mRNA [NM_014602]	-0.67596	2.57e-07	6.29e-06		MRGPRX2	0.288365	7.96207	4.72e-05	0.001156
LOC163590	NM_145034	Homo sapiens AF464140 (LOC163590), mRNA [NM_145034]	0.504432	2.59e-07	6.33e-06		FLJ12949	-0.42458	9.03493	4.73e-05	0.001157
MTHFR	NM_005957	Homo sapiens 5,10-methylenetetrahydrofolate reductase (NADPH) (MTHFR), mRNA [NM_005957]	0.62597	2.6e-07	6.36e-06		CSTB	0.5508	11.9611	4.74e-05	0.001157
KRTAP1-3	NM_030966	Homo sapiens keratin associated protein 1-3 (KRTAP1-3), mRNA [NM_030966]	0.744271	2.63e-07	6.42e-06		TBL1XR1	-0.58591	7.28675	4.75e-05	0.001159
GCNT3	NM_004751	Homo sapiens glucosaminyl (N-acetyl) transferase 3, mucin type (GCNT3), mRNA [NM_004751]	0.826519	2.65e-07	6.45e-06		METTL3	-0.31713	7.4073	4.76e-05	0.00116
FLJ38374	AK125985	Homo sapiens cDNA FLJ43997 fis, clone TESTI4021456. [AK125985]	0.440317	2.66e-07	6.46e-06		ZNF345	-0.44431	6.81513	4.78e-05	0.001163
GTPBP1	NM_004286	Homo sapiens GTP binding protein 1 (GTPBP1), mRNA [NM_004286]	0.722773	2.66e-07	6.47e-06		KSR2	0.570979	6.48529	4.79e-05	0.001164
C14orf131	AK001994	Homo sapiens cDNA FLJ11132 fis, clone PLACE1006335. [AK001994]	0.996257	2.69e-07	6.52e-06		FKBPL	0.33672	8.84356	4.81e-05	0.001166
SELPLG	NM_003006	Homo sapiens selectin P ligand (SELPLG), mRNA [NM_003006]	0.66443	2.69e-07	6.52e-06		TATDN1	-0.64735	6.82647	4.82e-05	0.001166
RAB6IP2	NM_178037	Homo sapiens RAB6 interacting protein 2 (RAB6IP2), transcript variant beta, mRNA [NM_178037]	0.974355	2.71e-07	6.56e-06		PLSCR2	0.791849	7.18488	4.83e-05	0.001166
SCD	NM_005063	Homo sapiens stearoyl-CoA desaturase (delta-9-desaturase) (SCD), mRNA [NM_005063]	1.10213	2.72e-07	6.57e-06		BCDO2	0.617387	6.91004	4.83e-05	0.001166
AD031	NM_032021	Homo sapiens AD031 protein (AD031), mRNA [NM_032021]	0.400505	2.72e-07	6.57e-06		PANK4	-0.37618	6.47601	4.84e-05	0.001166
LMNB2	NM_032737	Homo sapiens lamin B2 (LMNB2), mRNA [NM_032737]	-0.47608	2.73e-07	6.59e-06		CDK3	-0.36773	6.66151	4.84e-05	0.001166
BMP2	NM_001200	Homo sapiens bone morphogenetic protein 2 (BMP2), mRNA [NM_001200]	0.922686	2.73e-07	6.59e-06		AGT	0.710493	10.1028	4.85e-05	0.001166
POLR3G	NM_006467	Homo sapiens polymerase (RNA) III (DNA directed) polypeptide G (32kD) (POLR3G), mRNA [NM_006467]	0.602472	2.77e-07	6.65e-06		AGPAT5	-0.46364	6.41322	4.85e-05	0.001166
AF241539	AF241539	Homo sapiens ncaml mRNA, complete cds. [AF241539]	0.90689	2.77e-07	6.65e-06		ZNF430	-0.83145	9.60576	4.85e-05	0.001166
A_23_P54593	A_23_P54593	Unknown	0.530159	2.78e-07	6.66e-06		AQP5	0.379867	10.1007	4.87e-05	0.001169
MGC15476	NM_145056	Homo sapiens thymus expressed gene 3-like (MGC15476), mRNA [NM_145056]	0.50159	2.79e-07	6.68e-06		TEX27	-0.55785	6.49552	4.88e-05	0.001171
RRAGA	NM_006570	Homo sapiens Ras-related GTP binding A (RRAGA), mRNA [NM_006570]	-0.46919	2.82e-07	6.76e-06		RWDD3	-0.49293	7.93332	4.9e-05	0.001174
OPTN	NM_021980	Homo sapiens optineurin (OPTN), transcript variant 2, mRNA [NM_021980]	-0.84009	2.83e-07	6.78e-06		SCC-112	-0.49509	8.84765	4.91e-05	0.001176
GIMAP6	NM_024711	Homo sapiens GTPase, IMAP family member 6 (GIMAP6), transcript variant 1, mRNA [NM_024711]	-0.97762	2.88e-07	6.88e-06		A_23_P207881	0.432417	6.8785	4.93e-05	0.001178
A_23_P146270	A_23_P146270	Unknown	0.913767	2.89e-07	6.9e-06		PCDHB4	0.789723	8.42088	4.93e-05	0.001178
76P	NM_014444	Homo sapiens gamma tubulin ring complex protein (76p gene) (76P), mRNA [NM_014444]	-0.43878	2.91e-07	6.93e-06		S100A11	0.695531	12.708	4.95e-05	0.001179
IGSF4	NM_014333	Homo sapiens immunoglobulin superfamily, member 4 (IGSF4), mRNA [NM_014333]	0.784764	2.91e-07	6.93e-06		B3GALT7	0.573555	9.32126	4.98e-05	0.001183
HSDL1	NM_031463	Homo sapiens hydroxysteroid dehydrogenase like 1 (HSDL1), mRNA [NM_031463]	-0.55911	2.91e-07	6.93e-06		CSNK1A1L	-0.44972	7.40119	4.98e-05	0.001183
JAM3	NM_032801	Homo sapiens junctional adhesion molecule 3 (JAM3), mRNA [NM_032801]	0.754428	2.94e-07	6.98e-06		PURB	-0.52304	7.0552	4.98e-05	0.001183
RAD17	NM_133339	Homo sapiens RAD17 homolog (S. pombe) (RAD17), transcript variant 2, mRNA [NM_133339]	-0.74398	2.94e-07	6.99e-06		HHEX	-0.57929	7.75028	4.99e-05	0.001183
PTMA	NM_002823	Homo sapiens prothymosin, alpha (gene sequence 28) (PTMA), mRNA [NM_002823]	-0.95878	2.96e-07	7.01e-06		FLJ34154	0.964243	9.48727	5e-05	0.001183
UNC84A	ENST00000340926	Sad1/unc-84 protein-like 1 (Unc-84 homolog A). [Source:Uniprot/SWISSPROT;Acc:O94901] [ENST00000340926]	0.438504	2.97e-07	7.04e-06		ZNF650	-0.24669	6.70976	5e-05	0.001183
DHX15	NM_001358	Homo sapiens DEAH (Asp-Glu-Ala-His) box polypeptide 15 (DHX15), mRNA [NM_001358]	-0.82643	2.98e-07	7.06e-06		FLJ39370	-0.62141	6.48141	5e-05	0.001183
LOC255189	BC035335	Homo sapiens, Similar to phospholipase A2, group IVB (cytosolic), clone IMAGE:5182144, mRNA, partial cds. [BC035335]	0.333649	3.03e-07	7.15e-06		LMX1A	0.314291	7.17377	5.03e-05	0.001187
PLEKHA1	NM_021622	Homo sapiens pleckstrin homology domain containing, family A (phosphoinositide binding specific) member 1 (PLEKHA1), transcript variant 1, mRNA [NM_021622]	1.01191	3.03e-07	7.15e-06		A_23_P30055	0.466448	4.96143	5.03e-05	0.001187
SIL1	NM_022464	Homo sapiens endoplasmic reticulum chaperone SIL1, homolog of yeast (SIL1), mRNA [NM_022464]	-0.41078	3.04e-07	7.15e-06		ZNF639	-0.39964	8.39165	5.07e-05	0.001194
WASPIP	NM_003387	Homo sapiens Wiskott-Aldrich syndrome protein interacting protein (WASPIP), mRNA [NM_003387]	0.443666	3.04e-07	7.15e-06		COVA1	-0.42822	6.94285	5.11e-05	0.001202
COMMD10	NM_016144	Homo sapiens COMM domain containing 10 (COMMD10), mRNA [NM_016144]	-0.95718	3.05e-07	7.16e-06		LGALS12	0.555565	7.55452	5.15e-05	0.001211
EPHA4	NM_004438	Homo sapiens EPH receptor A4 (EPHA4), mRNA [NM_004438]	0.799638	3.05e-07	7.17e-06		APG10L	-0.42196	5.96234	5.16e-05	0.001212
RAB11FIP2	NM_014904	Homo sapiens RAB11 family interacting protein 2 (class I) (RAB11FIP2), mRNA [NM_014904]	-0.50394	3.09e-07	7.26e-06		OR51G1	0.302927	6.7154	5.22e-05	0.001225
TBL1Y	NM_033284	Homo sapiens transducin (beta)-like 1Y-linked (TBL1Y), transcript variant 1, mRNA [NM_033284]	0.880698	3.12e-07	7.3e-06		RAB5A	-0.62613	10.2141	5.23e-05	0.001225
PUNC	NM_004884	Homo sapiens putative neuronal cell adhesion molecule (PUNC), mRNA [NM_004884]	0.655362	3.13e-07	7.31e-06		BTBD7	-0.56989	7.49953	5.23e-05	0.001225
HCLS1	NM_005335	Homo sapiens hematopoietic cell-specific Lyn substrate 1 (HCLS1), mRNA [NM_005335]	0.57705	3.13e-07	7.32e-06		MGC5297	-0.49439	7.22803	5.24e-05	0.001226
STK17B	NM_004226	Homo sapiens serine/threonine kinase 17b (apoptosis-inducing) (STK17B), mRNA [NM_004226]	-0.71379	3.14e-07	7.33e-06		TCEB2	0.443425	12.4057	5.27e-05	0.001232
PDLIM3	NM_014476	Homo sapiens PDZ and LIM domain 3 (PDLIM3), mRNA [NM_014476]	0.58275	3.14e-07	7.33e-06		BIVM	-0.5628	6.70681	5.28e-05	0.001232
[truncated: 6,579 more rows]

## Sheet: MS
gene	logFC	AveExpr	P.Value	adj.P.Val
PHYH	-0.7367	7.69482	3e-09	4.6e-05
[truncated: 2,847 more rows]

## Sheet: CJD
gene	logFC	AveExpr	P.Value	adj.P.Val
[truncated: 2,074 more rows]

[truncated: 2 more sheets: FTD, ALS]
