# Supplementary material for: Transcriptional Analysis of Nuclear-Encoded Mitochondrial Genes in Eight Neurodegenerative Disorders: The Analysis of Seven Diseases in Reference to Friedreich’s Ataxia
Source: Front Genet. 2021 Dec 20;12:749792. doi: 10.3389/fgene.2021.749792 (PMC8721009; doi:10.3389/fgene.2021.749792)
Supplement: Supplementary file 10 [file Table5.XLSX]

## Sheet: Table S5 HD
Table S4: DEGS in HD
Mitochondrial DEGs (log fold change > 0.6)
gene	lfc	p-value	p-adjusted
SPATA19	-2.18476	0.00029009	0.00362856
HSD3B1	-2.16271	6.26e-06	0.000199498
GSDMC	-1.6748	0.00348919	0.0225024
TMEM160	-1.3338	7.69e-10	1.38e-07
GPD1	-1.32594	1.18e-12	4.47e-10
NXNL1	-1.25334	0.00287191	0.0194892
DAO	-1.20228	0.0016707	0.0131236
ENOSF1	-1.11091	7.89e-06	0.000237933
CNP	-1.08218	9e-05	0.00150992
MOBP	-1.06222	0.00192116	0.0146031
TH	-1.03968	0.000376554	0.00441164
KLK6	-0.97698	0.00746535	0.0388031
TYMS	-0.945963	0.00084637	0.00810133
SPHKAP	-0.930436	0.000195043	0.00269799
TERT	-0.900308	0.00572002	0.0320512
CRYM	-0.8176	8.22e-06	0.000245532
PDF	-0.794367	6.31e-06	0.000199685
SLC25A45	-0.769606	7.06e-09	8.72e-07
NEFH	-0.706755	0.00170439	0.0133366
GSTZ1	-0.673029	9.92e-07	4.74e-05
VAMP1	-0.67213	9.26e-06	0.000268254
CIDEA	-0.659098	0.000877534	0.00831699
SDSL	-0.652524	2.36e-05	0.000544073
NOS1	-0.63469	8.46e-05	0.00143317
OXCT2	-0.619759	0.000707138	0.00707006
AZIN2	-0.611634	1.75e-08	1.86e-06
TIMM23B	-0.606989	0.000216096	0.00290469
RGS2	0.602381	4.48e-05	0.000889758
ADAM12	0.616549	0.00468658	0.027927
RAB32	0.623156	0.000190915	0.00265734
PRSS35	0.63723	0.00438162	0.0265921
GIMAP5	0.645692	0.000336	0.00403
HEBP2	0.647298	1.3e-05	0.000347453
HSPA1B	0.649995	0.00742	0.0387
CYBA	0.666492	0.00581	0.0324603
OLFM4	0.667547	0.00157491	0.01257
KYNU	0.667774	0.0036501	0.0233047
SPR	0.681757	1.56e-05	0.000399239
STOM	0.686971	0.000387	0.0045104
EYA2	0.69754	0.000860958	0.00821255
CAV1	0.70426	0.00351	0.0226321
SLC16A1	0.730251	0.000193	0.00268
ACSM1	0.732203	0.00814	0.0412
SLC25A21	0.736306	0.00388717	0.0243794
STAP1	0.75703	0.00826	0.0417534
PYCARD	0.767115	0.00037615	0.00441112
GPER1	0.775309	2.06e-06	8.17e-05
HK2	0.779879	0.00112898	0.00989561
MGARP	0.782794	3.53e-06	0.000124968
COX6B2	0.782829	0.00670868	0.0360009
P4HA1	0.80403	9.11e-08	6.79e-06
HCLS1	0.814845	0.0027788	0.0190658
HIF3A	0.821507	0.00285992	0.0194492
GNRH1	0.821683	4.14e-07	2.35e-05
CYBB	0.827592	0.00204	0.0152419
SLC25A48	0.84227	0.000115	0.00180769
GJA1	0.890428	0.000113	0.00177859
MRPS6	0.912617	3.48e-11	9.37e-09
CASP1	0.943456	9.03e-06	0.000262353
FGR	0.968845	9.58e-07	4.59e-05
TNNC1	0.980171	0.000717113	0.0071315
HSPA1A	0.98398	0.000371	0.00436
G0S2	0.985019	1.42e-06	6.23e-05
HK3	0.999138	1.23e-05	0.000334
CLIC1	1.03591	2.09e-05	0.000494883
PGR	1.06118	1.54e-05	0.000394688
KANK2	1.08848	1.46e-07	1.01e-05
PERP	1.1691	6.5e-10	1.18e-07
DDIT4	1.2324	2.69e-08	2.68e-06
CASP4	1.23429	1.47e-08	1.62e-06
ACADL	1.32786	3.55e-08	3.33e-06
CYP1B1	1.53648	2.81e-07	1.73e-05
PLN	1.54692	0.0026477	0.0183353
BCL2A1	1.67066	0.000211199	0.00285604
PLA2G2A	2.70444	0.000603532	0.00630043
SHOX2	2.84712	4.21e-20	1.05e-16
HOXB9	5.22792	3.41e-21	1.09e-17
