# Supplementary material for: Transcriptional Analysis of Nuclear-Encoded Mitochondrial Genes in Eight Neurodegenerative Disorders: The Analysis of Seven Diseases in Reference to Friedreich’s Ataxia
Source: Front Genet. 2021 Dec 20;12:749792. doi: 10.3389/fgene.2021.749792 (PMC8721009; doi:10.3389/fgene.2021.749792)
Supplement: Supplementary file 11 [file Table7.xlsx]

## Sheet: Table S1 list of genes
	ENSEMBL ID	SYMBOL	CONFIDENCE NUMBER	ENTREZ ID	GENE NAME
1	ENSG00000002330	BAD	5	572	BCL2 associated agonist of cell death
2	ENSG00000002549	LAP3	3	51056	leucine aminopeptidase 3
3	ENSG00000003509	NDUFAF7	5	55471	NADH:ubiquinone oxidoreductase complex assembly factor 7
4	ENSG00000004139	SARM1	5	23098	sterile alpha and TIR motif containing 1
5	ENSG00000004142	POLDIP2	5	26073	DNA polymerase delta interacting protein 2
6	ENSG00000004455	AK2	5	204	adenylate kinase 2
7	ENSG00000004478	FKBP4	4	2288	FKBP prolyl isomerase 4
8	ENSG00000004779	NDUFAB1	5	4706	NADH:ubiquinone oxidoreductase subunit AB1
9	ENSG00000004961	HCCS	5	3052	holocytochrome c synthase
10	ENSG00000005059	MCUB	5	55013	mitochondrial calcium uniporter dominant negative subunit beta
11	ENSG00000005156	LIG3	4	3980	DNA ligase 3
12	ENSG00000005194	CIAPIN1	4	57019	cytokine induced apoptosis inhibitor 1
13	ENSG00000005249	PRKAR2B	3	5577	protein kinase cAMP-dependent type II regulatory subunit beta
14	ENSG00000005379	TSPOAP1	5	9256	TSPO associated protein 1
15	ENSG00000005381	MPO	3	4353	myeloperoxidase
16	ENSG00000005469	CROT	2	54677	carnitine O-octanoyltransferase
17	ENSG00000006530	AGK	5	55750	acylglycerol kinase
18	ENSG00000006695	COX10	5	1352	cytochrome c oxidase assembly factor heme A:farnesyltransferase COX10
19	ENSG00000006744	ELAC2	5	60528	elaC ribonuclease Z 2
20	ENSG00000007923	DNAJC11	5	55735	DnaJ heat shock protein family (Hsp40) member C11
21	ENSG00000008311	AASS	5	10157	aminoadipate-semialdehyde synthase
22	ENSG00000008394	MGST1	5	4257	microsomal glutathione S-transferase 1
23	ENSG00000009307	CSDE1	1	7812	cold shock domain containing E1
24	ENSG00000011295	TTC19	5	54902	tetratricopeptide repeat domain 19
25	ENSG00000011376	LARS2	5	23395	leucyl-tRNA synthetase 2, mitochondrial
26	ENSG00000014216	CAPN1	4	823	calpain 1
27	ENSG00000014641	MDH1	3	4190	malate dehydrogenase 1
28	ENSG00000014919	COX15	5	1355	cytochrome c oxidase assembly homolog COX15
29	ENSG00000015475	BID	5	637	BH3 interacting domain death agonist
30	ENSG00000016082	ISL1	3	3670	ISL LIM homeobox 1
31	ENSG00000016391	CHDH	5	55349	choline dehydrogenase
32	ENSG00000018510	AGPS	4	8540	alkylglycerone phosphate synthase
33	ENSG00000019186	CYP24A1	5	1591	cytochrome P450 family 24 subfamily A member 1
34	ENSG00000021826	CPS1	4	1373	carbamoyl-phosphate synthase 1
35	ENSG00000023228	NDUFS1	5	4719	NADH:ubiquinone oxidoreductase core subunit S1
36	ENSG00000023572	GLRX2	5	51022	glutaredoxin 2
37	ENSG00000025772	TOMM34	5	10953	translocase of outer mitochondrial membrane 34
38	ENSG00000027001	MIPEP	5	4285	mitochondrial intermediate peptidase
39	ENSG00000028116	VRK2	5	7444	VRK serine/threonine kinase 2
40	ENSG00000029639	TFB1M	5	51106	transcription factor B1, mitochondrial
41	ENSG00000030110	BAK1	5	578	BCL2 antagonist/killer 1
42	ENSG00000030582	GRN	2	2896	granulin precursor
43	ENSG00000031698	SARS1	2	6301	seryl-tRNA synthetase 1
44	ENSG00000033050	ABCF2	2	10061	ATP binding cassette subfamily F member 2
45	ENSG00000034971	MYOC	5	4653	myocilin
46	ENSG00000035141	FAM136A	3	84908	family with sequence similarity 136 member A
47	ENSG00000035720	STAP1	5	26228	signal transducing adaptor family member 1
48	ENSG00000036448	MYOM2	5	9172	myomesin 2
49	ENSG00000036473	OTC	5	5009	ornithine carbamoyltransferase
50	ENSG00000038274	MAT2B	1	27430	methionine adenosyltransferase 2B
51	ENSG00000039560	RAI14	1	26064	retinoic acid induced 14
52	ENSG00000152782	PANK1	2	53354	pantothenate kinase 1
53	ENSG00000043514	TRIT1	5	54802	tRNA isopentenyltransferase 1
54	ENSG00000047230	CTPS2	1	56474	CTP synthase 2
55	ENSG00000048544	MRPS10	5	55173	mitochondrial ribosomal protein S10
56	ENSG00000049239	H6PD	2	9563	hexose-6-phosphate dehydrogenase/glucose 1-dehydrogenase
57	ENSG00000049883	PTCD2	5	79810	pentatricopeptide repeat domain 2
58	ENSG00000050393	MCUR1	5	63933	mitochondrial calcium uniporter regulator 1
59	ENSG00000050426	LETMD1	5	25875	LETM1 domain containing 1
60	ENSG00000051180	RAD51	5	5888	RAD51 recombinase
61	ENSG00000051523	CYBA	3	1535	cytochrome b-245 alpha chain
62	ENSG00000051620	HEBP2	5	23593	heme binding protein 2
63	ENSG00000053371	AKR7A2	3	8574	aldo-keto reductase family 7 member A2
64	ENSG00000054523	KIF1B	4	23095	kinesin family member 1B
65	ENSG00000054654	SYNE2	5	23224	spectrin repeat containing nuclear envelope protein 2
66	ENSG00000054983	GALC	2	2581	galactosylceramidase
67	ENSG00000055950	MRPL43	5	84545	mitochondrial ribosomal protein L43
68	ENSG00000057663	ATG5	3	9474	autophagy related 5
69	ENSG00000059573	ALDH18A1	5	5832	aldehyde dehydrogenase 18 family member A1
70	ENSG00000059691	GATB	5	5188	glutamyl-tRNA amidotransferase subunit B
71	ENSG00000060762	MPC1	5	51660	mitochondrial pyruvate carrier 1
72	ENSG00000061794	MRPS35	5	60488	mitochondrial ribosomal protein S35
73	ENSG00000062282	DGAT2	4	84649	diacylglycerol O-acyltransferase 2
74	ENSG00000062485	CS	5	1431	citrate synthase
75	ENSG00000062582	MRPS24	4	64951	mitochondrial ribosomal protein S24
76	ENSG00000063241	ISOC2	2	79763	isochorismatase domain containing 2
77	ENSG00000063761	ADCK1	3	57143	aarF domain containing kinase 1
78	ENSG00000063854	HAGH	5	3029	hydroxyacylglutathione hydrolase
79	ENSG00000064012	CASP8	5	841	caspase 8
80	ENSG00000064601	CTSA	2	5476	cathepsin A
81	ENSG00000064655	EYA2	3	2139	EYA transcriptional coactivator and phosphatase 2
82	ENSG00000065057	NTHL1	4	4913	nth like DNA glycosylase 1
83	ENSG00000065154	OAT	5	4942	ornithine aminotransferase
84	ENSG00000065427	KARS1	5	3735	lysyl-tRNA synthetase 1
85	ENSG00000065518	NDUFB4	5	4710	NADH:ubiquinone oxidoreductase subunit B4
86	ENSG00000066855	MTFR1	5	9650	mitochondrial fission regulator 1
87	ENSG00000066926	FECH	5	2235	ferrochelatase
88	ENSG00000067225	PKM	5	5315	pyruvate kinase M1/2
89	ENSG00000067248	DHX29	1	54505	DExH-box helicase 29
90	ENSG00000067533	RRP15	2	51018	ribosomal RNA processing 15 homolog
91	ENSG00000067704	IARS2	5	55699	isoleucyl-tRNA synthetase 2, mitochondrial
92	ENSG00000068120	COASY	5	80347	Coenzyme A synthase
93	ENSG00000068615	REEP1	4	65055	receptor accessory protein 1
94	ENSG00000069998	HDHD5	4	27440	haloacid dehalogenase like hydrolase domain containing 5
95	ENSG00000070214	SLC44A1	4	23446	solute carrier family 44 member 1
96	ENSG00000070748	CHAT	2	1103	choline O-acetyltransferase
97	ENSG00000070808	CAMK2A	4	815	calcium/calmodulin dependent protein kinase II alpha
98	ENSG00000072062	PRKACA	4	5566	protein kinase cAMP-activated catalytic subunit alpha
99	ENSG00000072210	ALDH3A2	2	224	aldehyde dehydrogenase 3 family member A2
100	ENSG00000072274	TFRC	3	7037	transferrin receptor
101	ENSG00000072364	AFF4	2	27125	AF4/FMR2 family member 4
102	ENSG00000072506	HSD17B10	5	3028	hydroxysteroid 17-beta dehydrogenase 10
103	ENSG00000072518	MARK2	4	2011	microtubule affinity regulating kinase 2
104	ENSG00000072756	TRNT1	5	51095	tRNA nucleotidyl transferase 1
105	ENSG00000072778	ACADVL	5	37	acyl-CoA dehydrogenase very long chain
106	ENSG00000073578	SDHA	5	6389	succinate dehydrogenase complex flavoprotein subunit A
107	ENSG00000074071	MRPS34	5	65993	mitochondrial ribosomal protein S34
108	ENSG00000074582	BCS1L	5	617	BCS1 homolog, ubiquinol-cytochrome c reductase complex chaperone
109	ENSG00000075142	SRI	3	6717	sorcin
110	ENSG00000075239	ACAT1	5	38	acetyl-CoA acetyltransferase 1
111	ENSG00000075240	GRAMD4	5	23151	GRAM domain containing 4
112	ENSG00000075336	TIMM21	5	29090	translocase of inner mitochondrial membrane 21
113	ENSG00000075415	SLC25A3	5	5250	solute carrier family 25 member 3
114	ENSG00000076043	REXO2	5	25996	RNA exonuclease 2
115	ENSG00000076248	UNG	5	7374	uracil DNA glycosylase
116	ENSG00000077514	POLD3	2	10714	DNA polymerase delta 3, accessory subunit
117	ENSG00000077713	SLC25A43	4	203427	solute carrier family 25 member 43
118	ENSG00000078070	MCCC1	5	56922	methylcrotonoyl-CoA carboxylase 1
119	ENSG00000078618	NRDC	5	4898	nardilysin convertase
120	ENSG00000079102	RUNX1T1	4	862	RUNX1 partner transcriptional co-repressor 1
121	ENSG00000079215	SLC1A3	3	6507	solute carrier family 1 member 3
122	ENSG00000080819	CPOX	5	1371	coproporphyrinogen oxidase
123	ENSG00000081791	DELE1	5	9812	DAP3 binding cell death enhancer 1
124	ENSG00000082175	PGR	4	5241	progesterone receptor
125	ENSG00000082515	MRPL22	5	29093	mitochondrial ribosomal protein L22
126	ENSG00000083099	LYRM2	1	57226	LYR motif containing 2
127	ENSG00000083123	BCKDHB	5	594	branched chain keto acid dehydrogenase E1 subunit beta
128	ENSG00000083937	CHMP2B	3	25978	charged multivesicular body protein 2B
129	ENSG00000084090	STARD7	5	56910	StAR related lipid transfer domain containing 7
130	ENSG00000084092	NOA1	5	84273	nitric oxide associated 1
131	ENSG00000084207	GSTP1	5	2950	glutathione S-transferase pi 1
132	ENSG00000084734	GCKR	4	2646	glucokinase regulator
133	ENSG00000084754	HADHA	5	3030	hydroxyacyl-CoA dehydrogenase trifunctional multienzyme complex subunit alpha
134	ENSG00000085760	MTIF2	5	4528	mitochondrial translational initiation factor 2
135	ENSG00000086061	DNAJA1	4	3301	DnaJ heat shock protein family (Hsp40) member A1
136	ENSG00000086504	MRPL28	5	10573	mitochondrial ribosomal protein L28
137	ENSG00000086991	NOX4	4	50507	NADPH oxidase 4
138	ENSG00000087008	ACOX3	2	8310	acyl-CoA oxidase 3, pristanoyl
139	ENSG00000087074	PPP1R15A	4	23645	protein phosphatase 1 regulatory subunit 15A
140	ENSG00000087088	BAX	5	581	BCL2 associated X, apoptosis regulator
141	ENSG00000087157	PGS1	5	9489	phosphatidylglycerophosphate synthase 1
142	ENSG00000087245	MMP2	5	4313	matrix metallopeptidase 2
143	ENSG00000087269	NOP14	1	8602	NOP14 nucleolar protein
144	ENSG00000087299	L2HGDH	5	79944	L-2-hydroxyglutarate dehydrogenase
145	ENSG00000087470	DNM1L	5	10059	dynamin 1 like
146	ENSG00000088682	COQ9	5	57017	coenzyme Q9
147	ENSG00000088766	CRLS1	5	54675	cardiolipin synthase 1
148	ENSG00000088888	MAVS	5	57506	mitochondrial antiviral signaling protein
149	ENSG00000088986	DYNLL1	5	8655	dynein light chain LC8-type 1
150	ENSG00000089060	SLC8B1	5	80024	solute carrier family 8 member B1
151	ENSG00000089163	SIRT4	5	23409	sirtuin 4
152	ENSG00000089250	NOS1	4	4842	nitric oxide synthase 1
153	ENSG00000089876	DHX32	3	55760	DEAH-box helicase 32 (putative)
154	ENSG00000090020	SLC9A1	3	6548	solute carrier family 9 member A1
155	ENSG00000090263	MRPS33	5	51650	mitochondrial ribosomal protein S33
156	ENSG00000090266	NDUFB2	5	4708	NADH:ubiquinone oxidoreductase subunit B2
157	ENSG00000090432	MUL1	5	79594	mitochondrial E3 ubiquitin protein ligase 1
158	ENSG00000090686	USP48	4	84196	ubiquitin specific peptidase 48
159	ENSG00000090857	PDPR	4	55066	pyruvate dehydrogenase phosphatase regulatory subunit
160	ENSG00000091140	DLD	5	1738	dihydrolipoamide dehydrogenase
161	ENSG00000091483	FH	5	2271	fumarate hydratase
162	ENSG00000092964	DPYSL2	2	1808	dihydropyrimidinase like 2
163	ENSG00000093010	COMT	2	1312	catechol-O-methyltransferase
164	ENSG00000095321	CRAT	5	1384	carnitine O-acetyltransferase
165	ENSG00000095951	HIVEP1	4	3096	HIVEP zinc finger 1
166	ENSG00000096080	MRPS18A	5	55168	mitochondrial ribosomal protein S18A
167	ENSG00000096384	HSP90AB1	4	3326	heat shock protein 90 alpha family class B member 1
168	ENSG00000096717	SIRT1	5	23411	sirtuin 1
169	ENSG00000097007	ABL1	4	25	ABL proto-oncogene 1, non-receptor tyrosine kinase
170	ENSG00000097021	ACOT7	4	11332	acyl-CoA thioesterase 7
171	ENSG00000097033	SH3GLB1	4	51100	SH3 domain containing GRB2 like, endophilin B1
172	ENSG00000099624	ATP5F1D	5	513	ATP synthase F1 subunit delta
173	ENSG00000099795	NDUFB7	5	4713	NADH:ubiquinone oxidoreductase subunit B7
174	ENSG00000099800	TIMM13	5	26517	translocase of inner mitochondrial membrane 13
175	ENSG00000099821	POLRMT	5	5442	RNA polymerase mitochondrial
176	ENSG00000099904	ZDHHC8	3	29801	zinc finger DHHC-type palmitoyltransferase 8
177	ENSG00000099968	BCL2L13	5	23786	BCL2 like 13
178	ENSG00000100033	PRODH	5	5625	proline dehydrogenase 1
179	ENSG00000100075	SLC25A1	5	6576	solute carrier family 25 member 1
180	ENSG00000100116	GCAT	5	23464	glycine C-acetyltransferase
181	ENSG00000100146	SOX10	3	6663	SRY-box transcription factor 10
182	ENSG00000100151	PICK1	4	9463	protein interacting with PRKCA 1
183	ENSG00000100197	CYP2D6	4	1565	cytochrome P450 family 2 subfamily D member 6
184	ENSG00000100197	LOC107987478	-	107987478	cytochrome P450 2D6-like
185	ENSG00000100197	LOC107987479	-	107987479	cytochrome P450 2D6
186	ENSG00000100209	HSCB	5	150274	HscB mitochondrial iron-sulfur cluster cochaperone
187	ENSG00000100216	TOMM22	5	56993	translocase of outer mitochondrial membrane 22
188	ENSG00000100225	FBXO7	5	25793	F-box protein 7
189	ENSG00000100290	BIK	4	638	BCL2 interacting killer
190	ENSG00000100294	MCAT	5	27349	malonyl-CoA-acyl carrier protein transacylase
191	ENSG00000100300	TSPO	5	706	translocator protein
192	ENSG00000100335	MIEF1	5	54471	mitochondrial elongation factor 1
193	ENSG00000100347	SAMM50	5	25813	SAMM50 sorting and assembly machinery component
194	ENSG00000100348	TXN2	5	25828	thioredoxin 2
195	ENSG00000100372	SLC25A17	2	10478	solute carrier family 25 member 17
196	ENSG00000100412	ACO2	5	50	aconitase 2
197	ENSG00000100416	TRMU	4	55687	tRNA mitochondrial 2-thiouridylase
198	ENSG00000100422	CERK	2	64781	ceramide kinase
199	ENSG00000100575	TIMM9	5	26520	translocase of inner mitochondrial membrane 9
200	ENSG00000100577	GSTZ1	5	2954	glutathione S-transferase zeta 1
201	ENSG00000100596	SPTLC2	4	9517	serine palmitoyltransferase long chain base subunit 2
202	ENSG00000100601	ALKBH1	5	8846	alkB homolog 1, histone H2A dioxygenase
203	ENSG00000100823	APEX1	5	328	apurinic/apyrimidinic endodeoxyribonuclease 1
204	ENSG00000100889	PCK2	5	5106	phosphoenolpyruvate carboxykinase 2, mitochondrial
205	ENSG00000101019	UQCC1	5	55245	ubiquinol-cytochrome c reductase complex assembly factor 1
206	ENSG00000101132	PFDN4	5	5203	prefoldin subunit 4
207	ENSG00000101152	DNAJC5	4	80331	DnaJ heat shock protein family (Hsp40) member C5
208	ENSG00000101181	MTG2	5	26164	mitochondrial ribosome associated GTPase 2
209	ENSG00000101188	NTSR1	3	4923	neurotensin receptor 1
210	ENSG00000101247	NDUFAF5	5	79133	NADH:ubiquinone oxidoreductase complex assembly factor 5
211	ENSG00000101290	CDS2	4	8760	CDP-diacylglycerol synthase 2
212	ENSG00000101298	SNPH	3	9751	syntaphilin
213	ENSG00000101349	PAK5	5	57144	p21 (RAC1) activated kinase 5
214	ENSG00000101473	ACOT8	3	10005	acyl-CoA thioesterase 8
215	ENSG00000101546	RBFA	4	79863	ribosome binding factor A
216	ENSG00000101986	ABCD1	5	215	ATP binding cassette subfamily D member 1
217	ENSG00000102048	ASB9	3	140462	ankyrin repeat and SOCS box containing 9
218	ENSG00000102125	TAZ	5	6901	tafazzin
219	ENSG00000102128	RAB40AL	5	282808	RAB40A like
220	ENSG00000102309	PIN4	5	5303	peptidylprolyl cis/trans isomerase, NIMA-interacting 4
221	ENSG00000102471	NDFIP2	4	54602	Nedd4 family interacting protein 2
222	ENSG00000102738	MRPS31	5	10240	mitochondrial ribosomal protein S31
223	ENSG00000102763	VWA8	5	23078	von Willebrand factor A domain containing 8
224	ENSG00000102794	ACOD1	4	730249	aconitate decarboxylase 1
225	ENSG00000102837	OLFM4	5	10562	olfactomedin 4
226	ENSG00000102897	LYRM1	2	57149	LYR motif containing 1
227	ENSG00000102931	ARL2BP	5	23568	ADP ribosylation factor like GTPase 2 binding protein
228	ENSG00000102967	DHODH	5	1723	dihydroorotate dehydrogenase (quinone)
229	ENSG00000103034	NDRG4	4	65009	NDRG family member 4
230	ENSG00000103066	PLA2G15	1	23659	phospholipase A2 group XV
231	ENSG00000103121	CMC2	5	56942	C-X9-C motif containing 2
232	ENSG00000103150	MLYCD	5	23417	malonyl-CoA decarboxylase
233	ENSG00000103152	MPG	4	4350	N-methylpurine DNA glycosylase
234	ENSG00000103160	HSDL1	5	83693	hydroxysteroid dehydrogenase like 1
235	ENSG00000103316	CRYM	3	1428	crystallin mu
236	ENSG00000103356	EARS2	5	124454	glutamyl-tRNA synthetase 2, mitochondrial
237	ENSG00000103423	DNAJA3	5	9093	DnaJ heat shock protein family (Hsp40) member A3
238	ENSG00000103490	PYCARD	5	29108	PYD and CARD domain containing
239	ENSG00000103507	BCKDK	5	10295	branched chain keto acid dehydrogenase kinase
240	ENSG00000103642	LACTB	5	114294	lactamase beta
241	ENSG00000103707	MTFMT	4	123263	mitochondrial methionyl-tRNA formyltransferase
242	ENSG00000104081	BMF	4	90427	Bcl2 modifying factor
243	ENSG00000104325	DECR1	5	1666	2,4-dienoyl-CoA reductase 1
244	ENSG00000104381	GDAP1	5	54332	ganglioside induced differentiation associated protein 1
245	ENSG00000104412	EMC2	1	9694	ER membrane protein complex subunit 2
246	ENSG00000104442	ARMC1	2	55156	armadillo repeat containing 1
247	ENSG00000104687	GSR	5	2936	glutathione-disulfide reductase
248	ENSG00000104723	TUSC3	4	7991	tumor suppressor candidate 3
249	ENSG00000104823	ECH1	4	1891	enoyl-CoA hydratase 1
250	ENSG00000104835	SARS2	5	54938	seryl-tRNA synthetase 2, mitochondrial
251	ENSG00000104907	TRMT1	5	55621	tRNA methyltransferase 1
252	ENSG00000104936	DMPK	3	1760	DM1 protein kinase
253	ENSG00000104980	TIMM44	5	10469	translocase of inner mitochondrial membrane 44
254	ENSG00000105058	FAM32A	2	26017	family with sequence similarity 32 member A
255	ENSG00000105127	AKAP8	3	10270	A-kinase anchoring protein 8
256	ENSG00000105176	URI1	4	8725	URI1 prefoldin like chaperone
257	ENSG00000105197	TIMM50	5	92609	translocase of inner mitochondrial membrane 50
258	ENSG00000105341	DMAC2	4	55101	distal membrane arm assembly complex 2
259	ENSG00000105364	MRPL4	5	51073	mitochondrial ribosomal protein L4
260	ENSG00000105379	ETFB	5	2109	electron transfer flavoprotein subunit beta
261	ENSG00000105486	LIG1	4	3978	DNA ligase 1
262	ENSG00000105568	PPP2R1A	5	5518	protein phosphatase 2 scaffold subunit Aalpha
263	ENSG00000105607	GCDH	5	2639	glutaryl-CoA dehydrogenase
264	ENSG00000105701	FKBP8	5	23770	FKBP prolyl isomerase 8
265	ENSG00000105755	ETHE1	5	23474	ETHE1 persulfide dioxygenase
266	ENSG00000105793	GTPBP10	2	85865	GTP binding protein 10
267	ENSG00000105793	LOC101927446		101927446	uncharacterized LOC101927446
268	ENSG00000105854	PON2	3	5445	paraoxonase 2
269	ENSG00000105974	CAV1	3	857	caveolin 1
270	ENSG00000106012	IQCE	0	23288	IQ motif containing E
271	ENSG00000106028	SSBP1	5	6742	single stranded DNA binding protein 1
272	ENSG00000106049	HIBADH	5	11112	3-hydroxyisobutyrate dehydrogenase
273	ENSG00000106077	ABHD11	4	83451	abhydrolase domain containing 11
274	ENSG00000106105	GARS1	5	2617	glycyl-tRNA synthetase 1
275	ENSG00000106144	CASP2	4	835	caspase 2
276	ENSG00000106246	PTCD1	5	26024	pentatricopeptide repeat domain 1
277	ENSG00000106268	NUDT1	5	4521	nudix hydrolase 1
278	ENSG00000106436	MYL10	5	93408	myosin light chain 10
279	ENSG00000106541	AGR2	1	10551	anterior gradient 2, protein disulphide isomerase family member
280	ENSG00000106554	CHCHD3	5	54927	coiled-coil-helix-coiled-coil-helix domain containing 3
281	ENSG00000106591	MRPL32	5	64983	mitochondrial ribosomal protein L32
282	ENSG00000106603	COA1	5	55744	cytochrome c oxidase assembly factor 1 homolog
283	ENSG00000106633	GCK	4	2645	glucokinase
284	ENSG00000106636	YKT6	5	10652	YKT6 v-SNARE homolog
285	ENSG00000107020	PLGRKT	2	55848	plasminogen receptor with a C-terminal lysine
286	ENSG00000107537	PHYH	4	5264	phytanoyl-CoA 2-hydroxylase
287	ENSG00000107745	MICU1	5	10367	mitochondrial calcium uptake 1
288	ENSG00000107815	TWNK	5	56652	twinkle mtDNA helicase
289	ENSG00000107862	GBF1	3	8729	golgi brefeldin A resistant guanine nucleotide exchange factor 1
290	ENSG00000107951	MTPAP	5	55149	mitochondrial poly(A) polymerase
291	ENSG00000107959	PITRM1	5	10531	pitrilysin metallopeptidase 1
292	ENSG00000108064	TFAM	5	7019	transcription factor A, mitochondrial
293	ENSG00000108179	PPIF	5	10105	peptidylprolyl isomerase F
294	ENSG00000108384	RAD51C	5	5889	RAD51 paralog C
295	ENSG00000108387	SEPTIN4	5	5414	septin 4
296	ENSG00000108528	SLC25A11	5	8402	solute carrier family 25 member 11
297	ENSG00000108557	RAI1	2	10743	retinoic acid induced 1
298	ENSG00000108561	C1QBP	5	708	complement C1q binding protein
299	ENSG00000108591	DRG2	1	1819	developmentally regulated GTP binding protein 2
300	ENSG00000108599	AKAP10	4	11216	A-kinase anchoring protein 10
301	ENSG00000108826	MRPL27	5	51264	mitochondrial ribosomal protein L27	Alaa Starts here
302	ENSG00000108828	VAT1	5	10493	vesicle amine transport 1
303	ENSG00000108829	LRRC59	4	55379	leucine rich repeat containing 59
304	ENSG00000109107	ALDOC	2	230	aldolase, fructose-bisphosphate C
305	ENSG00000109180	OCIAD1	3	54940	OCIA domain containing 1
306	ENSG00000109320	NFKB1	5	4790	nuclear factor kappa B subunit 1
307	ENSG00000109390	NDUFC1	5	4717	NADH:ubiquinone oxidoreductase subunit C1
308	ENSG00000109511	ANXA10	2	11199	annexin A10
309	ENSG00000109576	AADAT	5	51166	aminoadipate aminotransferase
310	ENSG00000109846	CRYAB	4	1410	crystallin alpha B
311	ENSG00000109919	MTCH2	4	23788	mitochondrial carrier 2
312	ENSG00000110011	DNAJC4	3	3338	DnaJ heat shock protein family (Hsp40) member C4
313	ENSG00000110063	DCPS	4	28960	decapping enzyme, scavenger
314	ENSG00000110074	FOXRED1	5	55572	FAD dependent oxidoreductase domain containing 1
315	ENSG00000110435	PDHX	5	8050	pyruvate dehydrogenase complex component X
316	ENSG00000110497	AMBRA1	5	55626	autophagy and beclin 1 regulator 1
317	ENSG00000110536	PTPMT1	4	114971	protein tyrosine phosphatase mitochondrial 1
318	ENSG00000110717	NDUFS8	5	4728	NADH:ubiquinone oxidoreductase core subunit S8
319	ENSG00000110719	TCIRG1	3	10312	T cell immune regulator 1, ATPase H+ transporting V0 subunit a3
320	ENSG00000110871	COQ5	5	84274	coenzyme Q5, methyltransferase
321	ENSG00000110887	DAO	2	1610	D-amino acid oxidase
322	ENSG00000110888	CAPRIN2	5	65981	caprin family member 2
323	ENSG00000110911	SLC11A2	4	4891	solute carrier family 11 member 2
324	ENSG00000110955	ATP5F1B	5	506	ATP synthase F1 subunit beta
325	ENSG00000111012	CYP27B1	5	1594	cytochrome P450 family 27 subfamily B member 1
326	ENSG00000111058	ACSS3	5	79611	acyl-CoA synthetase short chain family member 3
327	ENSG00000111145	ELK3	4	2004	ETS transcription factor ELK3
328	ENSG00000111271	ACAD10	5	80724	acyl-CoA dehydrogenase family member 10
329	ENSG00000111639	MRPL51	5	51258	mitochondrial ribosomal protein L51
330	ENSG00000111696	NT5DC3	3	51559	5'-nucleotidase domain containing 3
331	ENSG00000111843	TMEM14C	4	51522	transmembrane protein 14C
332	ENSG00000111906	HDDC2	3	51020	HD domain containing 2
333	ENSG00000111911	HINT3	2	135114	histidine triad nucleotide binding protein 3
334	ENSG00000111913	RIPOR2	1	9750	RHO family interacting cell polarization regulator 2
335	ENSG00000112096	SOD2	5	6648	superoxide dismutase 2
336	ENSG00000112110	MRPL18	5	29074	mitochondrial ribosomal protein L18
337	ENSG00000112234	FBXL4	5	26235	F-box and leucine rich repeat protein 4
338	ENSG00000112290	WASF1	3	8936	WASP family member 1
339	ENSG00000112294	ALDH5A1	5	7915	aldehyde dehydrogenase 5 family member A1
340	ENSG00000112304	ACOT13	4	55856	acyl-CoA thioesterase 13
341	ENSG00000112378	PERP	3	64065	p53 apoptosis effector related to PMP22
342	ENSG00000112530	PACRG	1	135138	parkin coregulated
343	ENSG00000112651	MRPL2	5	51069	mitochondrial ribosomal protein L2
344	ENSG00000112964	GHR	2	2690	growth hormone receptor
345	ENSG00000112983	BRD8	4	10902	bromodomain containing 8
346	ENSG00000112992	NNT	5	23530	nicotinamide nucleotide transhydrogenase
347	ENSG00000112996	MRPS30	5	10884	mitochondrial ribosomal protein S30
348	ENSG00000113048	MRPS27	5	23107	mitochondrial ribosomal protein S27
349	ENSG00000113163	CERT1	3	10087	ceramide transporter 1
350	ENSG00000113272	THG1L	4	54974	tRNA-histidine guanylyltransferase 1 like
351	ENSG00000113273	ARSB	3	411	arylsulfatase B
352	ENSG00000113384	GOLPH3	5	64083	golgi phosphoprotein 3
353	ENSG00000113492	AGXT2	5	64902	alanine--glyoxylate aminotransferase 2
354	ENSG00000113575	PPP2CA	5	5515	protein phosphatase 2 catalytic subunit alpha
355	ENSG00000113580	NR3C1	5	2908	nuclear receptor subfamily 3 group C member 1
356	ENSG00000113643	RARS1	2	5917	arginyl-tRNA synthetase 1
357	ENSG00000113734	BNIP1	5	662	BCL2 interacting protein 1
358	ENSG00000113790	EHHADH	3	1962	enoyl-CoA hydratase and 3-hydroxyacyl CoA dehydrogenase
359	ENSG00000113845	TIMMDC1	5	51300	translocase of inner mitochondrial membrane domain containing 1
360	ENSG00000114021	NIT2	3	56954	nitrilase family member 2
361	ENSG00000114023	FAM162A	5	26355	family with sequence similarity 162 member A
362	ENSG00000114026	OGG1	5	4968	8-oxoguanine DNA glycosylase
363	ENSG00000114054	PCCB	5	5096	propionyl-CoA carboxylase subunit beta
364	ENSG00000114383	TUSC2	4	11334	tumor suppressor 2, mitochondrial calcium regulator
365	ENSG00000114573	ATP6V1A	2	523	ATPase H+ transporting V1 subunit A
366	ENSG00000114686	MRPL3	5	11222	mitochondrial ribosomal protein L3
367	ENSG00000114735	HEMK1	4	51409	HemK methyltransferase family member 1
368	ENSG00000114854	TNNC1	2	7134	troponin C1, slow skeletal and cardiac type
369	ENSG00000114956	DGUOK	5	1716	deoxyguanosine kinase
370	ENSG00000115137	DNAJC27	N/A	51277	DnaJ heat shock protein family (Hsp40) member C27
371	ENSG00000115159	GPD2	5	2820	glycerol-3-phosphate dehydrogenase 2
372	ENSG00000115204	MPV17	5	4358	mitochondrial inner membrane protein MPV17
373	ENSG00000115286	NDUFS7	5	374291	NADH:ubiquinone oxidoreductase core subunit S7
374	ENSG00000115317	HTRA2	5	27429	HtrA serine peptidase 2
375	ENSG00000115361	ACADL	5	33	acyl-CoA dehydrogenase long chain
376	ENSG00000115364	MRPL19	5	9801	mitochondrial ribosomal protein L19
377	ENSG00000115425	PECR	3	55825	peroxisomal trans-2-enoyl-CoA reductase
378	ENSG00000115468	EFHD1	5	80303	EF-hand domain family member D1
379	ENSG00000115541	HSPE1	5	3336	heat shock protein family E (Hsp10) member 1
380	ENSG00000115652	UXS1	2	80146	UDP-glucuronate decarboxylase 1
381	ENSG00000115657	ABCB6	5	10058	ATP binding cassette subfamily B member 6 (Langereis blood group)
382	ENSG00000115705	TPO	2	7173	thyroid peroxidase
383	ENSG00000115841	RMDN2	1	151393	regulator of microtubule dynamics 2
384	ENSG00000115919	KYNU	5	8942	kynureninase
385	ENSG00000115966	ATF2	5	1386	activating transcription factor 2
386	ENSG00000115993	TRAK2	4	66008	trafficking kinesin protein 2
387	ENSG00000116096	SPR	3	6697	sepiapterin reductase
388	ENSG00000116106	EPHA4	3	2043	EPH receptor A4
389	ENSG00000116171	SCP2	4	6342	sterol carrier protein 2
390	ENSG00000116221	MRPL37	5	51253	mitochondrial ribosomal protein L37
391	ENSG00000116288	PARK7	5	11315	Parkinsonism associated deglycase
392	ENSG00000116353	MECR	5	51102	mitochondrial trans-2-enoyl-CoA reductase
393	ENSG00000116459	ATP5PB	5	515	ATP synthase peripheral stalk-membrane subunit b
394	ENSG00000116711	PLA2G4A	4	5321	phospholipase A2 group IVA
395	ENSG00000116741	RGS2	4	5997	regulator of G protein signaling 2
396	ENSG00000116771	AGMAT	5	79814	agmatinase
397	ENSG00000116863	ADPRS	5	54936	ADP-ribosylserine hydrolase
398	ENSG00000116874	WARS2	5	10352	tryptophanyl tRNA synthetase 2, mitochondrial
399	ENSG00000116882	HAO2	1	51179	hydroxyacid oxidase 2
400	ENSG00000116898	MRPS15	5	64960	mitochondrial ribosomal protein S15
401	ENSG00000116906	GNPAT	4	8443	glyceronephosphate O-acyltransferase
402	ENSG00000117009	KMO	4	8564	kynurenine 3-monooxygenase
403	ENSG00000117054	ACADM	5	34	acyl-CoA dehydrogenase medium chain
404	ENSG00000117118	SDHB	5	6390	succinate dehydrogenase complex iron sulfur subunit B
405	ENSG00000117305	HMGCL	5	3155	3-hydroxy-3-methylglutaryl-CoA lyase
406	ENSG00000117481	NSUN4	5	387338	NOP2/Sun RNA methyltransferase 4
407	ENSG00000117528	ABCD3	4	5825	ATP binding cassette subfamily D member 3
408	ENSG00000117593	DARS2	5	55157	aspartyl-tRNA synthetase 2, mitochondrial
409	ENSG00000117640	MTFR1L	4	56181	mitochondrial fission regulator 1 like
410	ENSG00000117877	POLR1G	4	10849	RNA polymerase I subunit G
411	ENSG00000117984	CTSD	3	1509	cathepsin D
412	ENSG00000118046	STK11	5	6794	serine/threonine kinase 11
413	ENSG00000118246	FASTKD2	5	22868	FAST kinase domains 2
414	ENSG00000118260	CREB1	4	1385	cAMP responsive element binding protein 1
415	ENSG00000118508	RAB32	5	10981	RAB32, member RAS oncogene family
416	ENSG00000118777	ABCG2	4	9429	ATP binding cassette subfamily G member 2 (Junior blood group)
417	ENSG00000118898	PPL	4	5493	periplakin
418	ENSG00000119013	NDUFB3	5	4709	NADH:ubiquinone oxidoreductase subunit B3
419	ENSG00000119285	HEATR1	4	55127	HEAT repeat containing 1
420	ENSG00000119421	NDUFA8	5	4702	NADH:ubiquinone oxidoreductase subunit A8
421	ENSG00000119431	HDHD3	2	81932	haloacid dehalogenase like hydrolase domain containing 3
422	ENSG00000119471	HSDL2	5	84263	hydroxysteroid dehydrogenase like 2
423	ENSG00000119673	ACOT2	5	10965	acyl-CoA thioesterase 2
424	ENSG00000119689	DLST	5	1743	dihydrolipoamide S-succinyltransferase
425	ENSG00000119705	SLIRP	5	81892	SRA stem-loop interacting RNA binding protein
426	ENSG00000119711	ALDH6A1	5	4329	aldehyde dehydrogenase 6 family member A1
427	ENSG00000119723	COQ6	5	51004	coenzyme Q6, monooxygenase
428	ENSG00000119912	IDE	5	3416	insulin degrading enzyme
429	ENSG00000119917	IFIT3	5	3437	interferon induced protein with tetratricopeptide repeats 3
430	ENSG00000119927	GPAM	5	57678	glycerol-3-phosphate acyltransferase, mitochondrial
431	ENSG00000120333	MRPS14	5	63931	mitochondrial ribosomal protein S14
432	ENSG00000120471	TP53AIP1	5	63970	tumor protein p53 regulated apoptosis inducing protein 1
433	ENSG00000120832	MTERF2	5	80298	mitochondrial transcription termination factor 2
434	ENSG00000120885	CLU	5	1191	clusterin
435	ENSG00000120942	UBIAD1	5	29914	UbiA prenyltransferase domain containing 1
436	ENSG00000120992	LYPLA1	2	10434	lysophospholipase 1
437	ENSG00000121057	AKAP1	5	8165	A-kinase anchoring protein 1
438	ENSG00000121289	CEP89	5	84902	centrosomal protein 89
439	ENSG00000121653	MAPK8IP1	5	9479	mitogen-activated protein kinase 8 interacting protein 1
440	ENSG00000121691	CAT	4	847	catalase
441	ENSG00000121749	TBC1D15	3	64786	TBC1 domain family member 15
442	ENSG00000121897	LIAS	5	11019	lipoic acid synthetase
443	ENSG00000122033	MTIF3	5	219402	mitochondrial translational initiation factor 3
444	ENSG00000122085	MTERF4	5	130916	mitochondrial transcription termination factor 4
445	ENSG00000122140	MRPS2	5	51116	mitochondrial ribosomal protein S2
446	ENSG00000122335	SERAC1	5	84947	serine active site containing 1
447	ENSG00000122378	PRXL2A	2	84293	peroxiredoxin like 2A
448	ENSG00000122515	ZMIZ2	4	83637	zinc finger MIZ-type containing 2
449	ENSG00000122643	NT5C3A	2	51251	5'-nucleotidase, cytosolic IIIA
450	ENSG00000122687	MRM2	5	29960	mitochondrial rRNA methyltransferase 2
451	ENSG00000122696	SLC25A51	4	92014	solute carrier family 25 member 51
452	ENSG00000122884	P4HA1	5	5033	prolyl 4-hydroxylase subunit alpha 1
453	ENSG00000122912	SLC25A16	4	8034	solute carrier family 25 member 16
454	ENSG00000122971	ACADS	5	35	acyl-CoA dehydrogenase short chain
455	ENSG00000123130	ACOT9	5	23597	acyl-CoA thioesterase 9
456	ENSG00000123191	ATP7B	4	540	ATPase copper transporting beta
457	ENSG00000123213	NLN	4	57486	neurolysin
458	ENSG00000123297	TSFM	5	10102	Ts translation elongation factor, mitochondrial
459	ENSG00000123453	SARDH	5	1757	sarcosine dehydrogenase
460	ENSG00000123472	ATPAF1	4	64756	ATP synthase mitochondrial F1 complex assembly factor 1
461	ENSG00000123545	NDUFAF4	5	29078	NADH:ubiquinone oxidoreductase complex assembly factor 4
462	ENSG00000123689	G0S2	5	50486	G0/G1 switch 2
463	ENSG00000123989	CHPF	3	79586	chondroitin polymerizing factor
464	ENSG00000124279	FASTKD3	5	79072	FAST kinase domains 3
465	ENSG00000124370	MCEE	5	84693	methylmalonyl-CoA epimerase
466	ENSG00000124440	HIF3A	4	64344	hypoxia inducible factor 3 subunit alpha
467	ENSG00000124523	SIRT5	5	23408	sirtuin 5
468	ENSG00000124532	MRS2	5	57380	magnesium transporter MRS2
469	ENSG00000124608	AARS2	5	57505	alanyl-tRNA synthetase 2, mitochondrial
470	ENSG00000124766	SOX4	5	6659	SRY-box transcription factor 4
471	ENSG00000124786	SLC35B3	1	51000	solute carrier family 35 member B3
472	ENSG00000125166	GOT2	5	2806	glutamic-oxaloacetic transaminase 2
473	ENSG00000125246	CLYBL	4	171425	citramalyl-CoA lyase
474	ENSG00000125356	NDUFA1	5	4694	NADH:ubiquinone oxidoreductase subunit A1
475	ENSG00000125375	DMAC2L	4	27109	distal membrane arm assembly complex 2 like
476	ENSG00000125445	MRPS7	5	51081	mitochondrial ribosomal protein S7
477	ENSG00000125454	SLC25A19	5	60386	solute carrier family 25 member 19
478	ENSG00000125459	MSTO1	5	55154	misato mitochondrial distribution and morphology regulator 1
479	ENSG00000125611	CHCHD5	4	84269	coiled-coil-helix-coiled-coil-helix domain containing 5
480	ENSG00000125652	ALKBH7	5	84266	alkB homolog 7
481	ENSG00000125656	CLPP	5	8192	caseinolytic mitochondrial matrix peptidase proteolytic subunit
482	ENSG00000125741	OPA3	5	80207	outer mitochondrial membrane lipid metabolism regulator OPA3
483	ENSG00000125779	PANK2	5	80025	pantothenate kinase 2
484	ENSG00000125864	BFSP1	2	631	beaded filament structural protein 1
485	ENSG00000125871	MGME1	5	92667	mitochondrial genome maintenance exonuclease 1
486	ENSG00000125901	MRPS26	5	64949	mitochondrial ribosomal protein S26
487	ENSG00000125995	ROMO1	5	140823	reactive oxygen species modulator 1
488	ENSG00000126215	XRCC3	5	7517	X-ray repair cross complementing 3
489	ENSG00000126351	THRA	2	7067	thyroid hormone receptor alpha
490	ENSG00000126432	PRDX5	5	25824	peroxiredoxin 5
491	ENSG00000126581	BECN1	4	8678	beclin 1
492	ENSG00000126602	TRAP1	5	10131	TNF receptor associated protein 1
493	ENSG00000126709	IFI6	5	2537	interferon alpha inducible protein 6
494	ENSG00000126767	ELK1	2	2002	ETS transcription factor ELK1
495	ENSG00000126775	ATG14	2	22863	autophagy related 14
496	ENSG00000126814	TRMT5	5	57570	tRNA methyltransferase 5
497	ENSG00000126953	TIMM8A	5	1678	translocase of inner mitochondrial membrane 8A
498	ENSG00000127022	CANX	3	821	calnexin
499	ENSG00000127184	COX7C	5	1350	cytochrome c oxidase subunit 7C
500	ENSG00000127445	PIN1	3	5300	peptidylprolyl cis/trans isomerase, NIMA-interacting 1
501	ENSG00000127554	GFER	5	2671	growth factor, augmenter of liver regeneration
502	ENSG00000127838	PNKD	5	25953	PNKD metallo-beta-lactamase domain containing
503	ENSG00000127884	ECHS1	5	1892	enoyl-CoA hydratase, short chain 1
504	ENSG00000127948	POR	3	5447	cytochrome p450 oxidoreductase
505	ENSG00000127989	MTERF1	5	7978	mitochondrial transcription termination factor 1
506	ENSG00000128596	CCDC136	0	64753	coiled-coil domain containing 136
507	ENSG00000128609	NDUFA5	5	4698	NADH:ubiquinone oxidoreductase subunit A5
508	ENSG00000128626	MRPS12	5	6183	mitochondrial ribosomal protein S12
509	ENSG00000128654	MTX2	5	10651	metaxin 2
510	ENSG00000128694	OSGEPL1	5	64172	O-sialoglycoprotein endopeptidase like 1
511	ENSG00000128731	HERC2	N/A	8924	HECT and RLD domain containing E3 ubiquitin protein ligase 2
512	ENSG00000128928	IVD	5	3712	isovaleryl-CoA dehydrogenase
513	ENSG00000128951	DUT	5	1854	deoxyuridine triphosphatase
514	ENSG00000129116	PALLD	2	23022	palladin, cytoskeletal associated protein
515	ENSG00000129151	BBOX1	4	8424	gamma-butyrobetaine hydroxylase 1
516	ENSG00000129255	MPDU1	2	9526	mannose-P-dolichol utilization defect 1
517	ENSG00000129351	ILF3	5	3609	interleukin enhancer binding factor 3
518	ENSG00000129422	MTUS1	4	57509	microtubule associated scaffold protein 1
519	ENSG00000129465	RIPK3	4	11035	receptor interacting serine/threonine kinase 3
520	ENSG00000130119	GNL3L	2	54552	G protein nucleolar 3 like
521	ENSG00000130159	ECSIT	5	51295	ECSIT signaling integrator
522	ENSG00000130299	GTPBP3	5	84705	GTP binding protein 3, mitochondrial
523	ENSG00000130304	SLC27A1	4	376497	solute carrier family 27 member 1
524	ENSG00000130312	MRPL34	5	64981	mitochondrial ribosomal protein L34
525	ENSG00000130347	RTN4IP1	5	84816	reticulon 4 interacting protein 1
526	ENSG00000130348	QRSL1	5	55278	glutaminyl-tRNA amidotransferase subunit QRSL1
527	ENSG00000130349	MTRES1	5	51250	mitochondrial transcription rescue factor 1
528	ENSG00000130377	ACSBG2	5	81616	acyl-CoA synthetase bubblegum family member 2
529	ENSG00000130414	NDUFA10	5	4705	NADH:ubiquinone oxidoreductase subunit A10
530	ENSG00000130518	IQCN	4	80726	IQ motif containing N
531	ENSG00000130649	CYP2E1	5	1571	cytochrome P450 family 2 subfamily E member 1
532	ENSG00000130653	PNPLA7	1	375775	patatin like phospholipase domain containing 7
533	ENSG00000130707	ASS1	4	445	argininosuccinate synthase 1
534	ENSG00000130734	ATG4D	4	84971	autophagy related 4D cysteine peptidase
535	ENSG00000130748	TMEM160	2	54958	transmembrane protein 160
536	ENSG00000130766	SESN2	3	83667	sestrin 2
537	ENSG00000130770	ATP5IF1	5	93974	ATP synthase inhibitory factor subunit 1
538	ENSG00000130921	C12orf65	5	91574	chromosome 12 open reading frame 65
539	ENSG00000130985	UBA1	5	7317	ubiquitin like modifier activating enzyme 1
540	ENSG00000131100	ATP6V1E1	2	529	ATPase H+ transporting V1 subunit E1
541	ENSG00000131269	ABCB7	5	22	ATP binding cassette subfamily B member 7
542	ENSG00000131323	TRAF3	5	7187	TNF receptor associated factor 3
543	ENSG00000131368	MRPS25	5	64432	mitochondrial ribosomal protein S25
544	ENSG00000131370	SH3BP5	4	9467	SH3 domain binding protein 5
545	ENSG00000131473	ACLY	3	47	ATP citrate lyase
546	ENSG00000131475	VPS25	1	84313	vacuolar protein sorting 25 homolog
547	ENSG00000131495	NDUFA2	5	4695	NADH:ubiquinone oxidoreductase subunit A2
548	ENSG00000131748	STARD3	3	10948	StAR related lipid transfer domain containing 3
549	ENSG00000131844	MCCC2	5	64087	methylcrotonoyl-CoA carboxylase 2
550	ENSG00000131943	C19orf12	5	83636	chromosome 19 open reading frame 12
551	ENSG00000131981	LGALS3	5	3958	galectin 3
552	ENSG00000132153	DHX30	5	22907	DExH-box helicase 30
553	ENSG00000132199	ENOSF1	3	55556	enolase superfamily member 1
554	ENSG00000132300	PTCD3	5	55037	pentatricopeptide repeat domain 3
555	ENSG00000132305	IMMT	5	10989	inner membrane mitochondrial protein
556	ENSG00000132313	MRPL35	5	51318	mitochondrial ribosomal protein L35
557	ENSG00000132394	EEFSEC	2	60678	eukaryotic elongation factor, selenocysteine-tRNA specific
558	ENSG00000132423	COQ3	5	51805	coenzyme Q3, methyltransferase
559	ENSG00000132463	GRSF1	5	2926	G-rich RNA sequence binding factor 1
560	ENSG00000132530	XAF1	5	54739	XIAP associated factor 1
561	ENSG00000132541	RIDA	5	10247	reactive intermediate imine deaminase A homolog
562	ENSG00000132570	PCBD2	3	84105	pterin-4 alpha-carbinolamine dehydratase 2
563	ENSG00000132591	ERAL1	5	26284	Era like 12S mitochondrial rRNA chaperone 1
564	ENSG00000132676	DAP3	5	7818	death associated protein 3
565	ENSG00000132763	MMACHC	2	25974	metabolism of cobalamin associated C
566	ENSG00000132781	MUTYH	4	4595	mutY DNA glycosylase
567	ENSG00000132837	DMGDH	5	29958	dimethylglycine dehydrogenase
568	ENSG00000132906	CASP9	5	842	caspase 9
569	ENSG00000133026	MYH10	3	4628	myosin heavy chain 10
570	ENSG00000133027	PEMT	4	10400	phosphatidylethanolamine N-methyltransferase
571	ENSG00000133104	SPART	5	23111	spartin
572	ENSG00000133121	STARD13	5	90627	StAR related lipid transfer domain containing 13
573	ENSG00000133315	MACROD1	3	28992	mono-ADP ribosylhydrolase 1
574	ENSG00000133317	LGALS12	3	85329	galectin 12
575	ENSG00000133687	TMTC1	1	83857	transmembrane O-mannosyltransferase targeting cadherins 1
576	ENSG00000133703	KRAS	4	3845	KRAS proto-oncogene, GTPase
577	ENSG00000133835	HSD17B4	2	3295	hydroxysteroid 17-beta dehydrogenase 4
578	ENSG00000133878	DUSP26	3	78986	dual specificity phosphatase 26
579	ENSG00000133943	DGLUCY	5	80017	D-glutamate cyclase
580	ENSG00000133983	COX16	5	51241	cytochrome c oxidase assembly factor COX16
581	ENSG00000134056	MRPS36	5	92259	mitochondrial ribosomal protein S36
582	ENSG00000134058	CDK7	3	1022	cyclin dependent kinase 7
583	ENSG00000134240	HMGCS2	5	3158	3-hydroxy-3-methylglutaryl-CoA synthase 2
584	ENSG00000134265	NAPG	5	8774	NSF attachment protein gamma
585	ENSG00000134321	RSAD2	5	91543	radical S-adenosyl methionine domain containing 2
586	ENSG00000134324	LPIN1	4	23175	lipin 1
587	ENSG00000134326	CMPK2	5	129607	cytidine/uridine monophosphate kinase 2
588	ENSG00000134440	NARS1	2	4677	asparaginyl-tRNA synthetase 1
589	ENSG00000134463	ECHDC3	5	79746	enoyl-CoA hydratase domain containing 3
590	ENSG00000134809	TIMM10	5	26519	translocase of inner mitochondrial membrane 10
591	ENSG00000134905	CARS2	5	79587	cysteinyl-tRNA synthetase 2, mitochondrial
592	ENSG00000135002	RFK	2	55312	riboflavin kinase
593	ENSG00000135046	ANXA1	3	301	annexin A1
594	ENSG00000135049	AGTPBP1	4	23287	ATP/GTP binding protein 1
595	ENSG00000135070	ISCA1	5	81689	iron-sulfur cluster assembly 1
596	ENSG00000135093	USP30	5	84749	ubiquitin specific peptidase 30
597	ENSG00000135116	HRK	5	8739	harakiri, BCL2 interacting protein
598	ENSG00000135297	MTO1	4	25821	mitochondrial tRNA translation optimization 1
599	ENSG00000135362	PRR5L	3	79899	proline rich 5 like
600	ENSG00000135439	AGAP2	3	116986	ArfGAP with GTPase domain, ankyrin repeat and PH domain 2	Alaa finishes here
601	ENSG00000135441	BLOC1S1	5	2647	biogenesis of lysosomal organelles complex 1 subunit 1
602	ENSG00000135537	AFG1L	5	246269	AFG1 like ATPase
603	ENSG00000135624	CCT7	1	10574	chaperonin containing TCP1 subunit 7
604	ENSG00000135631	RAB11FIP5	5	26056	RAB11 family interacting protein 5
605	ENSG00000135776	ABCB10	5	23456	ATP binding cassette subfamily B member 10
606	ENSG00000135821	GLUL	5	2752	glutamate-ammonia ligase
607	ENSG00000135828	RNASEL	5	6041	ribonuclease L
608	ENSG00000135900	MRPL44	5	65080	mitochondrial ribosomal protein L44
609	ENSG00000135929	CYP27A1	5	1593	cytochrome P450 family 27 subfamily A member 1
610	ENSG00000135940	COX5B	5	1329	cytochrome c oxidase subunit 5B
611	ENSG00000135972	MRPS9	5	64965	mitochondrial ribosomal protein S9
612	ENSG00000136003	ISCU	5	23479	iron-sulfur cluster assembly enzyme
613	ENSG00000136270	TBRG4	5	9238	transforming growth factor beta regulator 4
614	ENSG00000136444	RSAD1	4	55316	radical S-adenosyl methionine domain containing 1
615	ENSG00000136463	TACO1	5	51204	translational activator of cytochrome c oxidase I
616	ENSG00000136521	NDUFB5	5	4711	NADH:ubiquinone oxidoreductase subunit B5
617	ENSG00000136522	MRPL47	5	57129	mitochondrial ribosomal protein L47
618	ENSG00000136758	YME1L1	5	10730	YME1 like 1 ATPase
619	ENSG00000136810	TXN	3	7295	thioredoxin
620	ENSG00000136854	STXBP1	4	6812	syntaxin binding protein 1
621	ENSG00000136874	STX17	5	55014	syntaxin 17
622	ENSG00000136877	FPGS	5	2356	folylpolyglutamate synthase
623	ENSG00000136897	MRPL50	5	54534	mitochondrial ribosomal protein L50
624	ENSG00000136937	NCBP1	5	4686	nuclear cap binding protein subunit 1
625	ENSG00000137103	TMEM8B	3	51754	transmembrane protein 8B
626	ENSG00000137133	HINT2	5	84681	histidine triad nucleotide binding protein 2
627	ENSG00000137274	BPHL	5	670	biphenyl hydrolase like
628	ENSG00000137275	RIPK1	5	8737	receptor interacting serine/threonine kinase 1
629	ENSG00000137288	UQCC2	5	84300	ubiquinol-cytochrome c reductase complex assembly factor 2
630	ENSG00000137393	RNF144B	5	255488	ring finger protein 144B
631	ENSG00000137409	MTCH1	4	23787	mitochondrial carrier 1
632	ENSG00000137463	MGARP	5	84709	mitochondria localized glutamic acid rich protein
633	ENSG00000137500	CCDC90B	5	60492	coiled-coil domain containing 90B
634	ENSG00000137513	NARS2	5	79731	asparaginyl-tRNA synthetase 2, mitochondrial
635	ENSG00000137547	MRPL15	5	29088	mitochondrial ribosomal protein L15
636	ENSG00000137714	FDX1	5	2230	ferredoxin 1
637	ENSG00000137752	CASP1	3	834	caspase 1
638	ENSG00000137767	SQOR	5	58472	sulfide quinone oxidoreductase
639	ENSG00000137806	NDUFAF1	5	51103	NADH:ubiquinone oxidoreductase complex assembly factor 1
640	ENSG00000137824	RMDN3	5	55177	regulator of microtubule dynamics 3
641	ENSG00000137831	UACA	3	55075	uveal autoantigen with coiled-coil domains and ankyrin repeats
642	ENSG00000137875	BCL2L10	5	10017	BCL2 like 10
643	ENSG00000137944	KYAT3	4	56267	kynurenine aminotransferase 3
644	ENSG00000137992	DBT	5	1629	dihydrolipoamide branched chain transacylase E2
645	ENSG00000138029	HADHB	5	3032	hydroxyacyl-CoA dehydrogenase trifunctional multienzyme complex subunit beta
646	ENSG00000138035	PNPT1	5	87178	polyribonucleotide nucleotidyltransferase 1
647	ENSG00000138061	CYP1B1	4	1545	cytochrome P450 family 1 subfamily B member 1
648	ENSG00000138079	SLC3A1	2	6519	solute carrier family 3 member 1
649	ENSG00000138095	LRPPRC	5	10128	leucine rich pentatricopeptide repeat containing
650	ENSG00000138138	ATAD1	3	84896	ATPase family AAA domain containing 1
651	ENSG00000138346	DNA2	5	1763	DNA replication helicase/nuclease 2
652	ENSG00000138363	ATIC	2	471	5-aminoimidazole-4-carboxamide ribonucleotide formyltransferase/IMP cyclohydrolase
653	ENSG00000138399	FASTKD1	5	79675	FAST kinase domains 1
654	ENSG00000138495	COX17	5	10063	cytochrome c oxidase copper chaperone COX17
655	ENSG00000138698	RAP1GDS1	5	5910	Rap1 GTPase-GDP dissociation stimulator 1
656	ENSG00000138777	PPA2	5	27068	inorganic pyrophosphatase 2
657	ENSG00000138796	HADH	5	3033	hydroxyacyl-CoA dehydrogenase
658	ENSG00000138814	PPP3CA	3	5530	protein phosphatase 3 catalytic subunit alpha
659	ENSG00000139112	GABARAPL1	3	23710	GABA type A receptor associated protein like 1
660	ENSG00000139131	YARS2	5	51067	tyrosyl-tRNA synthetase 2
661	ENSG00000139160	ETFBKMT	5	254013	electron transfer flavoprotein subunit beta lysine methyltransferase
662	ENSG00000139180	NDUFA9	5	4704	NADH:ubiquinone oxidoreductase subunit A9
663	ENSG00000139190	VAMP1	4	6843	vesicle associated membrane protein 1
664	ENSG00000139197	PEX5	2	5830	peroxisomal biogenesis factor 5
665	ENSG00000139428	MMAB	5	326625	metabolism of cobalamin associated B
666	ENSG00000139437	TCHP	5	84260	trichoplein keratin filament binding
667	ENSG00000139531	SUOX	5	6821	sulfite oxidase
668	ENSG00000139637	MYG1	5	60314	MYG1 exonuclease
669	ENSG00000139644	TMBIM6	4	7009	transmembrane BAX inhibitor motif containing 6
670	ENSG00000139990	DCAF5	3	8816	DDB1 and CUL4 associated factor 5
671	ENSG00000140009	ESR2	5	2100	estrogen receptor 2
672	ENSG00000140107	SLC25A47	4	283600	solute carrier family 25 member 47
673	ENSG00000140263	SORD	4	6652	sorbitol dehydrogenase
674	ENSG00000140284	SLC27A2	2	11001	solute carrier family 27 member 2
675	ENSG00000140374	ETFA	5	2108	electron transfer flavoprotein subunit alpha
676	ENSG00000140379	BCL2A1	4	597	BCL2 related protein A1
677	ENSG00000140451	PIF1	4	80119	PIF1 5'-to-3' DNA helicase
678	ENSG00000140459	CYP11A1	5	1583	cytochrome P450 family 11 subfamily A member 1
679	ENSG00000140465	CYP1A1	4	1543	cytochrome P450 family 1 subfamily A member 1
680	ENSG00000140521	POLG	5	5428	DNA polymerase gamma, catalytic subunit
681	ENSG00000140740	UQCRC2	5	7385	ubiquinol-cytochrome c reductase core protein 2
682	ENSG00000140798	ABCC12	1	94160	ATP binding cassette subfamily C member 12
683	ENSG00000140836	ZFHX3	1	463	zinc finger homeobox 3
684	ENSG00000140905	GCSH	5	2653	glycine cleavage system protein H
685	ENSG00000140939	NOL3	4	8996	nucleolar protein 3
686	ENSG00000140941	MAP1LC3B	5	81631	microtubule associated protein 1 light chain 3 beta
687	ENSG00000140990	NDUFB10	5	4716	NADH:ubiquinone oxidoreductase subunit B10
688	ENSG00000141367	CLTC	2	1213	clathrin heavy chain
689	ENSG00000141378	PTRH2	5	51651	peptidyl-tRNA hydrolase 2
690	ENSG00000141385	AFG3L2	5	10939	AFG3 like matrix AAA peptidase subunit 2
691	ENSG00000141510	TP53	5	7157	tumor protein p53
692	ENSG00000141682	PMAIP1	5	5366	phorbol-12-myristate-13-acetate-induced protein 1
693	ENSG00000142082	SIRT3	5	23410	sirtuin 3
694	ENSG00000142168	SOD1	5	6647	superoxide dismutase 1
695	ENSG00000142330	CAPN10	5	11132	calpain 10
696	ENSG00000142544	CTU1	3	90353	cytosolic thiouridylase subunit 1
697	ENSG00000142920	AZIN2	3	113451	antizyme inhibitor 2
698	ENSG00000143149	ALDH9A1	4	223	aldehyde dehydrogenase 9 family member A1
699	ENSG00000143158	MPC2	5	25874	mitochondrial pyruvate carrier 2
700	ENSG00000143224	PPOX	5	5498	protoporphyrinogen oxidase
701	ENSG00000143252	SDHC	5	6391	succinate dehydrogenase complex subunit C
702	ENSG00000143256	PFDN2	5	5202	prefoldin subunit 2
703	ENSG00000143314	MRPL24	5	79590	mitochondrial ribosomal protein L24
704	ENSG00000143318	CASQ1	4	844	calsequestrin 1
705	ENSG00000143374	TARS2	4	80222	threonyl-tRNA synthetase 2, mitochondrial
706	ENSG00000143384	MCL1	5	4170	MCL1 apoptosis regulator, BCL2 family member
707	ENSG00000143393	PI4KB	4	5298	phosphatidylinositol 4-kinase beta
708	ENSG00000143436	MRPL9	5	65005	mitochondrial ribosomal protein L9
709	ENSG00000143543	JTB	3	10899	jumping translocation breakpoint
710	ENSG00000143554	SLC27A3	5	11000	solute carrier family 27 member 3
711	ENSG00000143575	HAX1	5	10456	HCLS1 associated protein X-1
712	ENSG00000143653	SCCPDH	4	51097	saccharopine dehydrogenase (putative)
713	ENSG00000143748	NVL	1	4931	nuclear VCP like
714	ENSG00000143753	DEGS1	4	8560	delta 4-desaturase, sphingolipid 1
715	ENSG00000143799	PARP1	5	142	poly(ADP-ribose) polymerase 1
716	ENSG00000144029	MRPS5	5	64969	mitochondrial ribosomal protein S5
717	ENSG00000144040	SFXN5	5	94097	sideroflexin 5
718	ENSG00000144182	LIPT1	5	51601	lipoyltransferase 1
719	ENSG00000144381	HSPD1	5	3329	heat shock protein family D (Hsp60) member 1
720	ENSG00000144452	ABCA12	1	26154	ATP binding cassette subfamily A member 12
721	ENSG00000144468	RHBDD1	4	84236	rhomboid domain containing 1
722	ENSG00000144559	TAMM41	4	132001	TAM41 mitochondrial translocator assembly and maintenance homolog
723	ENSG00000144659	SLC25A38	4	54977	solute carrier family 25 member 38
724	ENSG00000144741	SLC25A26	5	115286	solute carrier family 25 member 26
725	ENSG00000144827	ABHD10	5	55347	abhydrolase domain containing 10, depalmitoylase
726	ENSG00000145020	AMT	5	275	aminomethyltransferase
727	ENSG00000145247	OCIAD2	3	132299	OCIA domain containing 2
728	ENSG00000145309	CABS1	4	85438	calcium binding protein, spermatid associated 1
729	ENSG00000145337	PYURF	4	100996939	PIGY upstream reading frame
730	ENSG00000145375	SPATA5	4	166378	spermatogenesis associated 5
731	ENSG00000145439	CBR4	5	84869	carbonyl reductase 4
732	ENSG00000145494	NDUFS6	5	4726	NADH:ubiquinone oxidoreductase subunit S6
733	ENSG00000145832	SLC25A48	4	153328	solute carrier family 25 member 48
734	ENSG00000145982	FARS2	5	10667	phenylalanyl-tRNA synthetase 2, mitochondrial
735	ENSG00000146066	HIGD2A	4	192286	HIG1 hypoxia inducible domain family member 2A
736	ENSG00000146085	MMUT	5	4594	methylmalonyl-CoA mutase
737	ENSG00000146250	PRSS35	1	167681	serine protease 35
738	ENSG00000146282	RARS2	5	57038	arginyl-tRNA synthetase 2, mitochondrial
739	ENSG00000146410	MTFR2	4	113115	mitochondrial fission regulator 2
740	ENSG00000146701	MDH2	5	4191	malate dehydrogenase 2
741	ENSG00000147123	NDUFB11	5	54539	NADH:ubiquinone oxidoreductase subunit B11
742	ENSG00000147162	OGT	4	8473	O-linked N-acetylglucosamine (GlcNAc) transferase
743	ENSG00000147437	GNRH1	3	2796	gonadotropin releasing hormone 1
744	ENSG00000147465	STAR	5	6770	steroidogenic acute regulatory protein
745	ENSG00000147471	PLPBP	1	11212	pyridoxal phosphate binding protein
746	ENSG00000147576	ADHFE1	5	137872	alcohol dehydrogenase iron containing 1
747	ENSG00000147586	MRPS28	5	28957	mitochondrial ribosomal protein S28
748	ENSG00000147592	LACTB2	5	51110	lactamase beta 2
749	ENSG00000147642	SYBU	3	55638	syntabulin
750	ENSG00000147684	NDUFB9	5	4715	NADH:ubiquinone oxidoreductase subunit B9
751	ENSG00000147697	GSDMC	5	56169	gasdermin C
752	ENSG00000147889	CDKN2A	4	1029	cyclin dependent kinase inhibitor 2A
753	ENSG00000148175	STOM	4	2040	stomatin
754	ENSG00000148187	MRRF	5	92399	mitochondrial ribosome recycling factor
755	ENSG00000148290	SURF1	5	6834	SURF1 cytochrome c oxidase assembly factor
756	ENSG00000148334	PTGES2	5	80142	prostaglandin E synthase 2
757	ENSG00000148450	MSRB2	4	22921	methionine sulfoxide reductase B2
758	ENSG00000148459	PDSS1	5	23590	decaprenyl diphosphate synthase subunit 1
759	ENSG00000148795	CYP17A1	2	1586	cytochrome P450 family 17 subfamily A member 1
760	ENSG00000148848	ADAM12	2	8038	ADAM metallopeptidase domain 12
761	ENSG00000148950	IMMP1L	4	196294	inner mitochondrial membrane peptidase subunit 1
762	ENSG00000149124	GLYAT	5	10249	glycine-N-acyltransferase
763	ENSG00000149273	RPS3	5	6188	ribosomal protein S3
764	ENSG00000149485	FADS1	4	3992	fatty acid desaturase 1
765	ENSG00000149557	FEZ1	3	9638	fasciculation and elongation protein zeta 1
766	ENSG00000149557	STT3A-AS1	No data available for Subcellular locations from COMPARTMENTS and Subcellular locations from the Human Protein Atlas (HPA) for STT3A-AS1 Gene	105369550	STT3A antisense RNA 1
767	ENSG00000149792	MRPL49	5	740	mitochondrial ribosomal protein L49
768	ENSG00000150054	MPP7	2	143098	membrane palmitoylated protein 7
769	ENSG00000150768	DLAT	5	1737	dihydrolipoamide S-acetyltransferase
770	ENSG00000150779	TIMM8B	4	26521	translocase of inner mitochondrial membrane 8 homolog B
771	ENSG00000150787	PTS	5	5805	6-pyruvoyltetrahydropterin synthase
772	ENSG00000150907	FOXO1	5	2308	forkhead box O1
773	ENSG00000151093	OXSM	5	54995	3-oxoacyl-ACP synthase, mitochondrial
774	ENSG00000151413	NUBPL	5	80224	nucleotide binding protein like
775	ENSG00000151498	ACAD8	5	27034	acyl-CoA dehydrogenase family member 8
776	ENSG00000151552	QDPR	3	5860	quinoid dihydropteridine reductase
777	ENSG00000151576	QTRT2	4	79691	queuine tRNA-ribosyltransferase accessory subunit 2
778	ENSG00000151611	MMAA	5	166785	metabolism of cobalamin associated A
779	ENSG00000151806	GUF1	4	60558	GUF1 homolog, GTPase
780	ENSG00000151835	SACS	4	26278	sacsin molecular chaperone
781	ENSG00000152234	ATP5F1A	5	498	ATP synthase F1 subunit alpha
782	ENSG00000152620	NADK2	5	133686	NAD kinase 2, mitochondrial
783	ENSG00000152661	GJA1	5	2697	gap junction protein alpha 1
784	ENSG00000152683	SLC30A6	1	55676	solute carrier family 30 member 6
785	ENSG00000153037	SRP19	2	6728	signal recognition particle 19
786	ENSG00000153094	BCL2L11	5	10018	BCL2 like 11
787	ENSG00000153201	RANBP2	3	5903	RAN binding protein 2
788	ENSG00000153291	SLC25A27	5	9481	solute carrier family 25 member 27
789	ENSG00000153820	SPHKAP	3	80309	SPHK1 interactor, AKAP domain containing
790	ENSG00000154079	SDHAF4	5	135154	succinate dehydrogenase complex assembly factor 4
791	ENSG00000154146	NRGN	3	4900	neurogranin
792	ENSG00000154174	TOMM70	5	9868	translocase of outer mitochondrial membrane 70
793	ENSG00000154237	LRRK1	5	79705	leucine rich repeat kinase 1
794	ENSG00000154719	MRPL39	5	54148	mitochondrial ribosomal protein L39
795	ENSG00000154723	ATP5PF	5	522	ATP synthase peripheral stalk subunit F6
796	ENSG00000154814	OXNAD1	1	92106	oxidoreductase NAD binding domain containing 1
797	ENSG00000154930	ACSS1	5	84532	acyl-CoA synthetase short chain family member 1
798	ENSG00000155008	APOOL	5	139322	apolipoprotein O like
799	ENSG00000155189	AGPAT5	5	55326	1-acylglycerol-3-phosphate O-acyltransferase 5
800	ENSG00000155252	PI4K2A	4	55361	phosphatidylinositol 4-kinase type 2 alpha
801	ENSG00000155368	DBI	2	1622	diazepam binding inhibitor, acyl-CoA binding protein
802	ENSG00000155380	SLC16A1	2	6566	solute carrier family 16 member 1
803	ENSG00000155463	OXA1L	5	5018	OXA1L mitochondrial inner membrane protein
804	ENSG00000155846	PPARGC1B	3	133522	PPARG coactivator 1 beta
805	ENSG00000155868	MED7	2	9443	mediator complex subunit 7
806	ENSG00000155906	RMND1	5	55005	required for meiotic nuclear division 1 homolog
807	ENSG00000155970	MICU3	5	286097	mitochondrial calcium uptake family member 3
808	ENSG00000156026	MCU	5	90550	mitochondrial calcium uniporter
809	ENSG00000156170	NDUFAF6	5	137682	NADH:ubiquinone oxidoreductase complex assembly factor 6
810	ENSG00000156411	ATP5MPL	4	9556	ATP synthase membrane subunit 6.8PL
811	ENSG00000156467	UQCRB	5	7381	ubiquinol-cytochrome c reductase binding protein
812	ENSG00000156469	MTERF3	5	51001	mitochondrial transcription termination factor 3
813	ENSG00000156475	PPP2R2B	5	5521	protein phosphatase 2 regulatory subunit Bbeta
814	ENSG00000156502	SUPV3L1	5	6832	Suv3 like RNA helicase
815	ENSG00000156689	GLYATL2	2	219970	glycine-N-acyltransferase like 2
816	ENSG00000156709	AIFM1	5	9131	apoptosis inducing factor mitochondria associated 1
817	ENSG00000156928	MALSU1	5	115416	mitochondrial assembly of ribosomal large subunit 1
818	ENSG00000157036	EXOG	5	9941	exo/endonuclease G
819	ENSG00000157184	CPT2	5	1376	carnitine palmitoyltransferase 2
820	ENSG00000157379	DHRS1	1	115817	dehydrogenase/reductase 1
821	ENSG00000158042	MRPL17	5	63875	mitochondrial ribosomal protein L17
822	ENSG00000158793	NIT1	4	4817	nitrilase 1
823	ENSG00000158828	PINK1	5	65018	PTEN induced kinase 1
824	ENSG00000158864	NDUFS2	5	4720	NADH:ubiquinone oxidoreductase core subunit S2
825	ENSG00000158941	CCAR2	5	57805	cell cycle and apoptosis regulator 2
826	ENSG00000159111	MRPL10	5	124995	mitochondrial ribosomal protein L10
827	ENSG00000159267	HLCS	4	3141	holocarboxylase synthetase
828	ENSG00000159423	ALDH4A1	5	8659	aldehyde dehydrogenase 4 family member A1
829	ENSG00000159445	THEM4	5	117145	thioesterase superfamily member 4
830	ENSG00000159685	CHCHD6	5	84303	coiled-coil-helix-coiled-coil-helix domain containing 6
831	ENSG00000160124	CCDC58	2	131076	coiled-coil domain containing 58
832	ENSG00000160179	ABCG1	5	9619	ATP binding cassette subfamily G member 1
833	ENSG00000160194	NDUFV3	5	4731	NADH:ubiquinone oxidoreductase subunit V3
834	ENSG00000160221	GATD3A	3	8209	glutamine amidotransferase like class 1 domain containing 3A
835	ENSG00000160688	FLAD1	4	80308	flavin adenine dinucleotide synthetase 1
836	ENSG00000160691	SHC1	4	6464	SHC adaptor protein 1
837	ENSG00000160703	NLRX1	5	79671	NLR family member X1
838	ENSG00000160785	SLC25A44	4	9673	solute carrier family 25 member 44
839	ENSG00000161203	AP2M1	1	1173	adaptor related protein complex 2 subunit mu 1
840	ENSG00000161267	BDH1	5	622	3-hydroxybutyrate dehydrogenase 1
841	ENSG00000161513	FDXR	5	2232	ferredoxin reductase
842	ENSG00000161533	ACOX1	3	51	acyl-CoA oxidase 1
843	ENSG00000161558	TMEM143	4	55260	transmembrane protein 143
844	ENSG00000161653	NAGS	5	162417	N-acetylglutamate synthase
845	ENSG00000162129	CLPB	4	81570	caseinolytic mitochondrial matrix peptidase chaperone subunit B
846	ENSG00000162241	SLC25A45	4	283130	solute carrier family 25 member 45
847	ENSG00000162337	LRP5	2	4041	LDL receptor related protein 5
848	ENSG00000162377	COA7	5	65260	cytochrome c oxidase assembly factor 7 (putative)
849	ENSG00000162396	PARS2	4	25973	prolyl-tRNA synthetase 2, mitochondrial
850	ENSG00000162600	OMA1	5	115209	OMA1 zinc metallopeptidase
851	ENSG00000162670	BRINP3	3	339479	BMP/retinoic acid inducible neural specific 3
852	ENSG00000162769	FLVCR1	5	28982	FLVCR heme transporter 1
853	ENSG00000162836	ACP6	5	51205	acid phosphatase 6, lysophosphatidic
854	ENSG00000162851	TFB2M	5	64216	transcription factor B2, mitochondrial
855	ENSG00000162910	MRPL55	5	128308	mitochondrial ribosomal protein L55
856	ENSG00000162946	DISC1	5	27185	DISC1 scaffold protein
857	ENSG00000162972	MAIP1	5	79568	matrix AAA peptidase interacting protein 1
858	ENSG00000163071	SPATA18	5	132671	spermatogenesis associated 18
859	ENSG00000163206	SMCP	4	4184	sperm mitochondria associated cysteine rich protein
860	ENSG00000163214	DHX57	1	90957	DExH-box helicase 57
861	ENSG00000163319	MRPS18C	5	51023	mitochondrial ribosomal protein S18C
862	ENSG00000163382	NAXE	5	128240	NAD(P)HX epimerase
863	ENSG00000163528	CHCHD4	5	131474	coiled-coil-helix-coiled-coil-helix domain containing 4
864	ENSG00000163541	SUCLG1	5	8802	succinate-CoA ligase GDP/ADP-forming subunit alpha
865	ENSG00000163607	GTPBP8	5	29083	GTP binding protein 8 (putative)
866	ENSG00000163626	COX18	5	285521	cytochrome c oxidase assembly factor COX18
867	ENSG00000163644	PPM1K	5	152926	protein phosphatase, Mg2+/Mn2+ dependent 1K
868	ENSG00000163686	ABHD6	4	57406	abhydrolase domain containing 6, acylglycerol lipase
869	ENSG00000163864	NMNAT3	5	349565	nicotinamide nucleotide adenylyltransferase 3
870	ENSG00000164038	SLC9B2	5	133308	solute carrier family 9 member B2
871	ENSG00000164051	CCDC51	5	79714	coiled-coil domain containing 51
872	ENSG00000164163	ABCE1	5	6059	ATP binding cassette subfamily E member 1
873	ENSG00000164182	NDUFAF2	5	91942	NADH:ubiquinone oxidoreductase complex assembly factor 2
874	ENSG00000164209	SLC25A46	5	91137	solute carrier family 25 member 46
875	ENSG00000164241	C5orf63	4	401207	chromosome 5 open reading frame 63
876	ENSG00000164258	NDUFS4	5	4724	NADH:ubiquinone oxidoreductase subunit S4
877	ENSG00000164306	PRIMPOL	5	201973	primase and DNA directed polymerase
878	ENSG00000164347	GFM2	5	84340	GTP dependent ribosome recycling factor mitochondrial 2
879	ENSG00000164362	TERT	5	7015	telomerase reverse transcriptase
880	ENSG00000164405	UQCRQ	5	27089	ubiquinol-cytochrome c reductase complex III subunit VII
881	ENSG00000164488	DACT2	0	168002	dishevelled binding antagonist of beta catenin 2
882	ENSG00000164494	PDSS2	5	57107	decaprenyl diphosphate synthase subunit 2
883	ENSG00000164587	RPS14	2	6208	ribosomal protein S14
884	ENSG00000164733	CTSB	3	1508	cathepsin B
885	ENSG00000164830	OXR1	4	55074	oxidation resistance 1
886	ENSG00000164850	GPER1	4	2852	G protein-coupled estrogen receptor 1
887	ENSG00000164896	FASTK	4	10922	Fas activated serine/threonine kinase
888	ENSG00000164898	FMC1	5	154791	formation of mitochondrial complex V assembly factor 1 homolog
889	ENSG00000164904	ALDH7A1	5	501	aldehyde dehydrogenase 7 family member A1
890	ENSG00000164919	COX6C	5	1345	cytochrome c oxidase subunit 6C
891	ENSG00000164933	SLC25A32	5	81034	solute carrier family 25 member 32
892	ENSG00000164978	NUDT2	5	318	nudix hydrolase 2
893	ENSG00000164983	TMEM65	5	157378	transmembrane protein 65
894	ENSG00000165046	LETM2	3	137994	leucine zipper and EF-hand containing transmembrane protein 2
895	ENSG00000165060	FXN	5	2395	frataxin
896	ENSG00000165168	CYBB	3	1536	cytochrome b-245 beta chain
897	ENSG00000165233	CARD19	4	84270	caspase recruitment domain family member 19
898	ENSG00000165264	NDUFB6	5	4712	NADH:ubiquinone oxidoreductase subunit B6
899	ENSG00000165271	NOL6	4	65083	nucleolar protein 6
900	ENSG00000165283	STOML2	5	30968	stomatin like 2
901	ENSG00000165443	PHYHIPL	1	84457	phytanoyl-CoA 2-hydroxylase interacting protein like
902	ENSG00000165487	MICU2	5	221154	mitochondrial calcium uptake 2
903	ENSG00000165507	DEPP1	5	11067	DEPP1 autophagy regulator
904	ENSG00000165526	RPUSD4	4	84881	RNA pseudouridine synthase D4
905	ENSG00000165553	NGB	5	58157	neuroglobin
906	ENSG00000165629	ATP5F1C	5	509	ATP synthase F1 subunit gamma
907	ENSG00000165644	COMTD1	1	118881	catechol-O-methyltransferase domain containing 1
908	ENSG00000165678	GHITM	5	27069	growth hormone inducible transmembrane protein
909	ENSG00000165688	PMPCA	5	23203	peptidase, mitochondrial processing subunit alpha
910	ENSG00000165792	METTL17	3	64745	methyltransferase like 17
911	ENSG00000165861	ZFYVE1	5	53349	zinc finger FYVE-type containing 1
912	ENSG00000165898	ISCA2	5	122961	iron-sulfur cluster assembly 2
913	ENSG00000165943	MOAP1	4	64112	modulator of apoptosis 1
914	ENSG00000166118	SPATA19	4	219938	spermatogenesis associated 19
915	ENSG00000166123	GPT2	5	84706	glutamic--pyruvic transaminase 2
916	ENSG00000166170	BAG5	4	9529	BAG cochaperone 5
917	ENSG00000166199	ALKBH3	4	221120	alkB homolog 3, alpha-ketoglutarate dependent dioxygenase
918	ENSG00000166260	COX11	5	1353	cytochrome c oxidase copper chaperone COX11
919	ENSG00000166261	ZNF202	1	7753	zinc finger protein 202
920	ENSG00000166321	NUDT13	4	25961	nudix hydrolase 13
921	ENSG00000166340	TPP1	2	1200	tripeptidyl peptidase 1
922	ENSG00000166411	IDH3A	5	3419	isocitrate dehydrogenase (NAD(+)) 3 catalytic subunit alpha
923	ENSG00000166548	TK2	5	7084	thymidine kinase 2
924	ENSG00000166816	LDHD	5	197257	lactate dehydrogenase D
925	ENSG00000166840	GLYATL1	3	92292	glycine-N-acyltransferase like 1
926	ENSG00000166855	CLPX	5	10845	caseinolytic mitochondrial matrix peptidase chaperone subunit X
927	ENSG00000166902	MRPL16	5	54948	mitochondrial ribosomal protein L16
928	ENSG00000166920	C15orf48	3	84419	chromosome 15 open reading frame 48
929	ENSG00000166986	MARS1	2	4141	methionyl-tRNA synthetase 1
930	ENSG00000167107	ACSF2	5	80221	acyl-CoA synthetase family member 2
931	ENSG00000167113	COQ4	5	51117	coenzyme Q4
932	ENSG00000167136	ENDOG	5	2021	endonuclease G
933	ENSG00000167186	COQ7	5	10229	coenzyme Q7, hydroxylase
934	ENSG00000167264	DUS2	2	54920	dihydrouridine synthase 2
935	ENSG00000167315	ACAA2	5	10449	acetyl-CoA acyltransferase 2
936	ENSG00000167468	GPX4	5	2879	glutathione peroxidase 4
937	ENSG00000167588	GPD1	2	2819	glycerol-3-phosphate dehydrogenase 1
938	ENSG00000167654	ATCAY	4	85300	ATCAY kinesin light chain interacting caytaxin
939	ENSG00000167699	GLOD4	4	51031	glyoxalase domain containing 4
940	ENSG00000167705	RILP	1	83547	Rab interacting lysosomal protein
941	ENSG00000167755	KLK6	5	5653	kallikrein related peptidase 6
942	ENSG00000167792	NDUFV1	5	4723	NADH:ubiquinone oxidoreductase core subunit V1
943	ENSG00000167799	NUDT8	2	254552	nudix hydrolase 8
944	ENSG00000167862	MRPL58	5	3396	mitochondrial ribosomal protein L58
945	ENSG00000167863	ATP5PD	5	10476	ATP synthase peripheral stalk subunit d
946	ENSG00000167969	ECI1	5	1632	enoyl-CoA delta isomerase 1
947	ENSG00000168140	VASN	3	114990	vasorin
948	ENSG00000168209	DDIT4	4	54541	DNA damage inducible transcript 4
949	ENSG00000168237	GLYCTK	4	132158	glycerate kinase
950	ENSG00000168273	SMIM4	3	440957	small integral membrane protein 4
951	ENSG00000168275	COA6	5	388753	cytochrome c oxidase assembly factor 6
952	ENSG00000168288	MMADHC	5	27249	metabolism of cobalamin associated D
953	ENSG00000168291	PDHB	5	5162	pyruvate dehydrogenase E1 subunit beta
954	ENSG00000168393	DTYMK	4	1841	deoxythymidylate kinase
955	ENSG00000168394	TAP1	1	6890	transporter 1, ATP binding cassette subfamily B member
956	ENSG00000168454	TXNDC2	2	84203	thioredoxin domain containing 2
957	ENSG00000168496	FEN1	5	2237	flap structure-specific endonuclease 1
958	ENSG00000168610	STAT3	4	6774	signal transducer and activator of transcription 3
959	ENSG00000168653	NDUFS5	5	4725	NADH:ubiquinone oxidoreductase subunit S5
960	ENSG00000168779	SHOX2	2	6474	short stature homeobox 2
961	ENSG00000168827	GFM1	5	85476	G elongation factor mitochondrial 1
962	ENSG00000168924	LETM1	5	3954	leucine zipper and EF-hand containing transmembrane protein 1
963	ENSG00000168958	MFF	5	56947	mitochondrial fission factor
964	ENSG00000169020	ATP5ME	5	521	ATP synthase membrane subunit e
965	ENSG00000169021	UQCRFS1	5	7386	ubiquinol-cytochrome c reductase, Rieske iron-sulfur polypeptide 1
966	ENSG00000169057	MECP2	3	4204	methyl-CpG binding protein 2
967	ENSG00000169122	FAM110B	4	90362	family with sequence similarity 110 member B
968	ENSG00000169188	APEX2	4	27301	apurinic/apyrimidinic endodeoxyribonuclease 2
969	ENSG00000169228	RAB24	1	53917	RAB24, member RAS oncogene family
970	ENSG00000169230	PRELID1	5	27166	PRELI domain containing 1
971	ENSG00000169288	MRPL1	5	65008	mitochondrial ribosomal protein L1
972	ENSG00000169313	P2RY12	3	64805	purinergic receptor P2Y12
973	ENSG00000169599	NFU1	5	27247	NFU1 iron-sulfur cluster scaffold
974	ENSG00000169682	SPNS1	4	83985	sphingolipid transporter 1 (putative)
975	ENSG00000169710	FASN	3	2194	fatty acid synthase
976	ENSG00000169814	BTD	4	686	biotinidase
977	ENSG00000169860	P2RY1	3	5028	purinergic receptor P2Y1
978	ENSG00000170312	CDK1	5	983	cyclin dependent kinase 1
979	ENSG00000170315	UBB	5	7314	ubiquitin B
980	ENSG00000170412	GPRC5C	1	55890	G protein-coupled receptor class C group 5 member C
981	ENSG00000170502	NUDT9	5	53343	nudix hydrolase 9
982	ENSG00000170634	ACYP2	1	98	acylphosphatase 2
983	ENSG00000170689	HOXB9	5	3219	homeobox B9
984	ENSG00000170791	CHCHD7	4	79145	coiled-coil-helix-coiled-coil-helix domain containing 7
985	ENSG00000170855	TRIAP1	5	51499	TP53 regulated inhibitor of apoptosis 1
986	ENSG00000170906	NDUFA3	5	4696	NADH:ubiquinone oxidoreductase subunit A3
987	ENSG00000170917	NUDT6	5	11162	nudix hydrolase 6
988	ENSG00000171097	KYAT1	4	883	kynurenine aminotransferase 1
989	ENSG00000171103	TRMT61B	5	55006	tRNA methyltransferase 61B
990	ENSG00000171115	GIMAP8	3	155038	GTPase, IMAP family member 8
991	ENSG00000171132	PRKCE	4	5581	protein kinase C epsilon
992	ENSG00000171169	NAIF1	2	203245	nuclear apoptosis inducing factor 1
993	ENSG00000171202	TMEM126A	5	84233	transmembrane protein 126A
994	ENSG00000171204	TMEM126B	5	55863	transmembrane protein 126B
995	ENSG00000171246	NPTX1	1	4884	neuronal pentraxin 1
996	ENSG00000171421	MRPL36	5	64979	mitochondrial ribosomal protein L36
997	ENSG00000171487	NLRP5	4	126206	NLR family pyrin domain containing 5
998	ENSG00000171503	ETFDH	5	2110	electron transfer flavoprotein dehydrogenase
999	ENSG00000171766	GATM	5	2628	glycine amidinotransferase
1000	ENSG00000171773	NXNL1	2	115861	nucleoredoxin like 1	Aya - Start
1001	ENSG00000171861	MRM3	5	55178	mitochondrial rRNA methyltransferase 3
1002	ENSG00000171862	PTEN	4	5728	phosphatase and tensin homolog
1003	ENSG00000171865	RNASEH1	3	246243	ribonuclease H1
1004	ENSG00000171953	ATPAF2	4	91647	ATP synthase mitochondrial F1 complex assembly factor 2
1005	ENSG00000172053	QARS1	no confidence	5859	glutaminyl-tRNA synthetase 1
1006	ENSG00000172113	NME6	5	10201	NME/NM23 nucleoside diphosphate kinase 6
1007	ENSG00000172115	CYCS	5	54205	cytochrome c, somatic
1008	ENSG00000172171	TEFM	5	79736	transcription elongation factor, mitochondrial
1009	ENSG00000172172	MRPL13	5	28998	mitochondrial ribosomal protein L13
1010	ENSG00000172270	BSG	4	682	basigin (Ok blood group)
1011	ENSG00000172482	AGXT	3	189	alanine--glyoxylate and serine--pyruvate aminotransferase
1012	ENSG00000172500	FIBP	4	9158	FGF1 intracellular binding protein
1013	ENSG00000172534	HCFC1	3	3054	host cell factor C1
1014	ENSG00000172586	CHCHD1	5	118487	coiled-coil-helix-coiled-coil-helix domain containing 1
1015	ENSG00000172590	MRPL52	5	122704	mitochondrial ribosomal protein L52
1016	ENSG00000172878	METAP1D	5	254042	methionyl aminopeptidase type 1D, mitochondrial
1017	ENSG00000172992	DCAKD	2	79877	dephospho-CoA kinase domain containing
1018	ENSG00000173085	COQ2	5	27235	coenzyme Q2, polyprenyltransferase
1019	ENSG00000173124	ACSM6	4	142827	acyl-CoA synthetase medium chain family member 6
1020	ENSG00000173137	ADCK5	3	203054	aarF domain containing kinase 5
1021	ENSG00000173141	MRPL57	5	78988	mitochondrial ribosomal protein L57
1022	ENSG00000173221	GLRX	3	2745	glutaredoxin
1023	ENSG00000173540	GMPPB	2	29925	GDP-mannose pyrophosphorylase B
1024	ENSG00000173599	PC	5	5091	pyruvate carboxylase
1025	ENSG00000173641	HSPB7	2	27129	heat shock protein family B (small) member 7
1026	ENSG00000173681	BCLAF3	3	256643	BCLAF1 and THRAP3 family member 3
1027	ENSG00000173726	TOMM20	5	9804	translocase of outer mitochondrial membrane 20
1028	ENSG00000173786	CNP	4	1267	2',3'-cyclic nucleotide 3' phosphodiesterase
1029	ENSG00000173805	HAP1	4	9001	huntingtin associated protein 1
1030	ENSG00000173915	ATP5MD	4	84833	ATP synthase membrane subunit DAPIT
1031	ENSG00000174099	MSRB3	5	253827	methionine sulfoxide reductase B3
1032	ENSG00000174173	TRMT10C	5	54931	tRNA methyltransferase 10C, mitochondrial RNase P subunit
1033	ENSG00000174177	CTU2	3	348180	cytosolic thiouridylase subunit 2
1034	ENSG00000174243	DDX23	2	9416	DEAD-box helicase 23
1035	ENSG00000174547	MRPL11	5	65003	mitochondrial ribosomal protein L11
1036	ENSG00000174740	PABPC5	3	140886	poly(A) binding protein cytoplasmic 5
1037	ENSG00000174840	PDE12	5	201626	phosphodiesterase 12
1038	ENSG00000174886	NDUFA11	5	126328	NADH:ubiquinone oxidoreductase subunit A11
1039	ENSG00000174917	MICOS13	5	125988	mitochondrial contact site and cristae organizing system subunit 13
1040	ENSG00000175066	GK5	3	256356	glycerol kinase 5
1041	ENSG00000175104	TRAF6	3	7189	TNF receptor associated factor 6
1042	ENSG00000175110	MRPS22	5	56945	mitochondrial ribosomal protein S22
1043	ENSG00000175175	PPM1E	3	22843	protein phosphatase, Mg2+/Mn2+ dependent 1E
1044	ENSG00000175193	PARL	5	55486	presenilin associated rhomboid like
1045	ENSG00000175198	PCCA	5	5095	propionyl-CoA carboxylase subunit alpha
1046	ENSG00000175224	ATG13	5	9776	autophagy related 13
1047	ENSG00000175536	LIPT2	5	387787	lipoyl(octanoyl) transferase 2
1048	ENSG00000175581	MRPL48	5	51642	mitochondrial ribosomal protein L48
1049	ENSG00000175591	P2RY2	2	5029	purinergic receptor P2Y2
1050	ENSG00000175600	SUGCT	5	79783	succinyl-CoA:glutarate-CoA transferase
1051	ENSG00000175606	TMEM70	5	54968	transmembrane protein 70
1052	ENSG00000175727	MLXIP	4	22877	MLX interacting protein
1053	ENSG00000175756	AURKAIP1	5	54998	aurora kinase A interacting protein 1
1054	ENSG00000175806	MSRA	5	4482	methionine sulfoxide reductase A
1055	ENSG00000176194	CIDEA	4	1149	cell death inducing DFFA like effector a
1056	ENSG00000176340	COX8A	5	1351	cytochrome c oxidase subunit 8A
1057	ENSG00000176410	DNAJC30	5	84277	DnaJ heat shock protein family (Hsp40) member C30
1058	ENSG00000176422	SPRYD4	2	283377	SPRY domain containing 4
1059	ENSG00000176623	RMDN1	3	51115	regulator of microtubule dynamics 1
1060	ENSG00000176697	BDNF	5	627	brain derived neurotrophic factor
1061	ENSG00000176715	ACSF3	5	197322	acyl-CoA synthetase family member 3
1062	ENSG00000176720	BOK	5	666	BCL2 family apoptosis regulator BOK
1063	ENSG00000176890	TYMS	5	7298	thymidylate synthetase
1064	ENSG00000176894	PXMP2	2	5827	peroxisomal membrane protein 2
1065	ENSG00000177150	FAM210A	5	125228	family with sequence similarity 210 member A
1066	ENSG00000177192	PUS1	5	80324	pseudouridine synthase 1
1067	ENSG00000177370	TIMM22	5	29928	translocase of inner mitochondrial membrane 22
1068	ENSG00000177427	MIEF2	5	125170	mitochondrial elongation factor 2
1069	ENSG00000177469	CAVIN1	5	284119	caveolae associated protein 1
1070	ENSG00000177646	ACAD9	5	28976	acyl-CoA dehydrogenase family member 9
1071	ENSG00000178057	NDUFAF3	5	25915	NADH:ubiquinone oxidoreductase complex assembly factor 3
1072	ENSG00000178096	BOLA1	5	51027	bolA family member 1
1073	ENSG00000178127	NDUFV2	5	4729	NADH:ubiquinone oxidoreductase core subunit V2
1074	ENSG00000178307	TMEM11	5	8834	transmembrane protein 11
1075	ENSG00000178445	GLDC	5	2731	glycine decarboxylase
1076	ENSG00000178449	COX14	5	84987	cytochrome c oxidase assembly factor COX14
1077	ENSG00000178537	SLC25A20	5	788	solute carrier family 25 member 20
1078	ENSG00000178568	ERBB4	5	2066	erb-b2 receptor tyrosine kinase 4
1079	ENSG00000178607	ERN1	4	2081	endoplasmic reticulum to nucleus signaling 1
1080	ENSG00000178700	DHFR2	5	200895	dihydrofolate reductase 2
1081	ENSG00000178741	COX5A	5	9377	cytochrome c oxidase subunit 5A
1082	ENSG00000178952	TUFM	5	7284	Tu translation elongation factor, mitochondrial
1083	ENSG00000179091	CYC1	5	1537	cytochrome c1
1084	ENSG00000179152	TCAIM	5	285343	T cell activation inhibitor, mitochondrial
1085	ENSG00000179271	GADD45GIP1	5	90480	GADD45G interacting protein 1
1086	ENSG00000179295	PTPN11	4	5781	protein tyrosine phosphatase non-receptor type 11
1087	ENSG00000179364	PACS2	4	23241	phosphofurin acidic cluster sorting protein 2
1088	ENSG00000179598	PLD6	5	201164	phospholipase D family member 6
1089	ENSG00000179933	C14orf119	4	55017	chromosome 14 open reading frame 119
1090	ENSG00000179950	PUF60	2	22827	poly(U) binding splicing factor 60
1091	ENSG00000179988	PSTK	2	118672	phosphoseryl-tRNA kinase
1092	ENSG00000180011	ZADH2	2	284273	zinc binding alcohol dehydrogenase domain containing 2
1093	ENSG00000180176	TH	4	7054	tyrosine hydroxylase
1094	ENSG00000180185	FAHD1	5	81889	fumarylacetoacetate hydrolase domain containing 1
1095	ENSG00000180353	HCLS1	3	3059	hematopoietic cell-specific Lyn substrate 1
1096	ENSG00000180902	D2HGDH	5	728294	D-2-hydroxyglutarate dehydrogenase
1097	ENSG00000180953	ST20	1	400410	suppressor of tumorigenicity 20
1098	ENSG00000180992	MRPL14	5	64928	mitochondrial ribosomal protein L14
1099	ENSG00000181035	SLC25A42	5	284439	solute carrier family 25 member 42
1100	ENSG00000181061	HIGD1A	4	25994	HIG1 hypoxia inducible domain family member 1A
1101	ENSG00000181192	DHTKD1	5	55526	dehydrogenase E1 and transketolase domain containing 1
1102	ENSG00000181610	MRPS23	5	51649	mitochondrial ribosomal protein S23
1103	ENSG00000181873	IBA57	5	200205	iron-sulfur cluster assembly factor IBA57
1104	ENSG00000181915	ADO	2	84890	2-aminoethanethiol dioxygenase
1105	ENSG00000181924	COA4	5	51287	cytochrome c oxidase assembly factor 4 homolog
1106	ENSG00000181991	MRPS11	5	64963	mitochondrial ribosomal protein S11
1107	ENSG00000182095	TNRC18	4	84629	trinucleotide repeat containing 18
1108	ENSG00000182134	TDRKH	4	11022	tudor and KH domain containing
1109	ENSG00000182150	ERCC6L2	5	375748	ERCC excision repair 6 like 2
1110	ENSG00000182154	MRPL41	5	64975	mitochondrial ribosomal protein L41
1111	ENSG00000182180	MRPS16	5	51021	mitochondrial ribosomal protein S16
1112	ENSG00000182333	LIPF	3	8513	lipase F, gastric type
1113	ENSG00000182346	DAOA	5	267012	D-amino acid oxidase activator
1114	ENSG00000182362	YBEY	3	54059	ybeY metalloendoribonuclease
1115	ENSG00000182372	CLN8	3	2055	CLN8 transmembrane ER and ERGIC protein
1116	ENSG00000182512	GLRX5	5	51218	glutaredoxin 5
1117	ENSG00000182606	TRAK1	5	22906	trafficking kinesin protein 1
1118	ENSG00000182670	TTC3	3	7267	tetratricopeptide repeat domain 3
1119	ENSG00000182712	CMC4	4	100272147	C-X9-C motif containing 4
1120	ENSG00000182810	DDX28	5	55794	DEAD-box helicase 28
1121	ENSG00000182827	ACBD3	4	64746	acyl-CoA binding domain containing 3
1122	ENSG00000182899	RPL35A	2	6165	ribosomal protein L35a
1123	ENSG00000183010	PYCR1	5	5831	pyrroline-5-carboxylate reductase 1
1124	ENSG00000183032	SLC25A21	5	89874	solute carrier family 25 member 21
1125	ENSG00000183044	ABAT	5	18	4-aminobutyrate aminotransferase
1126	ENSG00000183172	SMDT1	5	91689	single-pass membrane protein with aspartate rich tail 1
1127	ENSG00000183513	COA5	4	493753	cytochrome c oxidase assembly factor 5
1128	ENSG00000183569	SERHL2	-	253190	serine hydrolase like 2
1129	ENSG00000183597	TANGO2	2	128989	transport and golgi organization 2 homolog
1130	ENSG00000183605	SFXN4	5	119559	sideroflexin 4
1131	ENSG00000183617	MRPL54	5	116541	mitochondrial ribosomal protein L54
1132	ENSG00000183648	NDUFB1	5	4707	NADH:ubiquinone oxidoreductase subunit B1
1133	ENSG00000183773	AIFM3	4	150209	apoptosis inducing factor mitochondria associated 3
1134	ENSG00000183833	CFAP91	3	89876	cilia and flagella associated protein 91
1135	ENSG00000183978	COA3	5	28958	cytochrome c oxidase assembly factor 3
1136	ENSG00000184047	DIABLO	5	56616	diablo IAP-binding mitochondrial protein
1137	ENSG00000184060	ADAP2	4	55803	ArfGAP with dual PH domains 2
1138	ENSG00000184076	UQCR10	5	29796	ubiquinol-cytochrome c reductase, complex III subunit X
1139	ENSG00000184347	SLIT3	5	6586	slit guidance ligand 3
1140	ENSG00000184428	TOP1MT	5	116447	DNA topoisomerase I mitochondrial
1141	ENSG00000184584	STING1	4	340061	stimulator of interferon response cGAMP interactor 1
1142	ENSG00000184602	SNN	4	8303	stannin
1143	ENSG00000184752	NDUFA12	5	55967	NADH:ubiquinone oxidoreductase subunit A12
1144	ENSG00000184831	APOO	5	79135	apolipoprotein O
1145	ENSG00000184857	TMEM186	4	25880	transmembrane protein 186
1146	ENSG00000184903	IMMP2L	5	83943	inner mitochondrial membrane peptidase subunit 2
1147	ENSG00000184983	NDUFA6	5	4700	NADH:ubiquinone oxidoreductase subunit A6
1148	ENSG00000184990	SIVA1	4	10572	SIVA1 apoptosis inducing factor
1149	ENSG00000184992	BRI3BP	5	140707	BRI3 binding protein
1150	ENSG00000185345	PRKN	5	5071	parkin RBR E3 ubiquitin protein ligase
1151	ENSG00000185414	MRPL30	5	51263	mitochondrial ribosomal protein L30
1152	ENSG00000185608	MRPL40	5	64976	mitochondrial ribosomal protein L40
1153	ENSG00000185818	NAT8L	5	339983	N-acetyltransferase 8 like
1154	ENSG00000185825	BCAP31	3	10134	B cell receptor associated protein 31
1155	ENSG00000185875	THNSL1	3	79896	threonine synthase like 1
1156	ENSG00000185973	TMLHE	5	55217	trimethyllysine hydroxylase, epsilon
1157	ENSG00000186010	NDUFA13	5	51079	NADH:ubiquinone oxidoreductase subunit A13
1158	ENSG00000186081	KRT5	2	3852	keratin 5
1159	ENSG00000186153	WWOX	4	51741	WW domain containing oxidoreductase
1160	ENSG00000186281	GPAT2	4	150763	glycerol-3-phosphate acyltransferase 2, mitochondrial
1161	ENSG00000186298	PPP1CC	5	5501	protein phosphatase 1 catalytic subunit gamma
1162	ENSG00000186314	PRELID2	3	153768	PRELI domain containing 2
1163	ENSG00000186642	PDE2A	5	5138	phosphodiesterase 2A
1164	ENSG00000186687	LYRM7	5	90624	LYR motif containing 7
1165	ENSG00000187024	PTRH1	2	138428	peptidyl-tRNA hydrolase 1 homolog
1166	ENSG00000187118	CMC1	5	152100	C-X9-C motif containing 1
1167	ENSG00000187581	COX8C	5	341947	cytochrome c oxidase subunit 8C
1168	ENSG00000187742	SECISBP2	4	79048	SECIS binding protein 2
1169	ENSG00000187772	LIN28B	3	389421	lin-28 homolog B
1170	ENSG00000187838	PLSCR3	4	57048	phospholipid scramblase 3
1171	ENSG00000188257	PLA2G2A	2	5320	phospholipase A2 group IIA
1172	ENSG00000188277	C15orf62	3	643338	chromosome 15 open reading frame 62
1173	ENSG00000188554	NBR1	2	4077	NBR1 autophagy cargo receptor
1174	ENSG00000188603	CLN3	2	1201	CLN3 lysosomal/endosomal transmembrane protein, battenin
1175	ENSG00000188611	ASAH2	5	56624	N-acylsphingosine amidohydrolase 2
1176	ENSG00000188690	UROS	4	7390	uroporphyrinogen III synthase
1177	ENSG00000188738	FSIP2	1	401024	fibrous sheath interacting protein 2
1178	ENSG00000188906	LRRK2	5	120892	leucine rich repeat kinase 2
1179	ENSG00000188917	TRMT2B	2	79979	tRNA methyltransferase 2 homolog B
1180	ENSG00000189043	NDUFA4	5	4697	NDUFA4 mitochondrial complex associated
1181	ENSG00000189283	FHIT	5	2272	fragile histidine triad diadenosine triphosphatase
1182	ENSG00000196072	BLOC1S2	5	282991	biogenesis of lysosomal organelles complex 1 subunit 2
1183	ENSG00000196116	TDRD7	3	23424	tudor domain containing 7
1184	ENSG00000196177	ACADSB	5	36	acyl-CoA dehydrogenase short/branched chain
1185	ENSG00000196236	XPNPEP3	5	63929	X-prolyl aminopeptidase 3
1186	ENSG00000196290	NIF3L1	4	60491	NGG1 interacting factor 3 like 1
1187	ENSG00000196296	ATP2A1	3	487	ATPase sarcoplasmic/endoplasmic reticulum Ca2+ transporting 1
1188	ENSG00000196329	GIMAP5	2	55340	GTPase, IMAP family member 5
1189	ENSG00000196365	LONP1	5	9361	lon peptidase 1, mitochondrial
1190	ENSG00000196407	THEM5	5	284486	thioesterase superfamily member 5
1191	ENSG00000196449	YRDC	5	79693	yrdC N6-threonylcarbamoyltransferase domain containing
1192	ENSG00000196550	FAM72A	5	729533	family with sequence similarity 72 member A
1193	ENSG00000196636	SDHAF3	4	57001	succinate dehydrogenase complex assembly factor 3
1194	ENSG00000196683	TOMM7	5	54543	translocase of outer mitochondrial membrane 7
1195	ENSG00000196684	HSH2D	3	84941	hematopoietic SH2 domain containing
1196	ENSG00000196743	GM2A	1	2760	GM2 ganglioside activator
1197	ENSG00000196850	PPTC7	4	160760	protein phosphatase targeting COQ7
1198	ENSG00000196860	TOMM20L	4	387990	translocase of outer mitochondrial membrane 20 like
1199	ENSG00000196954	CASP4	4	837	caspase 4
1200	ENSG00000197043	ANXA6	3	309	annexin A6
1201	ENSG00000197119	SLC25A29	5	123096	solute carrier family 25 member 29
1202	ENSG00000197150	ABCB8	5	11194	ATP binding cassette subfamily B member 8
1203	ENSG00000197157	SND1	2	27044	staphylococcal nuclease and tudor domain containing 1
1204	ENSG00000197208	SLC22A4	5	6583	solute carrier family 22 member 4
1205	ENSG00000197256	KANK2	5	25959	KN motif and ankyrin repeat domains 2
1206	ENSG00000197296	FITM2	1	128486	fat storage inducing transmembrane protein 2
1207	ENSG00000197345	MRPL21	5	219927	mitochondrial ribosomal protein L21
1208	ENSG00000197386	HTT	3	3064	huntingtin
1209	ENSG00000197448	GSTK1	4	373156	glutathione S-transferase kappa 1
1210	ENSG00000197580	BCO2	5	83875	beta-carotene oxygenase 2
1211	ENSG00000197616	MYH6	3	4624	myosin heavy chain 6
1212	ENSG00000197746	PSAP	2	5660	prosaposin
1213	ENSG00000197879	MYO1C	2	4641	myosin IC
1214	ENSG00000197894	ADH5	3	128	alcohol dehydrogenase 5 (class III), chi polypeptide
1215	ENSG00000197912	SPG7	5	6687	SPG7 matrix AAA peptidase subunit, paraplegin
1216	ENSG00000197912	LOC101930112	-	101930112	uncharacterized LOC101930112
1217	ENSG00000197959	DNM3	3	26052	dynamin 3
1218	ENSG00000198015	MRPL42	5	28977	mitochondrial ribosomal protein L42
1219	ENSG00000198060	MARCHF5	5	54708	membrane associated ring-CH-type finger 5
1220	ENSG00000198130	HIBCH	5	26275	3-hydroxyisobutyryl-CoA hydrolase
1221	ENSG00000198408	OGA	2	10724	O-GlcNAcase
1222	ENSG00000198431	TXNRD1	4	7296	thioredoxin reductase 1
1223	ENSG00000198523	PLN	4	5350	phospholamban
1224	ENSG00000198650	TAT	3	6898	tyrosine aminotransferase
1225	ENSG00000198689	SLC9A6	1	10479	solute carrier family 9 member A6
1226	ENSG00000198721	ECI2	5	10455	enoyl-CoA delta isomerase 2
1227	ENSG00000198742	SMURF1	3	57154	SMAD specific E3 ubiquitin protein ligase 1
1228	ENSG00000198755	RPL10A	1	4736	ribosomal protein L10a
1229	ENSG00000198793	MTOR	4	2475	mechanistic target of rapamycin kinase
1230	ENSG00000198812	LRRC10	2	376132	leucine rich repeat containing 10
1231	ENSG00000198836	OPA1	5	4976	OPA1 mitochondrial dynamin like GTPase
1232	ENSG00000198929	NOS1AP	4	9722	nitric oxide synthase 1 adaptor protein
1233	ENSG00000198954	KIFBP	5	26128	kinesin family binding protein
1234	ENSG00000198959	TGM2	5	7052	transglutaminase 2
1235	ENSG00000203667	COX20	5	116228	cytochrome c oxidase assembly factor COX20
1236	ENSG00000203705	TATDN3	2	128387	TatD DNase domain containing 3
1237	ENSG00000203972	GLYATL3	3	389396	glycine-N-acyltransferase like 3
1238	ENSG00000204099	NEU4	3	129807	neuraminidase 4
1239	ENSG00000204183	GDF5OS	4	NA	growth differentiation factor 5 opposite strand
1240	ENSG00000204193	TXNDC8	1	255220	thioredoxin domain containing 8
1241	ENSG00000204228	HSD17B8	5	7923	hydroxysteroid 17-beta dehydrogenase 8
1242	ENSG00000204237	OXLD1	2	339229	oxidoreductase like domain containing 1
1243	ENSG00000204316	MRPL38	5	64978	mitochondrial ribosomal protein L38
1244	ENSG00000204511	MCCD1	4	401250	mitochondrial coiled-coil domain 1
1245	ENSG00000204564	C6orf136	2	221545	chromosome 6 open reading frame 136
1246	ENSG00000204568	MRPS18B	5	28973	mitochondrial ribosomal protein S18B
1247	ENSG00000204599	TRIM39	4	56658	tripartite motif containing 39
1248	ENSG00000204616	TRIM31	4	11074	tripartite motif containing 31
1249	ENSG00000204628	RACK1	4	10399	receptor for activated C kinase 1
1250	ENSG00000204822	MRPL53	5	116540	mitochondrial ribosomal protein L53
1251	ENSG00000204922	UQCC3	5	790955	ubiquinol-cytochrome c reductase complex assembly factor 3
1252	ENSG00000205138	SDHAF1	5	644096	succinate dehydrogenase complex assembly factor 1
1253	ENSG00000205707	ETFRF1	5	144363	electron transfer flavoprotein regulatory factor 1
1254	ENSG00000213221	DNLZ	5	728489	DNL-type zinc finger
1255	ENSG00000213339	QTRT1	4	81890	queuine tRNA-ribosyltransferase catalytic subunit 1
1256	ENSG00000213465	ARL2	5	402	ADP ribosylation factor like GTPase 2
1257	ENSG00000213619	NDUFS3	5	4722	NADH:ubiquinone oxidoreductase core subunit S3
1258	ENSG00000213699	SLC35F6	5	54978	solute carrier family 35 member F6
1259	ENSG00000213965	NUDT19	3	390916	nudix hydrolase 19
1260	ENSG00000213995	NAXD	4	55739	NAD(P)HX dehydratase
1261	ENSG00000214026	MRPL23	5	6150	mitochondrial ribosomal protein L23
1262	ENSG00000214026	LOC107987373	-	107987373	39S ribosomal protein L23, mitochondrial
1263	ENSG00000214113	LYRM4	5	57128	LYR motif containing 4
1264	ENSG00000214114	MYCBP	5	26292	MYC binding protein
1265	ENSG00000214253	FIS1	5	51024	fission, mitochondrial 1
1266	ENSG00000214435	AS3MT	2	57412	arsenite methyltransferase
1267	ENSG00000214456	PLIN5	4	440503	perilipin 5
1268	ENSG00000214736	TOMM6	5	100188893	translocase of outer mitochondrial membrane 6
1269	ENSG00000214756	CSKMT	4	751071	citrate synthase lysine methyltransferase
1270	ENSG00000215012	RTL10	5	79680	retrotransposon Gag like 10
1271	ENSG00000215251	FASTKD5	5	60493	FAST kinase domains 5
1272	ENSG00000215301	DDX3X	2	1654	DEAD-box helicase 3 X-linked
1273	ENSG00000215475	SIAH3	4	283514	siah E3 ubiquitin protein ligase family member 3
1274	ENSG00000215845	TSTD1	2	100131187	thiosulfate sulfurtransferase like domain containing 1
1275	ENSG00000217930	PAM16	5	51025	presequence translocase associated motor 16
1276	ENSG00000218739	CEBPZOS	3	100505876	CEBPZ opposite strand
1277	ENSG00000221829	FANCG	5	2189	FA complementation group G
1278	ENSG00000221886	ZBED8	N/A	63920	zinc finger BED-type containing 8
1279	ENSG00000224877	NDUFAF8	5	284184	NADH:ubiquinone oxidoreductase complex assembly factor 8
1280	ENSG00000225921	NOL7	3	51406	nucleolar protein 7
1281	ENSG00000227345	PARG	4	8505	poly(ADP-ribose) glycohydrolase
1282	ENSG00000227471	AKR1B15	5	441282	aldo-keto reductase family 1 member B15
1283	ENSG00000229833	PET100	4	100131801	PET100 cytochrome c oxidase chaperone
1284	ENSG00000232388	SMIM26	N/A	388789	small integral membrane protein 26
1285	ENSG00000232838	PET117	5	100303755	PET117 cytochrome c oxidase chaperone
1286	ENSG00000233276	GPX1	5	2876	glutathione peroxidase 1
1287	ENSG00000239789	MRPS17	5	51373	mitochondrial ribosomal protein S17
1288	ENSG00000239900	ADSL	2	158	adenylosuccinate lyase
1289	ENSG00000240230	COX19	5	90639	cytochrome c oxidase assembly factor COX19
1290	ENSG00000240303	ACAD11	5	84129	acyl-CoA dehydrogenase family member 11
1291	ENSG00000241468	ATP5MF	5	9551	ATP synthase membrane subunit f
1292	ENSG00000241837	ATP5PO	5	539	ATP synthase peripheral stalk subunit OSCP
1293	ENSG00000241878	PISD	4	23761	phosphatidylserine decarboxylase
1294	ENSG00000241935	HOGA1	4	112817	4-hydroxy-2-oxoglutarate aldolase 1
1295	ENSG00000242110	AMACR	5	23600	alpha-methylacyl-CoA racemase
1296	ENSG00000242114	MTFP1	5	51537	mitochondrial fission process 1
1297	ENSG00000242485	MRPL20	5	55052	mitochondrial ribosomal protein L20
1298	ENSG00000243147	MRPL33	5	9553	mitochondrial ribosomal protein L33
1299	ENSG00000243317	STMP1	4	647087	short transmembrane mitochondrial protein 1
1300	ENSG00000243708	PLA2G4B	5	100137049	phospholipase A2 group IVB
1301	ENSG00000243927	MRPS6	5	64968	mitochondrial ribosomal protein S6
1302	ENSG00000244005	NFS1	5	9054	NFS1 cysteine desulfurase
1303	ENSG00000247077	PGAM5	4	192111	PGAM family member 5, mitochondrial serine/threonine protein phosphatase
1304	ENSG00000247626	MARS2	5	92935	methionyl-tRNA synthetase 2, mitochondrial
1305	ENSG00000248098	BCKDHA	5	593	branched chain keto acid dehydrogenase E1 subunit alpha
1306	ENSG00000250799	PRODH2	4	58510	proline dehydrogenase 2
1307	ENSG00000254093	PINX1	1	54984	PIN2 (TERF1) interacting telomerase inhibitor 1
1308	ENSG00000254636	ARMS2	4	387715	age-related maculopathy susceptibility 2
1309	ENSG00000254858	MPV17L2	5	84769	MPV17 mitochondrial inner membrane protein like 2
1310	ENSG00000255154	HTD2	4	109703458	hydroxyacyl-thioester dehydratase type 2
1311	ENSG00000255639	NA		NA	NA
1312	ENSG00000256053	COA8	5	84334	cytochrome c oxidase assembly factor 8
1313	ENSG00000256525	POLG2	5	11232	DNA polymerase gamma 2, accessory subunit
1314	ENSG00000258429	PDF	4	64146	peptide deformylase, mitochondrial
1315	ENSG00000259399	TGIF2-RAB5IF	-	100527943	TGIF2-RAB5IF readthrough
1316	ENSG00000259494	MRPL46	5	26589	mitochondrial ribosomal protein L46
1317	ENSG00000259571	BLID	4	414899	BH3-like motif containing, cell death inducer
1318	ENSG00000261130	MPV17L	4	255027	MPV17 mitochondrial inner membrane protein like
1319	ENSG00000262814	MRPL12	5	6182	mitochondrial ribosomal protein L12
1320	ENSG00000263528	IKBKE	4	9641	inhibitor of nuclear factor kappa B kinase subunit epsilon
1321	ENSG00000265972	TXNIP	4	10628	thioredoxin interacting protein
1322	ENSG00000266028	SRGAP2	1	23380	SLIT-ROBO Rho GTPase activating protein 2
1323	ENSG00000266472	MRPS21	5	54460	mitochondrial ribosomal protein S21
1324	ENSG00000267673	FDX2	4	112812	ferredoxin 2
1325	ENSG00000269743	SLC25A53	3	401612	solute carrier family 25 member 53
1326	ENSG00000272897	NA		NA	Cysteine desulfurase, mitochondrial
1327	ENSG00000274523	RCC1L	5	81554	RCC1 like
1328	ENSG00000277791	PSMB3	3	5691	proteasome 20S subunit beta 3
1329	ENSG00000277972	CISD3	5	284106	CDGSH iron sulfur domain 3
1330	ENSG00000278259	MYO19	5	80179	myosin XIX
1331	ENSG00000278619	MRM1	5	79922	mitochondrial rRNA methyltransferase 1
1332	ENSG00000049540	ELN	3	2006	elastin
1333	ENSG00000087250	MT3	3	4504	metallothionein 3
1334	ENSG00000100285	NEFH	3	4744	neurofilament heavy
1335	ENSG00000105327	BBC3	5	27113	BCL2 binding component 3
1336	ENSG00000134884	ARGLU1	4	55082	arginine and glutamate rich 1
1337	ENSG00000147202	DIAPH2	3	1730	diaphanous related formin 2
1338	ENSG00000167674	HDGFL2	2	84717	HDGF like 2
1339	ENSG00000168314	MOBP	3	4336	myelin associated oligodendrocyte basic protein
1340	ENSG00000204356	NELFE	-	7936	negative elongation factor complex member E
1341	ENSG00000112031	MTRF1L	5	54516	mitochondrial translational release factor 1 like
1342	ENSG00000120662	MTRF1	4	9617	mitochondrial translation release factor 1
1343	ENSG00000170632	ARMC10	5	83787	armadillo repeat containing 10
1344	ENSG00000102401	ARMCX3	4	51566	armadillo repeat containing X-linked 3
1345	ENSG00000133028	SCO1	5	6341	synthesis of cytochrome C oxidase 1
1346	ENSG00000130489	NA		NA	NA
1347	ENSG00000109519	GRPEL1	5	80273	GrpE like 1, mitochondrial
1348	ENSG00000164284	GRPEL2	5	134266	GrpE like 2, mitochondrial
1349	ENSG00000204390	HSPA1L	3	3305	heat shock protein family A (Hsp70) member 1 like	Sadany - Start
1350	ENSG00000126803	HSPA2	2	3306	heat shock protein family A (Hsp70) member 2
1351	ENSG00000204389	HSPA1A	5	3303	heat shock protein family A (Hsp70) member 1A
1352	ENSG00000204388	HSPA1B	5	3304	heat shock protein family A (Hsp70) member 1B
1353	ENSG00000113013	HSPA9	5	3313	heat shock protein family A (Hsp70) member 9
1354	ENSG00000044574	HSPA5	5	3309	heat shock protein family A (Hsp70) member 5
1355	ENSG00000204616	TRIM31	4	11074	tripartite motif containing 31
1356	ENSG00000142208	AKT1	4	207	AKT serine/threonine kinase 1
1357	ENSG00000118515	SGK1	5	6446	serum/glucocorticoid regulated kinase 1
1358	ENSG00000123815	COQ8B	5	79934	coenzyme Q8B
1359	ENSG00000163050	COQ8A	5	56997	coenzyme Q8A
1360	ENSG00000126768	TIMM17B	5	10245	translocase of inner mitochondrial membrane 17B
1361	ENSG00000134375	TIMM17A	5	10440	translocase of inner mitochondrial membrane 17A
1362	ENSG00000148090	AUH	5	549	AU RNA binding methylglutaconyl-CoA hydratase
1363	ENSG00000121310	ECHDC2	4	55268	enoyl-CoA hydratase domain containing 2
1364	ENSG00000186205	MTARC1	5	64757	mitochondrial amidoxime reducing component 1
1365	ENSG00000117791	MTARC2	5	54996	mitochondrial amidoxime reducing component 2
1366	ENSG00000184117	NIPSNAP1	5	8508	nipsnap homolog 1
1367	ENSG00000146729	NIPSNAP2	5	2631	nipsnap homolog 2
1368	ENSG00000147454	SLC25A37	4	51312	solute carrier family 25 member 37
1369	ENSG00000155287	SLC25A28	4	81894	solute carrier family 25 member 28
1370	ENSG00000158882	TOMM40L	4	84134	translocase of outer mitochondrial membrane 40 like
1371	ENSG00000130204	TOMM40	5	10452	translocase of outer mitochondrial membrane 40
1372	ENSG00000267059	NA		NA	NA
1373	ENSG00000127540	UQCR11	4	10975	ubiquinol-cytochrome c reductase, complex III subunit XI
1374	ENSG00000128309	MPST	5	4357	mercaptopyruvate sulfurtransferase
1375	ENSG00000128311	TST	5	7263	thiosulfate sulfurtransferase
1376	ENSG00000103024	NME3	2	4832	NME/NM23 nucleoside diphosphate kinase 3
1377	ENSG00000103202	NME4	4	4833	NME/NM23 nucleoside diphosphate kinase 4
1378	ENSG00000239672	NME1	3	4830	NME/NM23 nucleoside diphosphate kinase 1
1379	ENSG00000011052	NME1-NME2	3	654364	NME1-NME2 readthrough
1380	ENSG00000243678	NME2	3	4831	NME/NM23 nucleoside diphosphate kinase 2
1381	ENSG00000170516	COX7B2	4	170712	cytochrome c oxidase subunit 7B2
1382	ENSG00000131174	COX7B	5	1349	cytochrome c oxidase subunit 7B
1383	ENSG00000134058	CDK7	3	1022	cyclin dependent kinase 7
1384	ENSG00000182054	IDH2	5	3418	isocitrate dehydrogenase (NADP(+)) 2
1385	ENSG00000138413	IDH1	4	3417	isocitrate dehydrogenase (NADP(+)) 1
1386	ENSG00000162433	AK4	5	205	adenylate kinase 4
1387	ENSG00000147853	AK3	4	50808	adenylate kinase 3
1388	ENSG00000136143	SUCLA2	5	8803	succinate-CoA ligase ADP-forming subunit beta
1389	ENSG00000172340	SUCLG2	5	8801	succinate-CoA ligase GDP-forming subunit beta
1390	ENSG00000154258	ABCA9	1	10350	ATP binding cassette subfamily A member 9
1391	ENSG00000141338	ABCA8	1	10351	ATP binding cassette subfamily A member 8
1392	ENSG00000163114	PDHA2	5	5161	pyruvate dehydrogenase E1 subunit alpha 2
1393	ENSG00000131828	PDHA1	5	5160	pyruvate dehydrogenase E1 subunit alpha 1
1394	ENSG00000205981	DNAJC19	5	131118	DnaJ heat shock protein family (Hsp40) member C19
1395	ENSG00000120675	DNAJC15	4	29103	DnaJ heat shock protein family (Hsp40) member C15
1396	ENSG00000143554	SLC27A3	5	11000	solute carrier family 27 member 3
1397	ENSG00000182890	GLUD2	5	2747	glutamate dehydrogenase 2
1398	ENSG00000148672	GLUD1	5	2746	glutamate dehydrogenase 1
1399	ENSG00000184983	NDUFA6	5	4700	NADH:ubiquinone oxidoreductase subunit A6
1400	ENSG00000179142	CYP11B2	5	1585	cytochrome P450 family 11 subfamily B member 2
1401	ENSG00000160882	CYP11B1	5	1584	cytochrome P450 family 11 subfamily B member 1
1402	ENSG00000164089	ETNPPL	4	64850	ethanolamine-phosphate phospho-lyase
1403	ENSG00000175309	PHYKPL	4	85007	5-phosphohydroxy-L-lysine phospho-lyase
1404	ENSG00000249222	ATP5MGL	4	267020	ATP synthase membrane subunit g like
1405	ENSG00000167283	ATP5MG	5	10632	ATP synthase membrane subunit g
1406	ENSG00000167985	SDHAF2	5	54949	succinate dehydrogenase complex assembly factor 2
1407	ENSG00000256591	NA		NA	NA
1408	ENSG00000173436	MICOS10	5	440574	mitochondrial contact site and cristae organizing system subunit 10
1409	ENSG00000254536	NA		NA	NA
1410	ENSG00000148824	MTG1	5	92170	mitochondrial ribosome associated GTPase 1
1411	ENSG00000172840	PDP2	5	57546	pyruvate dehyrogenase phosphatase catalytic subunit 2
1412	ENSG00000164951	PDP1	5	54704	pyruvate dehyrogenase phosphatase catalytic subunit 1
1413	ENSG00000160072	ATAD3B	4	83858	ATPase family AAA domain containing 3B
1414	ENSG00000197785	ATAD3A	5	55210	ATPase family AAA domain containing 3A
1415	ENSG00000174990	CA5A	5	763	carbonic anhydrase 5A
1416	ENSG00000169239	CA5B	5	11238	carbonic anhydrase 5B
1417	ENSG00000154229	PRKCA	5	5578	protein kinase C alpha
1418	ENSG00000163932	PRKCD	2	5580	protein kinase C delta
1419	ENSG00000067992	PDK3	5	5165	pyruvate dehydrogenase kinase 3
1420	ENSG00000152256	PDK1	5	5163	pyruvate dehydrogenase kinase 1
1421	ENSG00000005882	PDK2	5	5164	pyruvate dehydrogenase kinase 2
1422	ENSG00000004799	PDK4	5	5166	pyruvate dehydrogenase kinase 4
1423	ENSG00000160439	RDH13	5	112724	retinol dehydrogenase 13
1424	ENSG00000167774	NA		NA	NA
1425	ENSG00000255339	NA		NA	NA
1426	ENSG00000166136	NDUFB8	5	4714	NADH:ubiquinone oxidoreductase subunit B8
1427	ENSG00000169504	CLIC4	5	25932	chloride intracellular channel 4
1428	ENSG00000213719	CLIC1	3	1192	chloride intracellular channel 1
1429	ENSG00000161267	BDH1	5	622	3-hydroxybutyrate dehydrogenase 1
1430	ENSG00000165943	MOAP1	4	64112	modulator of apoptosis 1
1431	ENSG00000176974	SHMT1	3	6470	serine hydroxymethyltransferase 1
1432	ENSG00000182199	SHMT2	5	6472	serine hydroxymethyltransferase 2
1433	ENSG00000182902	SLC25A18	4	83733	solute carrier family 25 member 18
1434	ENSG00000177542	SLC25A22	5	79751	solute carrier family 25 member 22
1435	ENSG00000175727	MLXIP	4	22877	MLX interacting protein
1436	ENSG00000262660	NA		NA	NA
1437	ENSG00000183048	SLC25A10	5	1468	solute carrier family 25 member 10
1438	ENSG00000105514	RAB3D	1	9545	RAB3D, member RAS oncogene family
1439	ENSG00000166128	RAB8B	2	51762	RAB8B, member RAS oncogene family
1440	ENSG00000111737	RAB35	2	11021	RAB35, member RAS oncogene family
1441	ENSG00000174903	RAB1B	2	81876	RAB1B, member RAS oncogene family
1442	ENSG00000187581	COX8C	5	341947	cytochrome c oxidase subunit 8C
1443	ENSG00000203857	HSD3B1	5	3283	hydroxy-delta-5-steroid dehydrogenase, 3 beta- and steroid delta-isomerase 1
1444	ENSG00000203859	HSD3B2	5	3284	hydroxy-delta-5-steroid dehydrogenase, 3 beta- and steroid delta-isomerase 2
1445	ENSG00000196475	GK2	4	2712	glycerol kinase 2
1446	ENSG00000198814	GK	5	2710	glycerol kinase
1447	ENSG00000256966	FBXO10	0	26267	F-box protein 10
1448	ENSG00000175768	TOMM5	5	401505	translocase of outer mitochondrial membrane 5
1449	ENSG00000179950	PUF60	2	22827	poly(U) binding splicing factor 60
1450	ENSG00000184470	TXNRD2	5	10587	thioredoxin reductase 2
1451	ENSG00000198431	TXNRD1	4	7296	thioredoxin reductase 1
1452	ENSG00000255292	NA		NA	NA
1453	ENSG00000204370	SDHD	5	6392	succinate dehydrogenase complex subunit D
1454	ENSG00000204152	TIMM23B	4	100652748	translocase of inner mitochondrial membrane 23 homolog B
1455	ENSG00000250479	CHCHD10	5	400916	coiled-coil-helix-coiled-coil-helix domain containing 10
1456	ENSG00000000938	FGR	4	2268	FGR proto-oncogene, Src family tyrosine kinase
1457	ENSG00000254087	LYN	3	4067	LYN proto-oncogene, Src family tyrosine kinase
1458	ENSG00000010810	FYN	4	2534	FYN proto-oncogene, Src family tyrosine kinase
1459	ENSG00000197122	SRC	5	6714	SRC proto-oncogene, non-receptor tyrosine kinase
1460	ENSG00000217930	PAM16	5	51025	presequence translocase associated motor 16
1461	ENSG00000151475	SLC25A31	5	83447	solute carrier family 25 member 31
1462	ENSG00000151729	SLC25A4	5	291	solute carrier family 25 member 4
1463	ENSG00000169100	SLC25A6	5	293	solute carrier family 25 member 6
1464	ENSG00000005022	SLC25A5	5	292	solute carrier family 25 member 5
1465	ENSG00000131730	CKMT2	5	1160	creatine kinase, mitochondrial 2
1466	ENSG00000237289	CKMT1B	5	1159	creatine kinase, mitochondrial 1B
1467	ENSG00000223572	CKMT1A	5	548596	creatine kinase, mitochondrial 1A
1468	ENSG00000166165	CKB	2	1152	creatine kinase B
1469	ENSG00000183172	SMDT1	5	91689	single-pass membrane protein with aspartate rich tail 1
1470	ENSG00000165637	VDAC2	5	7417	voltage dependent anion channel 2
1471	ENSG00000078668	VDAC3	5	7419	voltage dependent anion channel 3
1472	ENSG00000213585	VDAC1	5	7416	voltage dependent anion channel 1
1473	ENSG00000170906	NDUFA3	5	4696	NADH:ubiquinone oxidoreductase subunit A3
1474	ENSG00000156398	SFXN2	5	118980	sideroflexin 2
1475	ENSG00000107819	SFXN3	5	81855	sideroflexin 3
1476	ENSG00000164466	SFXN1	5	94081	sideroflexin 1
1477	ENSG00000109424	UCP1	5	7350	uncoupling protein 1
1478	ENSG00000175564	UCP3	5	7352	uncoupling protein 3
1479	ENSG00000175567	UCP2	5	7351	uncoupling protein 2
1480	ENSG00000169169	CPT1C	4	126129	carnitine palmitoyltransferase 1C
1481	ENSG00000205560	CPT1B	5	1375	carnitine palmitoyltransferase 1B
1482	ENSG00000110090	CPT1A	5	1374	carnitine palmitoyltransferase 1A
1483	ENSG00000167578	RAB4B	2	53916	RAB4B, member RAS oncogene family
1484	ENSG00000185236	RAB11B	1	9230	RAB11B, member RAS oncogene family
1485	ENSG00000103769	RAB11A	2	8766	RAB11A, member RAS oncogene family
1486	ENSG00000157764	BRAF	4	673	B-Raf proto-oncogene, serine/threonine kinase
1487	ENSG00000078061	ARAF	4	369	A-Raf proto-oncogene, serine/threonine kinase
1488	ENSG00000132155	RAF1	5	5894	Raf-1 proto-oncogene, serine/threonine kinase
1489	ENSG00000166394	CYB5R2	2	51700	cytochrome b5 reductase 2
1490	ENSG00000159348	CYB5R1	5	51706	cytochrome b5 reductase 1
1491	ENSG00000100243	CYB5R3	5	1727	cytochrome b5 reductase 3
1492	ENSG00000161281	COX7A1	5	1346	cytochrome c oxidase subunit 7A1
1493	ENSG00000115944	COX7A2L	5	9167	cytochrome c oxidase subunit 7A2 like
1494	ENSG00000112695	COX7A2	5	1347	cytochrome c oxidase subunit 7A2
1495	ENSG00000065833	ME1	4	4199	malic enzyme 1
1496	ENSG00000151376	ME3	5	10873	malic enzyme 3
1497	ENSG00000082212	ME2	5	4200	malic enzyme 2
1498	ENSG00000109339	MAPK10	4	5602	mitogen-activated protein kinase 10
1499	ENSG00000107643	MAPK8	4	5599	mitogen-activated protein kinase 8
1500	ENSG00000050748	MAPK9	4	5601	mitogen-activated protein kinase 9
1501	ENSG00000148339	SLC25A25	5	114789	solute carrier family 25 member 25
1502	ENSG00000125648	SLC25A23	4	79085	solute carrier family 25 member 23
1503	ENSG00000085491	SLC25A24	5	29957	solute carrier family 25 member 24
1504	ENSG00000138942	RNF185	4	91445	ring finger protein 185
1505	ENSG00000204308	RNF5	5	6048	ring finger protein 5
1506	ENSG00000171791	BCL2	5	596	BCL2 apoptosis regulator
1507	ENSG00000129473	BCL2L2	4	599	BCL2 like 2
1508	ENSG00000171552	BCL2L1	5	598	BCL2 like 1
1509	ENSG00000123131	PRDX4	2	10549	peroxiredoxin 4
1510	ENSG00000165672	PRDX3	5	10935	peroxiredoxin 3
1511	ENSG00000117450	PRDX1	4	5052	peroxiredoxin 1
1512	ENSG00000137411	VARS2	4	57176	valyl-tRNA synthetase 2, mitochondrial
1513	ENSG00000204394	VARS1	2	7407	valyl-tRNA synthetase 1
1514	ENSG00000135390	ATP5MC2	5	517	ATP synthase membrane subunit c locus 2
1515	ENSG00000159199	ATP5MC1	5	516	ATP synthase membrane subunit c locus 1
1516	ENSG00000154518	ATP5MC3	5	518	ATP synthase membrane subunit c locus 3
1517	ENSG00000213463	SYNJ2BP	5	55333	synaptojanin 2 binding protein
1518	ENSG00000133983	COX16	5	51241	cytochrome c oxidase assembly factor COX16
1519	ENSG00000259112	NDUFC2-KCTD14	3	100532726	NDUFC2-KCTD14 readthrough
1520	ENSG00000151364	KCTD14	2	65987	potassium channel tetramerization domain containing 14
1521	ENSG00000151366	NDUFC2	5	4718	NADH:ubiquinone oxidoreductase subunit C2
1522	ENSG00000160883	HK3	2	3101	hexokinase 3
1523	ENSG00000156515	HK1	5	3098	hexokinase 1
1524	ENSG00000159399	HK2	5	3099	hexokinase 2
1525	ENSG00000164398	ACSL6	4	23305	acyl-CoA synthetase long chain family member 6
1526	ENSG00000151726	ACSL1	5	2180	acyl-CoA synthetase long chain family member 1
1527	ENSG00000197142	ACSL5	5	51703	acyl-CoA synthetase long chain family member 5
1528	ENSG00000177370	TIMM22	5	29928	translocase of inner mitochondrial membrane 22
1529	ENSG00000008405	CRY1	3	1407	cryptochrome circadian regulator 1
1530	ENSG00000121671	CRY2	2	1408	cryptochrome circadian regulator 2
1531	ENSG00000213722	DDAH2	4	23564	dimethylarginine dimethylaminohydrolase 2
1532	ENSG00000153904	DDAH1	2	23576	dimethylarginine dimethylaminohydrolase 1
1533	ENSG00000198754	OXCT2	5	64064	3-oxoacid CoA-transferase 2
1534	ENSG00000083720	OXCT1	5	5019	3-oxoacid CoA-transferase 1
1535	ENSG00000105819	PMPCB	5	9512	peptidase, mitochondrial processing subunit beta
1536	ENSG00000010256	UQCRC1	5	7384	ubiquinol-cytochrome c reductase core protein 1
1537	ENSG00000120254	MTHFD1L	5	25902	methylenetetrahydrofolate dehydrogenase (NADP+ dependent) 1 like
1538	ENSG00000100714	MTHFD1	4	4522	methylenetetrahydrofolate dehydrogenase, cyclohydrolase and formyltetrahydrofolate synthetase 1
1539	ENSG00000173208	ABCD2	2	225	ATP binding cassette subfamily D member 2
1540	ENSG00000101986	ABCD1	5	215	ATP binding cassette subfamily D member 1
1541	ENSG00000100030	MAPK1	5	5594	mitogen-activated protein kinase 1
1542	ENSG00000102882	MAPK3	5	5595	mitogen-activated protein kinase 3
1543	ENSG00000188130	MAPK12	5	6300	mitogen-activated protein kinase 12
1544	ENSG00000112062	MAPK14	4	1432	mitogen-activated protein kinase 14
1545	ENSG00000156885	COX6A2	5	1339	cytochrome c oxidase subunit 6A2
1546	ENSG00000111775	COX6A1	5	1337	cytochrome c oxidase subunit 6A1
1547	ENSG00000197444	OGDHL	4	55753	oxoglutarate dehydrogenase L
1548	ENSG00000105953	OGDH	5	4967	oxoglutarate dehydrogenase
1549	ENSG00000075303	SLC25A40	4	55972	solute carrier family 25 member 40
1550	ENSG00000013306	SLC25A39	4	51629	solute carrier family 25 member 39
1551	ENSG00000137124	ALDH1B1	5	219	aldehyde dehydrogenase 1 family member B1
1552	ENSG00000111275	ALDH2	5	217	aldehyde dehydrogenase 2 family member
1553	ENSG00000204511	MCCD1	4	401250	mitochondrial coiled-coil domain 1
1554	ENSG00000164924	YWHAZ	3	7534	tyrosine 3-monooxygenase/tryptophan 5-monooxygenase activation protein zeta
1555	ENSG00000108953	YWHAE	3	7531	tyrosine 3-monooxygenase/tryptophan 5-monooxygenase activation protein epsilon
1556	ENSG00000100867	DHRS2	5	10202	dehydrogenase/reductase 2
1557	ENSG00000157326	DHRS4	5	10901	dehydrogenase/reductase 4
1558	ENSG00000103423	DNAJA3	5	9093	DnaJ heat shock protein family (Hsp40) member A3
1559	ENSG00000164284	GRPEL2	5	134266	GrpE like 2, mitochondrial
1560	ENSG00000109519	GRPEL1	5	80273	GrpE like 1, mitochondrial
1561	ENSG00000036448	MYOM2	5	9172	myomesin 2
1562	ENSG00000258790	PRORP	5	9692	protein only RNase P catalytic subunit
1563	ENSG00000100890	PRORP	5	9692	protein only RNase P catalytic subunit
1564	ENSG00000141391	PRELID3A	3	10650	PRELI domain containing 3A
1565	ENSG00000101166	PRELID3B	3	51012	PRELI domain containing 3B
1566	ENSG00000076555	ACACB	5	32	acetyl-CoA carboxylase beta
1567	ENSG00000006530	AGK	5	55750	acylglycerol kinase
1568	ENSG00000060982	BCAT1	4	586	branched chain amino acid transaminase 1
1569	ENSG00000105552	BCAT2	5	587	branched chain amino acid transaminase 2
1570	ENSG00000204568	MRPS18B	5	28973	mitochondrial ribosomal protein S18B
1571	ENSG00000074317	SNCB	2	6620	synuclein beta
1572	ENSG00000145335	SNCA	5	6622	synuclein alpha
1573	ENSG00000096384	HSP90AB1	4	3326	heat shock protein 90 alpha family class B member 1
1574	ENSG00000080824	HSP90AA1	3	3320	heat shock protein 90 alpha family class A member 1
1575	ENSG00000068366	ACSL4	4	2182	acyl-CoA synthetase long chain family member 4
1576	ENSG00000123983	ACSL3	4	2181	acyl-CoA synthetase long chain family member 3
1577	ENSG00000100197	CYP2D6	4	1565	cytochrome P450 family 2 subfamily D member 6
1578	ENSG00000100197	LOC107987478	N//A	107987478	cytochrome P450 2D6-like
1579	ENSG00000100197	LOC107987479	N/A	107987479	cytochrome P450 2D6
1580	ENSG00000170632	ARMC10	5	83787	armadillo repeat containing 10
1581	ENSG00000102401	ARMCX3	3	51566	armadillo repeat containing X-linked 3
1582	ENSG00000120329	SLC25A2	5	83884	solute carrier family 25 member 2
1583	ENSG00000102743	SLC25A15	4	10166	solute carrier family 25 member 15
1584	ENSG00000067829	IDH3G	5	3421	isocitrate dehydrogenase (NAD(+)) 3 non-catalytic subunit gamma
1585	ENSG00000101365	IDH3B	5	3420	isocitrate dehydrogenase (NAD(+)) 3 non-catalytic subunit beta
1586	ENSG00000143801	PSEN2	4	5664	presenilin 2
1587	ENSG00000080815	PSEN1	5	5663	presenilin 1
1588	ENSG00000120662	MTRF1	4	9617	mitochondrial translation release factor 1
1589		MTRF1L	5	54516	MATR3
1590	ENSG00000106028	SSBP1	5	6742	single stranded DNA binding protein 1
1591	ENSG00000204599	TRIM39	4	56658	tripartite motif containing 39
1592	ENSG00000111335	OAS2	2	4939	2'-5'-oligoadenylate synthetase 2
1593	ENSG00000089127	OAS1	4	4938	2'-5'-oligoadenylate synthetase 1
1594	ENSG00000166347	CYB5A	5	1528	cytochrome b5 type A
1595	ENSG00000103018	CYB5B	4	80777	cytochrome b5 type B
1596	ENSG00000069535	MAOB	5	4129	monoamine oxidase B
1597	ENSG00000189221	MAOA	5	4128	monoamine oxidase A
1598	ENSG00000111780	NA		NA	NA
1599	ENSG00000257218	GATC	5	283459	glutamyl-tRNA amidotransferase subunit C
1600	ENSG00000069509	FUNDC1	5	139341	FUN14 domain containing 1
1601	ENSG00000165775	FUNDC2	5	65991	FUN14 domain containing 2
1602	ENSG00000163738	MTHFD2L	5	441024	methylenetetrahydrofolate dehydrogenase (NADP+ dependent) 2 like
1603	ENSG00000065911	MTHFD2	5	10797	methylenetetrahydrofolate dehydrogenase (NADP+ dependent) 2, methenyltetrahydrofolate cyclohydrolase
1604	ENSG00000115840	SLC25A12	5	8604	solute carrier family 25 member 12
1605	ENSG00000004864	SLC25A13	5	10165	solute carrier family 25 member 13
1606	ENSG00000111716	LDHB	3	3945	lactate dehydrogenase B
1607	ENSG00000134333	LDHA	3	3939	lactate dehydrogenase A
1608	ENSG00000123594	ATXN3L	N/A	92552	ataxin 3 like
1609	ENSG00000066427	ATXN3	4	4287	ataxin 3
1610	ENSG00000174032	SLC25A30	4	253512	solute carrier family 25 member 30
1611	ENSG00000102078	SLC25A14	4	9016	solute carrier family 25 member 14
1612	ENSG00000204228	HSD17B8	5	7923	hydroxysteroid 17-beta dehydrogenase 8
1613	ENSG00000158578	ALAS2	5	212	5'-aminolevulinate synthase 2
1614	ENSG00000023330	ALAS1	5	211	5'-aminolevulinate synthase 1
1615	ENSG00000171612	SLC25A33	4	84275	solute carrier family 25 member 33
1616	ENSG00000114120	SLC25A36	5	55186	solute carrier family 25 member 36
1617	ENSG00000187486	KCNJ11	3	3767	potassium inwardly rectifying channel subfamily J member 11
1618	ENSG00000121361	KCNJ8	2	3764	potassium inwardly rectifying channel subfamily J member 8
1619	ENSG00000171109	MFN1	5	55669	mitofusin 1
1620	ENSG00000116688	MFN2	5	9927	mitofusin 2
1621	ENSG00000205309	NT5M	5	56953	5',3'-nucleotidase, mitochondrial
1622	ENSG00000125458	NT5C	2	30833	5', 3'-nucleotidase, cytosolic
1623	ENSG00000124172	ATP5F1E	5	514	ATP synthase F1 subunit epsilon
1624	ENSG00000180389	NA		NA	NA
1625	ENSG00000160471	COX6B2	5	125965	cytochrome c oxidase subunit 6B2
1626	ENSG00000126267	COX6B1	5	1340	cytochrome c oxidase subunit 6B1
1627	ENSG00000130414	NDUFA10	5	4705	NADH:ubiquinone oxidoreductase subunit A10
1628	ENSG00000265264	NA		NA	NA
1629	ENSG00000132286	TIMM10B	5	26515	translocase of inner mitochondrial membrane 10B
1630	ENSG00000130489	NA		NA	NA
1631	ENSG00000133028	SCO1	5	6341	synthesis of cytochrome C oxidase 1
1632	ENSG00000215009	ACSM4	4	341392	acyl-CoA synthetase medium chain family member 4
1633	ENSG00000183747	ACSM2A	5	123876	acyl-CoA synthetase medium chain family member 2A
1634	ENSG00000066813	ACSM2B	5	348158	acyl-CoA synthetase medium chain family member 2B
1635	ENSG00000166743	ACSM1	5	116285	acyl-CoA synthetase medium chain family member 1
1636	ENSG00000183549	ACSM5	4	54988	acyl-CoA synthetase medium chain family member 5
1637	ENSG00000005187	ACSM3	4	6296	acyl-CoA synthetase medium chain family member 3
1638	ENSG00000135094	SDS	5	10993	serine dehydratase
1639	ENSG00000139410	SDSL	1	113675	serine dehydratase like
1640	ENSG00000136010	ALDH1L2	5	160428	aldehyde dehydrogenase 1 family member L2
1641	ENSG00000144908	ALDH1L1	2	10840	aldehyde dehydrogenase 1 family member L1
1642	ENSG00000136381	IREB2	4	3658	iron responsive element binding protein 2
1643	ENSG00000122729	ACO1	5	48	aconitase 1
1644	ENSG00000134056	MRPS36	5	92259	mitochondrial ribosomal protein S36
1645	ENSG00000135469	COQ10A	4	93058	coenzyme Q10A
1646	ENSG00000115520	COQ10B	4	80219	coenzyme Q10B
1647	ENSG00000169032	MAP2K1	5	5604	mitogen-activated protein kinase kinase 1
1648	ENSG00000126934	MAP2K2	5	5605	mitogen-activated protein kinase kinase 2
1649	ENSG00000145354	CISD2	5	493856	CDGSH iron sulfur domain 2
1650	ENSG00000122873	CISD1	5	55847	CDGSH iron sulfur domain 1
1651	ENSG00000148290	SURF1	5	6834	SURF1 cytochrome c oxidase assembly factor
1652	ENSG00000126858	RHOT1	5	55288	ras homolog family member T1
1653	ENSG00000140983	RHOT2	5	89941	ras homolog family member T2
1654	ENSG00000135423	GLS2	5	27165	glutaminase 2
1655	ENSG00000115419	GLS	5	2744	glutaminase

## Sheet: Table S2 gene modules
Module colour	gene	Module colour	gene	Module colour	gene	Module colour	gene
	AADAT		ABCB10		ABCA12		AARS2
	AASS		ABCD3		ABL1		ABCB8
	ABCB6		ABCE1		ACSBG2		ABHD11
	ABCB7		ABHD10		ACSM5		ACAD9
	ACAD10		ABHD6		ACSS3		ACSM3
	ACAD11		ACAA2		AK4		AGPAT5
	ACAD8		ACOT13		APEX2		ATAD3A
	ACADS		ACOT9		APOOL		ATAD3B
	ACAT1		ACP6		ARAF		ATIC
	ACO1		ACYP2		ATG13		BCL2L2
	ACOT8		ADSL		BAG5		BRD8
	ACSF2		AGK		BCKDK		BRI3BP
	ACSF3		AIFM1		BCL2L1		CA5B
	ACSL1		AK2		BRAF		CDK1
	ACSL3		ALDH18A1		C6orf136		CEP89
	ACSS1		ALDH4A1		CASP2		CERK
	ADAP2		ALDH9A1		CKMT2		CLPB
	ADCK1		ALKBH1		CLN8		CS
	ADH5		ALKBH3		CMPK2		DCPS
	ADHFE1		ALKBH7		COASY		DDX23
	AIFM3		AMACR		COX6B2		DLAT
	AKR7A2		ARMC1		CRAT		DNA2
	ALDH2		ARMC10		CRYAB		DNAJC11
	ALDH6A1		ASS1		CYP24A1		DNAJC5
	AMT		ATAD1		DDX3X		DTYMK
	ARGLU1		ATG4D		DHTKD1		FAM72A
	ARL2		ATG5		DNM3		FANCG
	ARMCX3		ATP6V1E1		ELK1		FEN1
	ATXN3		ATPAF1		ELK3		FOXRED1
	BBC3		ATPAF2		ERAL1		GK
	BFSP1		BAD		ERBB4		GLOD4
	BPHL		BAX		FBXO10		GLYATL1
	CARS2		BCAT1		GBF1		GMPPB
	CASP1		BCAT2		GNL3L		GTPBP3
	CCDC136		BCKDHB		GSDMC		GUF1
	CHDH		BCS1L		HCFC1		HK1
	COA5		BECN1		HERC2		HSP90AA1
	COQ10A		BID		HIBCH		IDH3G
	COX19		BLOC1S1		HIVEP1		ILF3
	CPT1B		BLOC1S2		HRK		LDHA
	CPT1C		BNIP1		HTT		LIG1
	CREB1		BOLA1		KCNJ11		MAP2K1
	CRY2		BSG		KIF1B		MAPK1
	CYB5A		C14orf119		KYNU		MAPK9
	CYP11A1		C1QBP		L2HGDH		MFN2
	D2HGDH		CASP4		LETM2		MGME1
	DBT		CAT		LRRK1		MPDU1
	DCAF5		CCDC58		MAP1LC3B		MTFR2
	DDAH2		CCDC90B		MAPK14		MTHFD1
	DHRS1		CCT7		MARK2		MYO19
	DIAPH2		CDK7		MAVS		NLN
	DMGDH		CHCHD1		MCCC2		NUDT19
	DNAJC4		CHCHD10		MECP2		OSGEPL1
	ECH1		CHCHD4		MLXIP		OXNAD1
	ECHDC2		CHCHD5		MMAA		PARP1
	ECSIT		CHCHD6		MMACHC		PCBD2
	ENOSF1		CHCHD7		MMP2		PDE2A
	ERCC6L2		CHMP2B		MRPL10		PDK1
	FDXR		CISD2		MRPL19		PDSS1
	GCK		CLIC4		MRPS2		PIF1
	GPX1		CLPX		MRPS6		PITRM1
	GPX4		CMC1		MUL1		POLD3
	GSTK1		CMC4		MYOC		PPP2CA
	HCLS1		COA1		OAS2		PPP2R1A
	HDHD3		COA3		OGDH		PPTC7
	HIBADH		COA4		OPA3		RAB35
	HSD17B4		COA6		P2RY1		RAD51
	HSPA1A		COMT		PARG		SIRT1
	HSPA1B		COMTD1		PDPR		SLC22A4
	HSPA1L		COQ10B		PI4K2A		SLC25A10
	IBA57		COQ4		PI4KB		SLC25A40
	IDH1		COQ5		PLA2G2A		SLC9B2
	IMMP2L		COQ6		POLG2		SPATA5
	LETMD1		COQ7		PPP1CC		TCHP
	LGALS3		COQ9		PRKACA		TCIRG1
	LRPPRC		COX14		PSEN1		TDRKH
	MAP2K2		COX16		PTPN11		TMBIM6
	MAPK10		COX18		RAB11B		TOMM34
	MCCC1		COX5A		RAB11FIP5		TOMM40
	MCCD1		COX5B		RAI1		TRAF3
	METAP1D		COX6A1		RSAD2		TYMS
	MFF		COX6B1		SFXN5		UXS1
	MLYCD		COX6C		SHMT1		YKT6
	MMAB		COX7A1		SLC25A18
	MPV17		COX7A2		SLC25A44
	MRPS27		COX7A2L		SLC25A53
	MYO1C		COX7B		SLC35F6
	NARS2		COX7C		SLC9A1
	NBR1		COX8A		SMURF1
	NFKB1		CRLS1		SRGAP2
	NIPSNAP1		CSDE1		STXBP1
	NLRX1		CTU1		SUOX
	NME3		CTU2		TAMM41
	NOL3		CYB5R2		TIMM22
	NR3C1		CYBA		TMEM143
	OGT		DBI		TOMM40L
	OMA1		DDIT4		TRAF6
	PABPC5		DDX28		TRIM39
	PACRG		DECR1		UBIAD1
	PANK1		DEGS1		UCP3
	PC		DGUOK		USP30
	PCCA		DHRS4		XPNPEP3
	PHYH		DIABLO		XRCC3
	PLA2G4B		DNAJA1		YWHAE
	POR		DNAJA3		ZDHHC8
	PPM1E		DNAJC15		ZFHX3
	PTCD3		DNAJC19		ZMIZ2
	PYCARD		DNAJC30
	QTRT1		DNLZ
	RAB3D		DRG2
	RAB8B		DUT
	RILP		DYNLL1
	RNASEL		ECHDC3
	RSAD1		ECHS1
	SARM1		ECI1
	SECISBP2		EMC2
	SERHL2		ETFA
	SHOX2		ETFB
	SIRT4		ETFDH
	SLC25A22		FAHD1
	SLC25A29		FAM136A
	SLC25A36		FAM162A
	SLC25A37		FAM32A
	SLC27A1		FASTKD1
	SLC27A3		FASTKD3
	SRC		FH
	TAP1		FIBP
	TAZ		FIS1
	THEM5		FKBP4
	THRA		FKBP8
	TMLHE		FLAD1
	TOP1MT		FUNDC1
	TTC3		FUNDC2
	TXNIP		FXN
	VARS2		GADD45GIP1
	VASN		GCAT
	VAT1		GCDH
	WASF1		GCSH
	WWOX		GFER
			GFM2
			GHITM
			GLRX2
			GNPAT
			GOLPH3
			GRPEL2
			GRSF1
			GSR
			GSTP1
			GSTZ1
			GTPBP10
			GTPBP8
			HADH
			HADHA
			HADHB
			HAX1
			HCCS
			HDDC2
			HEBP2
			HIGD1A
			HIGD2A
			HINT2
			HINT3
			HMGCL
			HSCB
			HSD17B8
			HSDL1
			HSP90AB1
			HSPA9
			HSPE1
			IDH3B
			ISCA2
			ISCU
			ISOC2
			JTB
			LACTB2
			LAP3
			LDHB
			LIAS
			LIPT1
			LYN
			LYRM1
			MALSU1
			MAPK12
			MAPK8
			MAT2B
			MCAT
			MCEE
			MDH1
			MECR
			METTL17
			MGARP
			MIPEP
			MMADHC
			MPC1
			MPC2
			MPG
			MPST
			MRM1
			MRPL1
			MRPL11
			MRPL12
			MRPL13
			MRPL14
			MRPL16
			MRPL2
			MRPL20
			MRPL21
			MRPL22
			MRPL23
			MRPL27
			MRPL28
			MRPL3
			MRPL30
			MRPL32
			MRPL33
			MRPL34
			MRPL36
			MRPL38
			MRPL39
			MRPL4
			MRPL40
			MRPL41
			MRPL42
			MRPL43
			MRPL44
			MRPL46
			MRPL48
			MRPL49
			MRPL50
			MRPL51
			MRPL52
			MRPL53
			MRPL54
			MRPL55
			MRPL9
			MRPS10
			MRPS11
			MRPS12
			MRPS14
			MRPS15
			MRPS17
			MRPS18A
			MRPS18B
			MRPS18C
			MRPS21
			MRPS22
			MRPS23
			MRPS26
			MRPS28
			MRPS30
			MRPS31
			MRPS33
			MRPS34
			MRPS35
			MRPS36
			MRPS9
			MRRF
			MRS2
			MSRB2
			MTCH2
			MTFR1L
			MTG1
			MTHFD2
			MTHFD2L
			MTIF2
			MTIF3
			MTO1
			MTRF1
			MTX2
			NDFIP2
			NDUFA1
			NDUFA10
			NDUFA11
			NDUFA12
			NDUFA13
			NDUFA2
			NDUFA3
			NDUFA4
			NDUFA5
			NDUFA6
			NDUFA9
			NDUFAB1
			NDUFAF2
			NDUFAF3
			NDUFAF4
			NDUFAF5
			NDUFAF6
			NDUFB1
			NDUFB10
			NDUFB11
			NDUFB2
			NDUFB3
			NDUFB4
			NDUFB5
			NDUFB6
			NDUFB7
			NDUFB8
			NDUFB9
			NDUFC1
			NDUFC2
			NDUFS2
			NDUFS3
			NDUFS4
			NDUFS5
			NDUFS7
			NDUFS8
			NDUFV1
			NDUFV2
			NDUFV3
			NELFE
			NFS1
			NFU1
			NIT1
			NIT2
			NME4
			NME6
			NNT
			NOA1
			NOL7
			NT5C
			NTHL1
			NUBPL
			NUDT2
			NVL
			OAT
			OCIAD1
			OCIAD2
			OGG1
			OXCT2
			OXLD1
			OXSM
			P4HA1
			PARK7
			PCCB
			PCK2
			PDF
			PDHB
			PDHX
			PDSS2
			PECR
			PET100
			PET117
			PFDN4
			PLGRKT
			PMPCA
			PMPCB
			PNKD
			PON2
			PPA2
			PRDX1
			PRDX3
			PRDX4
			PRDX5
			PRKCD
			PSMB3
			PSTK
			PTEN
			PTGES2
			PTPMT1
			PTRH2
			PTS
			PUF60
			PXMP2
			PYCR1
			QDPR
			QRSL1
			RAB11A
			RAB32
			RAP1GDS1
			RARS2
			REXO2
			RFK
			RHBDD1
			RHOT1
			RMDN1
			RMND1
			RNF144B
			RNF185
			ROMO1
			RPL10A
			RPL35A
			RPS14
			RPS3
			RPUSD4
			SAMM50
			SARS2
			SCCPDH
			SCO1
			SCP2
			SDHAF1
			SDHAF2
			SDHB
			SDHC
			SDHD
			SDSL
			SFXN4
			SHMT2
			SIRT5
			SIVA1
			SLC25A1
			SLC25A12
			SLC25A14
			SLC25A19
			SLC25A20
			SLC25A26
			SLC25A3
			SLC25A32
			SLC25A33
			SLC25A38
			SLC25A46
			SLC35B3
			SLIRP
			SMIM4
			SND1
			SOD1
			SPRYD4
			SRP19
			SSBP1
			STOML2
			SUCLA2
			SUCLG1
			SUCLG2
			SURF1
			TATDN3
			TBRG4
			TCAIM
			TDRD7
			TEFM
			TFAM
			TFB2M
			THG1L
			TIMM13
			TIMM17B
			TIMM44
			TIMM8A
			TIMM8B
			TIMMDC1
			TMEM11
			TMEM126A
			TMEM126B
			TMEM14C
			TMEM160
			TMEM186
			TMEM70
			TNNC1
			TOMM22
			TOMM5
			TOMM6
			TOMM7
			TRAP1
			TRIAP1
			TRIT1
			TRMT1
			TRMT10C
			TRMT61B
			TRMU
			TSFM
			TSPO
			TST
			TTC19
			TUFM
			TUSC2
			TXN
			TXN2
			TXNRD2
			UBB
			UQCR10
			UQCR11
			UQCRB
			UQCRC1
			UQCRC2
			UQCRFS1
			UQCRQ
			URI1
			UROS
			VDAC3
			VPS25
			YARS2
			YME1L1
			YRDC

## Sheet: Table S3 FRDA
Table S3: DEGS in FRDA
Mitochondrial DEGs (log fold change > 0.6, Adult dataset)						Mitochondrial DEGs (log fold change > 0.6, child dataset)
GeneName	logFC	AveExpr	t	adj.P.Val		GeneName	logFC	AveExpr	t	adj.P.Val
ANXA6	-1.56297	7.3173	-10.9611	4.49e-10		RAB11A	-0.8317	7.79026	-7.27582	4.96e-06
MAP2K1	-1.15887	8.62232	-10.2829	1.57e-09		ABCB10	-0.95161	7.25729	-7.03306	7.78e-06
SLC25A17	-0.65021	7.90342	-10.0003	2.81e-09		ATAD1	-0.79348	8.26073	-6.7512	1.49e-05
NDUFS1	-0.82893	9.37504	-9.9538	3.07e-09		SLC25A36	-0.69163	7.59053	-6.48078	2.64e-05
PDHA1	-0.81017	10.1576	-9.79778	4.14e-09		ATF2	-1.11254	8.04125	-6.44954	2.72e-05
SLC35B3	-0.77686	6.50868	-9.54717	6.74e-09		OXR1	-0.90668	7.00304	-6.00945	6.43e-05
AUH	-0.88032	7.52737	-9.39723	9.46e-09		KRAS	-0.98298	6.57611	-5.75509	0.000106
ALDH18A1	-0.77701	8.34063	-9.07604	1.82e-08		SLC25A24	-0.77419	8.66857	-5.67718	0.000119
CYCS	-0.63186	10.4764	-8.64063	4.88e-08		FBXL4	-0.72212	6.95118	-5.61439	0.000135
ACLY	-0.66994	7.50119	-8.44359	7.32e-08		LRPPRC	-0.72242	7.8763	-5.59833	0.000139
AKAP1	-0.65481	8.22307	-8.35764	9.01e-08		AGTPBP1	-0.7451	8.15434	-5.5922	0.00014
ME2	-0.82759	7.68927	-8.04792	1.79e-07		COX11	-0.81886	7.73375	-5.22556	0.000303
RAI1	-0.67818	8.21392	-7.79594	3.14e-07		DNAJC19	-0.68214	6.24327	-5.10263	0.000395
SCP2	-0.99072	9.24302	-7.41609	7.29e-07		CREB1	-1.00289	6.64747	-5.09086	0.000405
SCP2	-0.98829	8.57333	-7.29131	9.64e-07		ADH5	-0.71852	6.83371	-4.91682	0.000586
HSPD1	-0.84316	12.0572	-7.28363	9.81e-07		MRPL1	-0.7148	5.80992	-4.79323	0.000748
MAPK9	-0.62597	5.90831	-7.27048	1.01e-06		MRPS10	-0.60294	8.02673	-4.66785	0.000934
BCL2L2	-0.67413	7.62891	-7.23232	1.1e-06		RANBP2	-0.74294	9.01333	-4.65593	0.00095
MRPS35	-0.89428	9.46675	-7.16757	1.26e-06		NDUFA5	-1.1008	8.92263	-4.39212	0.001597
MAT2B	-0.72968	8.54381	-7.14063	1.34e-06		BECN1	-0.73046	7.41552	-4.29963	0.001929
IDH1	-0.70637	9.59583	-7.04646	1.66e-06		PTEN	-0.61077	8.03539	-4.23016	0.002215
MAPK8	-0.77102	7.12444	-6.98297	1.94e-06		LIPT1	-0.61281	6.45258	-4.01403	0.003415
SRC	-0.88631	7.43376	-6.97099	2e-06		PFDN4	-0.76438	7.40709	-3.41257	0.010401
NDUFA5	-1.5517	8.873	-6.94946	2.1e-06		HSPA1A	-0.78423	7.34581	-3.26149	0.013697
MARS2	-0.65141	4.6583	-6.91102	2.28e-06		MYO1C	-0.733	10.1165	-3.24097	0.014248
GPRC5C	-0.66654	8.71714	-6.7186	3.56e-06		UQCRB	-0.93181	10.056	-2.70111	0.037096
SHMT1	-0.64248	6.84159	-6.53314	5.44e-06		BOK	0.66546	8.4158	3.19e-06	0.000208
PNPT1	-0.82442	7.67987	-6.50011	5.9e-06		PYCARD	0.639561	11.6729	3.43e-06	0.000217
PRDX3	-1.00268	8.58967	-6.46741	6.37e-06		COX6B1	0.628796	11.122	6.51e-06	0.000331
TRIT1	-0.65467	7.99149	-6.37038	8.13e-06		COX7A1	0.79645	6.52368	3.4e-05	0.000935
MTHFD2	-0.79037	9.17456	-6.34573	8.6e-06		NRGN	0.74064	8.61735	5.73e-05	0.001295
CDK7	-0.67635	8.6665	-6.25843	1.06e-05		CAV1	0.777361	10.1375	0.000226	0.003166
SDHA	-0.97908	9.17569	-6.19679	1.22e-05		YARS2	0.609998	8.61099	0.000546	0.005577
TYMS	-0.82333	8.92055	-6.16531	1.32e-05
OAT	-0.9131	8.53654	-6.08898	1.57e-05
PON2	-0.6904	8.17442	-5.77401	3.29e-05
FDX1	-0.65389	6.61822	-5.64536	4.41e-05
TFB2M	-0.79883	8.0129	-5.63134	4.57e-05
NNT	-0.6455	6.6819	-5.61031	4.79e-05
VARS2	-0.723	8.01456	-5.5732	5.26e-05
COX11	-0.73413	7.72552	-5.51414	6.04e-05
CASP8	-1.08381	5.72285	-5.45248	6.93e-05
ABCB10	-0.96696	7.25329	-5.44419	7.05e-05
GRSF1	-0.7301	8.49876	-5.44407	7.05e-05
ACSL6	-0.85897	5.22568	-5.43685	7.18e-05
HSPE1	-0.67024	11.8674	-5.42994	7.28e-05
DISC1	-0.66667	6.50196	-5.40609	7.72e-05
MRRF	-0.63163	7.21716	-5.28935	0.000101
DNAJA1	-0.82065	10.8331	-5.25487	0.00011
TFAM	-0.7641	8.42224	-5.22815	0.000117
DLST	-0.71968	8.25069	-5.16162	0.000136
MRPL19	-0.65058	9.03135	-5.16065	0.000136
FDX1	-0.63625	8.23692	-5.15914	0.000137
SRP19	-0.76884	8.37134	-5.09431	0.000159
ACAT1	-0.68481	8.76491	-5.07734	0.000165
DLD	-0.78308	8.88464	-5.06797	0.000169
MTRF1	-0.63699	6.58645	-4.99109	0.000203
ADH5	-0.69642	7.06036	-4.93857	0.00023
SLC25A24	-0.82951	8.78776	-4.72481	0.000382
UQCRB	-1.13093	10.4126	-4.7213	0.000384
ALAS2	-0.94363	11.9436	-4.62359	0.000483
LAP3	-0.81502	8.97181	-4.61998	0.000487
LACTB	-0.64137	6.57243	-4.57911	0.000537
GOLPH3	-0.63894	8.76337	-4.57117	0.000547
BCL2	-0.65102	7.51652	-4.54698	0.000578
ATF2	-0.87356	8.24757	-4.49327	0.000651
OCIAD1	-0.69942	9.59771	-4.49188	0.000652
CASP1	-0.72353	8.76396	-4.42298	0.000763
FECH	-0.80654	8.52336	-4.33247	0.000941
TBC1D15	-0.62291	8.13609	-4.29954	0.001013
LDHB	-0.82147	12.8163	-4.27685	0.001071
ADH5	-0.69449	7.30338	-4.03592	0.001857
MRPS28	-0.6419	8.5521	-3.88866	0.002592
COX7A1	-0.86615	6.10446	-3.88029	0.002642
SNCA	-1.19576	10.3111	-3.85985	0.002767
MRPL47	-0.68073	8.23864	-3.76429	0.003406
LRRK2	-0.70045	7.11353	-3.38202	0.007845
ME2	-0.66475	7.94396	-3.31799	0.009049
COX6C	-0.73774	10.1254	-3.25591	0.010293
AGTPBP1	-0.60177	8.11139	-3.23341	0.010778
FBXO7	-0.62316	10.6239	-3.16491	0.01245
RSAD2	-0.89797	4.8413	-2.81997	0.025432
TOMM7	-0.72349	12.1702	-2.5281	0.0451
GCKR	1.46067	6.72768	18.0676	6.5e-15
BDNF	1.18608	6.09961	12.506	2.82e-11
NUBPL	1.29055	7.52068	11.0576	3.85e-10
SHOX2	0.920544	6.26556	10.7223	6.8e-10
PDE2A	1.19002	8.6562	10.3929	1.31e-09
KRAS	1.12226	7.79299	10.0201	2.75e-09
ALDH6A1	0.631601	7.19004	9.94121	3.15e-09
CHDH	1.29631	7.62068	9.90326	3.39e-09
AGR2	1.1999	7.68597	9.7458	4.55e-09
ACO1	0.703688	8.69972	8.77003	3.66e-08
MTUS1	1.01288	5.28791	8.09406	1.61e-07
HSPA2	0.819007	6.75811	7.80565	3.09e-07
PSEN2	0.750166	8.94768	7.70448	3.83e-07
FSIP2	1.4645	12.8461	7.64288	4.37e-07
BAX	0.612215	9.36029	7.49059	6.25e-07
PERP	0.870103	7.28407	7.44099	6.95e-07
TIMM8A	0.635848	7.44291	7.31276	9.18e-07
BFSP1	0.809265	7.23097	7.30092	9.42e-07
HOXB9	1.199	8.09893	7.28982	9.66e-07
PTPN11	0.778307	5.4927	7.28034	9.86e-07
FSIP2	1.32577	13.2259	7.23803	1.08e-06
SYNE2	1.06631	7.38173	7.22977	1.1e-06
PARG	0.863846	6.75886	7.13328	1.36e-06
SLC11A2	0.822511	7.76914	6.96443	2.03e-06
SHOX2	0.755942	6.01109	6.71668	3.58e-06
IMMP2L	0.636207	7.54419	6.69237	3.76e-06
HK2	0.796678	8.0008	6.6772	3.9e-06
EPHA4	0.869763	7.13111	6.63549	4.31e-06
CRY2	1.05035	6.3044	6.33483	8.79e-06
SLC9A1	0.652332	6.29896	5.94858	2.18e-05
LYN	0.744492	9.96984	5.73005	3.62e-05
SLC27A1	0.637181	11.6026	5.58596	5.09e-05
HK2	0.703164	6.61643	5.5747	5.24e-05
STARD13	1.02055	5.72981	5.55141	5.54e-05
DUT	0.620342	10.3678	5.49314	6.33e-05
MRPL52	0.634224	7.72735	4.88928	0.000258
HERC2	0.606275	5.71021	4.77996	0.000335
CYP11A1	0.673927	6.22344	4.49426	0.00065
DGAT2	0.804581	6.98478	4.27114	0.001086
RAB24	0.644035	8.40507	3.7274	0.003696
ATCAY	0.65866	9.65202	3.72474	0.003714

## Sheet: Table S7 AD
Table S6: DEGS in AD
Mitochondrial DEGs (log fold change > 0.6)
gene	lfc	p-value	p-adjusted
KRT5	-2.19358	2.69e-06	0.000494826
MPO	-1.96568	1.35e-08	1.17e-05
ABCC12	-1.50147	4.35e-06	0.000682202
TPO	-1.32989	0.00019191	0.00742358
PRSS35	-1.25007	6.88e-05	0.00393087
SDS	-1.11833	0.000778299	0.0181116
CRYM	-1.09467	0.000856344	0.0190766
OLFM4	-1.04744	0.00430248	0.0498861
BDNF	-1.02273	4.68e-05	0.00311113
KMO	-1.00658	0.000757545	0.0178717
BFSP1	-0.932966	3.92e-05	0.00273671
PDP1	-0.910326	0.000724	0.0173266
MDH1	-0.879999	0.0016849	0.0289922
RSAD2	-0.793914	0.00189	0.031254
SNCB	-0.780168	0.00391	0.0472661
ANXA6	-0.768141	0.000133389	0.00594408
SDSL	-0.752344	0.00045975	0.0134854
LDHA	-0.722437	0.000557181	0.0150909
NDUFA5	-0.708307	0.000678567	0.0167473
ATP6V1E1	-0.708244	0.00241546	0.0361406
ACSL6	-0.707647	1.78e-05	0.00166211
FAM162A	-0.698958	3.84e-05	0.00271604
CISD1	-0.687681	0.00052465	0.014667
NIT2	-0.68686	2.26e-05	0.0019644
ALDOC	-0.684691	7.7e-05	0.00426338
TFRC	-0.677675	4.78e-05	0.00315551
IDH2	-0.669827	1.62e-05	0.00155811
PKM	-0.667031	0.000172	0.00687779
GABARAPL1	-0.660526	0.00231874	0.0352716
ASS1	-0.655094	6.67e-06	0.000872312
VDAC1	-0.653771	0.000808831	0.0184998
OGDHL	-0.641076	0.00314713	0.0421835
CYP2E1	-0.638155	3.77e-05	0.00268574
DLD	-0.633841	1.4e-05	0.00140074
HIGD1A	-0.631987	0.000295066	0.00983056
YWHAZ	-0.628091	0.00377369	0.046463
HK1	-0.623403	0.00134411	0.0249659
ATP5B	-0.62195	0.00027639	0.00943389
NDUFA7	-0.612024	0.000150533	0.00643105
APOO	-0.611198	0.000391799	0.0120516
DMGDH	-0.606965	0.000565	0.0151802
ADHFE1	-0.606593	0.00377132	0.046463
NDUFB5	-0.605518	0.00027884	0.00948647
FH	-0.603838	0.00017434	0.00694781
FIBP	-0.603756	1.55e-05	0.00149343
OXCT1	-0.600306	0.00354076	0.0448892
ABCG1	0.604002	0.00028	0.00950139
XRCC3	0.644773	0.00187171	0.0310291
SERHL2	0.674063	0.00101	0.0211019
ACACB	0.692227	0.000132282	0.0059207
CPT1B	0.707843	0.00420576	0.0493869
KANK2	0.728525	0.000262138	0.00915727
MPST	0.751072	3.7e-09	4.32e-06
BCAT2	0.773131	2.45e-05	0.00206644
EFHD1	0.78929	0.00369	0.0460789
DNA2	0.848859	8.24e-07	0.000229148
PLA2G4B	0.883363	0.00426394	0.049703
SLC25A48	0.904229	7.25e-05	0.00410259
ELN	0.917294	0.00289	0.0401801
BLID	0.920688	0.00229	0.0349032
DDIT4	0.959857	5.04e-05	0.00326476
HSPB7	0.992766	0.000169	0.00682514
BOK	1.16472	0.000618	0.0159374
QDPR	1.17901	0.000127	0.00582061
HIF3A	1.20969	3.3e-05	0.002531
GNRH1	1.40279	3.36e-09	4.32e-06
