# Supplementary material for: Transcriptional Analysis of Nuclear-Encoded Mitochondrial Genes in Eight Neurodegenerative Disorders: The Analysis of Seven Diseases in Reference to Friedreich’s Ataxia
Source: Front Genet. 2021 Dec 20;12:749792. doi: 10.3389/fgene.2021.749792 (PMC8721009; doi:10.3389/fgene.2021.749792)
Supplement: Supplementary file 12 [file Table8.XLSX]

## Sheet: Table S8 ALS
Table S7: DEGS in ALS
Mitochondrial DEGs (log fold change > 0.6)
gene	lfc	p-value	p-adjusted
CRYAB	0.948982	0.000177	0.00844
GCKR	-0.61241	0.001465	0.025238
PLIN5	-0.62146	0.00011	0.006349
ABCG2	-0.62793	0.000308	0.011201
GIMAP5	-0.6397	3.06e-05	0.003277
CPT1B	-0.65092	0.000771	0.018276
PRODH	-0.65447	3.81e-05	0.003675
PNPLA7	-0.65894	5.87e-05	0.004519
MTFR2	-0.68239	0.002155	0.031097
PLA2G4B	-0.69324	0.000291	0.011026
GLYCTK	-0.74395	3.17e-05	0.003311
NAGS	-0.78013	0.000295	0.01106
SPATA19	-0.83125	0.004836	0.049073
SDS	-0.90335	4.85e-05	0.004162
CYP2D6	-0.98792	0.001563	0.025929
CYP2D6.1	-0.98792	0.001563	0.025929
ATP2A1	-1.2217	3.77e-08	6.08e-05
TH	-1.71718	8e-09	2.25e-05
